# Supplementary material for: Exercise-induced myokines downregulates the ACE2 level in bronchial epithelial cells: Implications for SARS-CoV-2 prevention
Source: PLoS One. 2022 Jul 20;17(7):e0271303. doi: 10.1371/journal.pone.0271303 (PMC9299331; doi:10.1371/journal.pone.0271303)
Supplement: S1 File — (XLSX) [file pone.0271303.s001.xlsx]

## Sheet: 1026_p1_p2
IQP: 1026 - Protein P1-P2
					Normalized sum signal / noise															Normalized scaled sum signal / noise
Protein.ID	Gene.Symbol	Description	p2.Peptides	p1.Peptides	Roy.1	Roy.2	Roy.4	Roy.6	Roy.7	Roy.10	Bridge_p1	Roy.3	Roy.5	Roy.8	Roy.9	Roy.11	Roy.12	Bridge_p2		Roy.1_Normalized_Scaled	Roy.2_Normalized_Scaled	Roy.4_Normalized_Scaled	Roy.6_Normalized_Scaled	Roy.7_Normalized_Scaled	Roy.10_Normalized_Scaled	Bridge_p1_Normalized_Scaled	Roy.3_Normalized_Scaled	Roy.5_Normalized_Scaled	Roy.8_Normalized_Scaled	Roy.9_Normalized_Scaled	Roy.11_Normalized_Scaled	Roy.12_Normalized_Scaled	Bridge_p2_Normalized_Scaled
sp|O70423|AOC3_MOUSE	Aoc3	Membrane primary amine oxidase OS=Mus musculus GN=Aoc3 PE=1 SV=3	1	1	150.063	132.045	191.467	191.154	228.874	362.399	223.13	216.47	304.279	376.151	348.103	489.666	494.226	246.879		10.1453	8.9272	12.9446	12.9234	15.4735	24.5008	15.0852	8.74354	12.2903	15.1932	14.0604	19.7783	19.9625	9.97179
sp|Q60864|STIP1_MOUSE	Stip1	Stress-induced-phosphoprotein 1 OS=Mus musculus GN=Stip1 PE=1 SV=1	6	7	2420.32	2392.71	860.014	831.681	2534.68	529.642	1685.54	2459.58	727.105	2580.78	2636.12	564.083	480.532	1423.5		21.5052	21.2599	7.64145	7.38971	22.5213	4.70601	14.9765	22.6237	6.68805	23.7385	24.2476	5.18854	4.42002	13.0936
sp|Q64727|VINC_MOUSE	Vcl	Vinculin OS=Mus musculus GN=Vcl PE=1 SV=4	59	48	11022.8	11076.4	15385.7	15301	15505.1	18334	14491.1	13464	17029.5	18981.5	18433	21759.9	21349.3	13524.9		10.9011	10.9541	15.2159	15.1321	15.334	18.1316	14.3312	10.8108	13.6737	15.241	14.8006	17.4719	17.1422	10.8597
sp|Q9CPV4|GLOD4_MOUSE	Glod4	Glyoxalase domain-containing protein 4 OS=Mus musculus GN=Glod4 PE=1 SV=1	1	3	1567.86	1595.67	1875.01	2041.14	1805.51	2261.42	1687.42	133.113	187.535	187.759	210.647	229.264	242.847	146.462		12.2164	12.4331	14.6097	15.9041	14.0681	17.6205	13.148	9.95145	14.02	14.0367	15.7478	17.1396	18.1551	10.9494
sp|Q9WVE8|PACN2_MOUSE	Pacsin2	Protein kinase C and casein kinase substrate in neurons protein 2 OS=Mus musculus GN=Pacsin2 PE=1 SV=1	1	1	228.957	232.87	157.694	160.798	95.1698	85.6391	144.132	291.192	177.107	119.112	123.239	100.801	92.4701	161.456		20.7152	21.0693	14.2676	14.5484	8.61063	7.74832	13.0406	27.3323	16.6239	11.1803	11.5677	9.46153	8.67956	15.1548
tr|E9PWQ3|E9PWQ3_MOUSE	Col6a3	Collagen, type VI, alpha 3 OS=Mus musculus GN=Col6a3 PE=1 SV=2	3	9	1230.63	1155.23	2855.1	2840.55	580.245	1100.46	1517.24	648.751	1353.2	357.278	327.499	615.435	620.026	612.848		10.9104	10.2419	25.3124	25.1834	5.14426	9.75632	13.4514	14.3053	29.8388	7.87817	7.22153	13.5707	13.6719	13.5136
sp|P58774|TPM2_MOUSE	Tpm2	Tropomyosin beta chain OS=Mus musculus GN=Tpm2 PE=1 SV=1	11	12	4178.1	4265.46	1383.11	1212.82	4252.71	1511.02	3154.64	4046.01	924.278	3953.69	3932.34	1033.51	936.043	2185.9		20.9346	21.3723	6.93015	6.0769	21.3084	7.57105	15.8065	23.7836	5.43316	23.2409	23.1154	6.07527	5.50232	12.8493
sp|P58771|TPM1_MOUSE	Tpm1	Tropomyosin alpha-1 chain OS=Mus musculus GN=Tpm1 PE=1 SV=1	11	7	2291.24	2289.72	1035.63	900.81	2182.39	932.601	1662.55	5881.01	1273.56	5319.83	5293.43	1300.83	1190.18	3107.42		20.2855	20.2721	9.16897	7.97534	19.3218	8.2568	14.7194	25.1688	5.45042	22.7671	22.6542	5.56713	5.0936	13.2987
sp|Q6IRU2|TPM4_MOUSE	Tpm4	Tropomyosin alpha-4 chain OS=Mus musculus GN=Tpm4 PE=1 SV=3	4	7	1753.24	1709.49	1547.3	1378.46	2369.1	1688.36	1745.7	1009.89	722.679	1309.09	1188.43	776.659	814.653	789.947		14.3807	14.0218	12.6915	11.3066	19.4322	13.8485	14.3188	15.2752	10.9309	19.8007	17.9755	11.7474	12.322	11.9484
tr|E9Q5J9|E9Q5J9_MOUSE	Tpm3	Tropomyosin alpha-3 chain OS=Mus musculus GN=Tpm3 PE=1 SV=1	2	2	575.596	559.406	282.558	263.076	555.886	267.77	420.385	420.331	254.901	468.533	565.962	295.074	281.365	320.585		19.6807	19.1271	9.66117	8.99504	19.0067	9.15554	14.3737	16.1247	9.77848	17.9739	21.7114	11.3196	10.7937	12.2983
tr|E9Q7Q3|E9Q7Q3_MOUSE	Tpm3	Tropomyosin alpha-3 chain OS=Mus musculus GN=Tpm3 PE=1 SV=1	1	2	334.786	328.5	229.183	202.311	363.453	225.077	305.003	65.1459	893.258	105.162	39.1681	487.024	609.353	332.671		16.8377	16.5215	11.5265	10.175	18.2795	11.32	15.3398	2.57312	35.2818	4.15368	1.54706	19.2364	24.0681	13.1398
sp|Q6ZQ38|CAND1_MOUSE	Cand1	Cullin-associated NEDD8-dissociated protein 1 OS=Mus musculus GN=Cand1 PE=1 SV=2	1	2	513.509	520.365	334.35	320.04	407.309	263.89	367.125	245.14	123.434	254.421	218.33	103.296	112.038	135.936		18.8334	19.0848	12.2626	11.7377	14.9384	9.6784	13.4646	20.5551	10.3501	21.3334	18.3071	8.66147	9.39449	11.3983
sp|P52480|KPYM_MOUSE	Pkm	Pyruvate kinase PKM OS=Mus musculus GN=Pkm PE=1 SV=4	17	13	4880.72	4758.62	2642.3	2455.75	5695.73	1897.42	4113.73	6461.38	2450.22	8223.6	8037.2	2012.61	2000.03	4203.59		18.4566	17.9949	9.99196	9.28651	21.5386	7.17516	15.5562	19.352	7.33848	24.6299	24.0717	6.02784	5.99016	12.5899
sp|P37804|TAGL_MOUSE	Tagln	Transgelin OS=Mus musculus GN=Tagln PE=1 SV=3	5	2	634.399	651.35	744.497	796.469	416.128	283.092	580.179	1509.54	1672.36	1063.04	963.349	785.909	776.554	1114.69		15.4501	15.8629	18.1314	19.3971	10.1344	6.8944	14.1296	19.1434	21.2082	13.4811	12.2168	9.96659	9.84795	14.1361
sp|Q9QXS1|PLEC_MOUSE	Plec	Plectin OS=Mus musculus GN=Plec PE=1 SV=3	53	76	19396.9	19274.9	17552.7	17052.9	11623.3	12706.5	16249.3	18166.8	17035.1	11115.2	10781.5	12373.5	12761.7	12569.1		17.0363	16.9291	15.4165	14.9775	10.2087	11.1601	14.2717	19.1627	17.9689	11.7245	11.3725	13.0518	13.4613	13.2581
sp|P97298|PEDF_MOUSE	Serpinf1	Pigment epithelium-derived factor OS=Mus musculus GN=Serpinf1 PE=1 SV=2	6	13	3094.97	3116.73	3635.14	3400.97	3714.28	4397.95	3596.91	1990.09	2141.31	2407.72	2395.85	2623.89	2829.22	1814.11		12.4012	12.4884	14.5656	13.6273	14.8827	17.6221	14.4125	12.2829	13.2162	14.8604	14.7872	16.1947	17.462	11.1967
sp|Q64674|SPEE_MOUSE	Srm	Spermidine synthase OS=Mus musculus GN=Srm PE=1 SV=1	1	1	337.877	367.611	101.848	86.7233	446.051	121.172	270.392	196.387	64.8983	230.884	224.636	76.8854	69.8657	129.131		19.5116	21.2286	5.88148	5.00806	25.7584	6.99739	15.6145	19.7834	6.53763	23.2585	22.629	7.74518	7.03803	13.0082
sp|P97351|RS3A_MOUSE	Rps3a	40S ribosomal protein S3a OS=Mus musculus GN=Rps3a PE=1 SV=3	2	1	299.304	298.639	113.25	122.201	103.317	90.1757	149.577	270.85	159.063	112.961	115.64	141.865	157.037	154.555		25.441	25.3845	9.62631	10.3871	8.782	7.66498	12.7141	24.3576	14.3046	10.1586	10.3996	12.758	14.1224	13.8992
sp|P13595|NCAM1_MOUSE	Ncam1	Neural cell adhesion molecule 1 OS=Mus musculus GN=Ncam1 PE=1 SV=3	13	20	3439.82	3477.1	5082.29	5002.44	5444.55	7043.02	4921.5	1843.01	3206.16	2954.53	2721.47	4421.4	4527.88	2309.88		9.99636	10.1047	14.7695	14.5374	15.8222	20.4675	14.3022	8.38327	14.5838	13.4393	12.3791	20.1116	20.5959	10.5069
sp|P16858|G3P_MOUSE	Gapdh	Glyceraldehyde-3-phosphate dehydrogenase OS=Mus musculus GN=Gapdh PE=1 SV=2	17	16	3352.55	3314.37	2186.34	2163.39	2272.15	2074.19	2596.67	4535.64	3404.23	3038.6	3031.8	2832.37	2998	3100.13		18.6671	18.4545	12.1736	12.0458	12.6514	11.5492	14.4583	19.7711	14.8392	13.2454	13.2158	12.3465	13.0684	13.5136
sp|Q922F4|TBB6_MOUSE	Tubb6	Tubulin beta-6 chain OS=Mus musculus GN=Tubb6 PE=1 SV=1	6	3	929.227	838.944	669.788	583.985	394.412	550.827	636.897	1530.11	1093.37	705.717	780.684	886.563	887.383	999.695		20.1827	18.2218	14.5477	12.6841	8.56658	11.9639	13.8333	22.2286	15.8838	10.2523	11.3414	12.8795	12.8914	14.523
sp|Q7TMM9|TBB2A_MOUSE	Tubb2a	Tubulin beta-2A chain OS=Mus musculus GN=Tubb2a PE=1 SV=1	1	2	507.887	522.222	500.537	530.961	446.451	475.919	563.184	524.839	427.17	240.394	236.775	257.26	247.28	346.822		14.3181	14.7223	14.1109	14.9686	12.5861	13.4169	15.877	23.0138	18.7311	10.5411	10.3824	11.2806	10.8431	15.2079
sp|P99024|TBB5_MOUSE	Tubb5	Tubulin beta-5 chain OS=Mus musculus GN=Tubb5 PE=1 SV=1	1	1	206.335	187.473	144.822	140.596	129.607	117.374	151.102	137.775	85.706	104.987	93.5104	62.6231	70.3125	103.67		19.1528	17.402	13.4429	13.0507	12.0306	10.8951	14.0259	20.9198	13.0137	15.9414	14.1987	9.50875	10.6763	15.7413
sp|P68372|TBB4B_MOUSE	Tubb4b	Tubulin beta-4B chain OS=Mus musculus GN=Tubb4b PE=1 SV=1	7	12	2518.04	2410.06	1687.5	1666.19	1880.32	1515.21	1846.96	1960.33	1398.64	1089.2	1040.16	1001.94	1092.88	1196.22		18.6187	17.8202	12.4776	12.32	13.9033	11.2036	13.6566	22.3288	15.9309	12.4063	11.8478	11.4124	12.4483	13.6254
sp|P26039|TLN1_MOUSE	Tln1	Talin-1 OS=Mus musculus GN=Tln1 PE=1 SV=2	17	24	6396.34	6376.5	4623.92	4466.62	3645.83	3143.4	4696.55	6277.84	3675.67	3316.12	3258.65	2468.33	2605.33	3510.83		19.1799	19.1204	13.8652	13.3935	10.9323	9.42572	14.083	24.9986	14.6366	13.2049	12.9761	9.829	10.3745	13.9803
sp|P49722|PSA2_MOUSE	Psma2	Proteasome subunit alpha type-2 OS=Mus musculus GN=Psma2 PE=1 SV=3	1	3	486.087	519.026	619.325	615.601	741.202	717.082	590.374	200.814	302.941	311.13	274.593	306.611	320.649	211.969		11.3341	12.1022	14.4409	14.354	17.2827	16.7203	13.7658	10.4119	15.7069	16.1315	14.2372	15.8972	16.6251	10.9902
sp|Q9D819|IPYR_MOUSE	Ppa1	Inorganic pyrophosphatase OS=Mus musculus GN=Ppa1 PE=1 SV=1	7	8	2189.55	2179.09	1483.3	1331.22	2842.47	1539.09	2033.31	2185.73	1203.91	3183	2895.8	1403.62	1422.46	1597.88		16.102	16.025	10.9082	9.7898	20.9035	11.3185	14.953	15.7333	8.66597	22.9118	20.8445	10.1035	10.2391	11.5018
sp|P05064|ALDOA_MOUSE	Aldoa	Fructose-bisphosphate aldolase A OS=Mus musculus GN=Aldoa PE=1 SV=2	16	21	5214.28	5118.3	2014.81	1997.14	6636.7	1862.44	4234.47	4299.21	1549.49	5657.25	6295.67	1765.87	1483.47	2819.44		19.2564	18.902	7.44073	7.37547	24.5094	6.87802	15.638	18.0106	6.49125	23.6999	26.3744	7.39773	6.21468	11.8114
sp|Q93092|TALDO_MOUSE	Taldo1	Transaldolase OS=Mus musculus GN=Taldo1 PE=1 SV=2	8	6	1583.42	1653.38	2038.42	2049.11	2562.04	2584.57	2123.64	2475.23	2888.95	4077.68	3875.39	4116.38	4164.75	2627.04		10.8494	11.3287	13.967	14.0402	17.5547	17.7091	14.5509	10.2175	11.9253	16.8322	15.9972	16.992	17.1916	10.8441
sp|P62259|1433E_MOUSE	Ywhae	14-3-3 protein epsilon OS=Mus musculus GN=Ywhae PE=1 SV=1	18	11	2531.9	2493.43	1264.82	1329.64	3944.53	1870.17	2483.75	4154.82	2175.11	6555.17	6199.45	3298.98	3171.13	3263.1		15.9057	15.664	7.94573	8.35293	24.7799	11.7486	15.6032	14.4176	7.54781	22.747	21.5126	11.4477	11.0041	11.3232
sp|P61982|1433G_MOUSE	Ywhag	14-3-3 protein gamma OS=Mus musculus GN=Ywhag PE=1 SV=2	7	7	2085.41	2018.34	1855.23	1825.83	3193.01	2532.81	2416.44	1709.8	1284.46	2724.66	2540.58	1934.95	1862.46	1513.46		13.0935	12.6724	11.6483	11.4637	20.0477	15.9025	15.1719	12.5995	9.46516	20.078	18.7215	14.2586	13.7245	11.1527
sp|P68510|1433F_MOUSE	Ywhah	14-3-3 protein eta OS=Mus musculus GN=Ywhah PE=1 SV=2	6	5	1035.46	1058.29	1025.27	1022.14	1608.08	1402.87	1243.93	1719.04	1126.34	2768.04	2616.72	1626.99	1586.16	1496.3		12.3327	12.6046	12.2114	12.1741	19.1528	16.7087	14.8157	13.2852	8.70459	21.392	20.2226	12.5738	12.2582	11.5637
sp|P68254|1433T_MOUSE	Ywhaq	14-3-3 protein theta OS=Mus musculus GN=Ywhaq PE=1 SV=1	4	1	108.39	95.218	68.3974	80.6143	152.963	79.8761	103.423	1213.94	772.154	1775.8	1719.49	802.083	797.258	982.81		15.7342	13.8221	9.92876	11.7022	22.2045	11.595	15.0132	15.0547	9.57589	22.0226	21.3243	9.94705	9.88722	12.1883
sp|Q9CQV8|1433B_MOUSE	Ywhab	14-3-3 protein beta/alpha OS=Mus musculus GN=Ywhab PE=1 SV=3	6	6	1056.18	1072.67	959.251	923.898	1724.01	1191.49	1233.28	1025.6	973.936	1685.83	1645.05	1327.71	1383.48	1023.16		12.9421	13.1442	11.7544	11.3212	21.1256	14.6002	15.1123	11.3142	10.7442	18.5976	18.1477	14.6469	15.2622	11.2872
sp|P63101|1433Z_MOUSE	Ywhaz	14-3-3 protein zeta/delta OS=Mus musculus GN=Ywhaz PE=1 SV=1	10	7	2666.89	2641.24	1951.29	1798.12	3863.11	2499.28	2732.4	2710.36	1974.92	4422.67	4397.23	2522.52	2515.67	2505.2		14.6917	14.5504	10.7495	9.90573	21.2816	13.7684	15.0526	12.8767	9.38268	21.0117	20.8909	11.9843	11.9517	11.902
tr|E9PZ16|E9PZ16_MOUSE	Hspg2	Basement membrane-specific heparan sulfate proteoglycan core protein OS=Mus musculus GN=Hspg2 PE=1 SV=1	3	5	366.197	386.26	1320.09	1330.36	205.509	398.507	576.543	445.539	1400.34	263.131	254.936	515.272	538.377	546.515		7.98952	8.42725	28.8011	29.0252	4.4837	8.69445	12.5788	11.2393	35.3255	6.63783	6.43111	12.9984	13.5813	13.7866
sp|Q05793|PGBM_MOUSE	Hspg2	Basement membrane-specific heparan sulfate proteoglycan core protein OS=Mus musculus GN=Hspg2 PE=1 SV=1	21	19	1691.87	1742.57	4712.87	4695.87	1200.31	3195.08	2542.68	2489.11	8273.32	1424.39	1145.62	5827.04	6104.28	3558.21		8.5529	8.8092	23.8249	23.739	6.06792	16.1521	12.854	8.63617	28.7049	4.94201	3.97481	20.2174	21.1793	12.3455
sp|Q8C1A5|THOP1_MOUSE	Thop1	Thimet oligopeptidase OS=Mus musculus GN=Thop1 PE=1 SV=1	7	9	2925.94	3025.38	1899.14	1878.19	4733.15	2346.19	3032.6	1165.07	1148.97	1710.06	1726.78	1076.94	1139.98	1026.91		14.7472	15.2484	9.57199	9.4664	23.8559	11.8252	15.2848	12.9528	12.7738	19.0119	19.1977	11.9731	12.6739	11.4168
sp|P50462|CSRP3_MOUSE	Csrp3	Cysteine and glycine-rich protein 3 OS=Mus musculus GN=Csrp3 PE=1 SV=1	1	3	2309.42	2303.19	243.482	217.206	431.972	126.171	966.402	611.492	249.729	109.736	153.568	156.174	150.938	258.574		35.0027	34.9082	3.69033	3.29208	6.54717	1.91231	14.6472	36.1785	14.775	6.49243	9.08574	9.2399	8.93012	15.2983
sp|P19123|TNNC1_MOUSE	Tnnc1	Troponin C, slow skeletal and cardiac muscles OS=Mus musculus GN=Tnnc1 PE=1 SV=1	1	1	195.539	208.569	778.769	694.097	180.778	622.288	428.393	186.061	515.515	321.46	422.957	947.201	814.336	337.55		6.2906	6.70978	25.0534	22.3295	5.81573	20.0193	13.7816	5.24842	14.5417	9.06779	11.9308	26.7187	22.9709	9.52165
sp|P21550|ENOB_MOUSE	Eno3	Beta-enolase OS=Mus musculus GN=Eno3 PE=1 SV=3	20	18	3747.58	3710.08	3797.42	3817.1	5357.19	5031.29	4480.1	4764.61	4611.34	6992.27	6956.72	6646.75	6772	4537.06		12.5166	12.3914	12.6831	12.7488	17.8926	16.8041	14.9632	11.542	11.1707	16.9383	16.8522	16.1013	16.4047	10.9907
sp|P17182|ENOA_MOUSE	Eno1	Alpha-enolase OS=Mus musculus GN=Eno1 PE=1 SV=3	13	13	4447.35	4494.53	2807.63	2464.27	6562.22	3248.46	4275.61	4803.35	2802.35	7240.53	7146.32	3695.7	3567.88	3759.31		15.715	15.8817	9.92093	8.70765	23.188	11.4786	15.1081	14.5488	8.48801	21.9307	21.6454	11.1938	10.8067	11.3865
sp|P48678|LMNA_MOUSE	Lmna	Prelamin-A/C OS=Mus musculus GN=Lmna PE=1 SV=2	22	17	4127.95	4068.3	5378.13	5404.65	2314.01	3418.65	4007.62	5490.97	6949.93	2888.07	2850.27	4036.02	4065.63	4187.73		14.3734	14.1657	18.7265	18.8189	8.05733	11.9037	13.9544	18.0217	22.8101	9.47884	9.35477	13.2465	13.3437	13.7444
sp|P01027|CO3_MOUSE	C3	Complement C3 OS=Mus musculus GN=C3 PE=1 SV=3	11	13	2398.55	2411.56	3806.52	3699.54	2198.56	3589.4	2932.25	2865.25	4086.43	2438.25	2268.67	4055.4	4189.39	2680.86		11.4019	11.4638	18.0949	17.5864	10.4512	17.0628	13.9389	12.687	18.0941	10.7962	10.0454	17.9568	18.55	11.8705
sp|Q62465|VAT1_MOUSE	Vat1	Synaptic vesicle membrane protein VAT-1 homolog OS=Mus musculus GN=Vat1 PE=1 SV=3	2	2	666.705	661.646	623.336	582.163	797.335	686.427	648.201	507.085	452.846	577.549	644.945	524.15	530.93	433.29		14.2891	14.1807	13.3596	12.4772	17.0889	14.7118	13.8926	13.814	12.3364	15.7336	17.5696	14.2789	14.4636	11.8037
sp|Q6P5H2|NEST_MOUSE	Nes	Nestin OS=Mus musculus GN=Nes PE=1 SV=1	13	21	5908.05	5941.77	2204.65	1965.54	4556.3	1536.77	3892.76	4307.98	2370.1	3513.03	3336.86	1690.79	1766.9	2633.07		22.7182	22.8478	8.47752	7.55807	17.5203	5.90933	14.9688	21.9585	12.0808	17.9065	17.0085	8.61825	9.00619	13.4212
sp|P35700|PRDX1_MOUSE	Prdx1	Peroxiredoxin-1 OS=Mus musculus GN=Prdx1 PE=1 SV=1	11	14	3554.28	3579.26	4710.36	4739.31	3738.66	5701.87	4490.75	3331.04	4092.6	3362.69	3095.01	4708.2	4592.8	2987.62		11.6478	11.7297	15.4365	15.5313	12.2521	18.6858	14.7168	12.7285	15.6385	12.8494	11.8266	17.9908	17.5499	11.4162
sp|Q60854|SPB6_MOUSE	Serpinb6	Serpin B6 OS=Mus musculus GN=Serpinb6 PE=1 SV=1	8	13	4936.31	4881.16	1889.62	1995.75	6068.24	2042.8	3824.17	2788.62	1760.77	3571.97	3628.94	1815.65	1920.94	2119.34		19.2538	19.0387	7.37037	7.78433	23.6689	7.96784	14.916	15.8388	10.0009	20.2881	20.6117	10.3125	10.9106	12.0374
sp|O08749|DLDH_MOUSE	Dld	Dihydrolipoyl dehydrogenase, mitochondrial OS=Mus musculus GN=Dld PE=1 SV=2	2	6	758.323	715.378	1994.94	1935.63	1066.27	2876.32	1544.76	262.094	800.249	373.552	329.324	1150.32	1190.48	487.894		6.96244	6.56815	18.3163	17.7717	9.78982	26.4086	14.183	5.70525	17.4198	8.13147	7.16871	25.0401	25.9142	10.6205
sp|P62242|RS8_MOUSE	Rps8	40S ribosomal protein S8 OS=Mus musculus GN=Rps8 PE=1 SV=2	1	1	201.188	188.742	155.816	149.093	80.3644	103.475	155.192	172.873	151.035	103.943	110.136	134.809	145.45	118.09		19.4597	18.2559	15.0711	14.4209	7.77316	10.0085	15.0108	18.4627	16.1304	11.101	11.7624	14.3975	15.534	12.6119
sp|P11499|HS90B_MOUSE	Hsp90ab1	Heat shock protein HSP 90-beta OS=Mus musculus GN=Hsp90ab1 PE=1 SV=3	13	14	2816.56	2740.11	3564.47	3554.84	3878.87	3616.5	3403.18	2574.01	2914.42	3515.31	3444.31	3237.69	3199.86	2413.21		11.9475	11.6232	15.12	15.0792	16.4536	15.3407	14.4358	12.0852	13.6835	16.5047	16.1714	15.2013	15.0237	11.3303
sp|P07901|HS90A_MOUSE	Hsp90aa1	Heat shock protein HSP 90-alpha OS=Mus musculus GN=Hsp90aa1 PE=1 SV=4	26	28	6271.17	6252.15	8283.97	7956.24	9231.01	8803.62	7810.78	6769.03	7789.27	9962.39	9486.5	9177.67	9254.97	6696.78		11.4838	11.4489	15.1696	14.5695	16.9038	16.1212	14.3031	11.4464	13.1717	16.8464	16.0417	15.5194	15.6501	11.3243
sp|P08113|ENPL_MOUSE	Hsp90b1	Endoplasmin OS=Mus musculus GN=Hsp90b1 PE=1 SV=2	7	8	1703.36	1581.59	2082.57	2237.58	2334.07	2453.55	2075.23	1231.42	1541.35	1526.89	1520.34	1687.6	1694.8	1192.28		11.7733	10.9317	14.3944	15.4658	16.1327	16.9585	14.3436	11.8467	14.8283	14.6892	14.6261	16.2352	16.3045	11.4701
sp|P62270|RS18_MOUSE	Rps18	40S ribosomal protein S18 OS=Mus musculus GN=Rps18 PE=1 SV=3	1	3	689.07	704.151	480.323	499.941	346.025	350.115	551.534	500.745	398.909	326.705	231.476	221.294	240.094	302.101		19.029	19.4455	13.2643	13.8061	9.55564	9.66859	15.2309	22.5426	17.9582	14.7077	10.4206	9.96225	10.8086	13.6
sp|Q80X90|FLNB_MOUSE	Flnb	Filamin-B OS=Mus musculus GN=Flnb PE=1 SV=3	11	18	5734.63	5735.97	4579.08	4373.83	2517.95	3183.64	4310.61	5091.48	3665.53	1925.05	1992.63	2302.42	2361.1	2870.05		18.8418	18.8462	15.0451	14.3707	8.27301	10.4602	14.163	25.1951	18.1387	9.52607	9.86047	11.3935	11.6838	14.2024
sp|Q8VHX6|FLNC_MOUSE	Flnc	Filamin-C OS=Mus musculus GN=Flnc PE=1 SV=3	64	64	14791.4	14423.3	22095.6	21400.2	5853.03	13569	14526.2	21519.4	30511.6	8515.25	7541.92	19951	20143.4	16805.4		13.868	13.5228	20.7162	20.0642	5.48762	12.7219	13.6193	17.2172	24.4116	6.81286	6.03412	15.9623	16.1163	13.4456
sp|Q8BTM8|FLNA_MOUSE	Flna	Filamin-A OS=Mus musculus GN=Flna PE=1 SV=5	38	40	12059.5	12102.8	8017.54	7746.89	6589.38	5427.53	8823	13756.5	8500.38	7464.42	7301.44	5957.71	5941.38	7937.95		19.8456	19.9168	13.194	12.7486	10.8437	8.93176	14.5195	24.1937	14.9497	13.1278	12.8411	10.4779	10.4492	13.9606
sp|P68037|UB2L3_MOUSE	Ube2l3	Ubiquitin-conjugating enzyme E2 L3 OS=Mus musculus GN=Ube2l3 PE=1 SV=1	3	4	1112.09	1101.9	1625.07	1616.34	591.31	684.417	1101.04	1320.38	1634.79	650.463	610.375	592.967	594.328	938.531		14.199	14.0689	20.7487	20.6372	7.54976	8.73854	14.0579	20.8202	25.7778	10.2567	9.62459	9.35009	9.37155	14.799
tr|E9Q616|E9Q616_MOUSE	Ahnak	AHNAK nucleoprotein (desmoyokin) OS=Mus musculus GN=Ahnak PE=1 SV=1	5	7	6795.72	6855.91	470.31	315.886	1718.5	584.029	3219.8	6390.93	1234.64	1771.37	1763.55	1380.93	1316.58	2588.46		34.0464	34.348	2.35624	1.58258	8.60965	2.92597	16.1311	38.859	7.50703	10.7705	10.723	8.3965	8.00524	15.7387
sp|Q9D154|ILEUA_MOUSE	Serpinb1a	Leukocyte elastase inhibitor A OS=Mus musculus GN=Serpinb1a PE=1 SV=1	6	7	841.273	790.092	1608.69	1704.15	1049.25	1620.52	1248.26	906.284	1659.6	1156.32	985.398	1585.5	1668.97	1056.91		9.49279	8.91527	18.1522	19.2293	11.8396	18.2857	14.0852	10.0486	18.4012	12.8209	10.9258	17.5796	18.5051	11.7187
sp|Q9D0R2|SYTC_MOUSE	Tars	Threonine--tRNA ligase, cytoplasmic OS=Mus musculus GN=Tars PE=1 SV=2	1	4	1275.54	1352.9	866.43	884.596	1132.98	659.65	1055.95	237.587	211.788	226.473	224.394	253.803	260.961	172.564		17.6471	18.7174	11.9871	12.2384	15.6748	9.12626	14.6091	14.9654	13.3404	14.2654	14.1344	15.9869	16.4378	10.8697
sp|Q9D0F9|PGM1_MOUSE	Pgm1	Phosphoglucomutase-1 OS=Mus musculus GN=Pgm1 PE=1 SV=4	15	10	1723.91	1757.25	2867.1	2745.78	2421.81	3548.95	2454.26	2855.53	4229.92	3964.96	3854.67	5483.96	5497.45	3156.96		9.8402	10.0305	16.3656	15.6731	13.8239	20.2577	14.0091	9.83194	14.5641	13.6518	13.2721	18.8819	18.9284	10.8698
sp|P04264|K2C1_HUMAN_contaminant	KRT1	Keratin, type II cytoskeletal 1 OS=Homo sapiens GN=KRT1 PE=1 SV=6	10	11	2297.48	1748.2	2933.25	3177.66	1701.39	5140.26	2416.44	1973.16	2141.59	953.797	1297.68	2592.66	2790.39	1781.28		11.8337	9.00453	15.1084	16.3673	8.76342	26.4762	12.4465	14.583	15.8278	7.0492	9.5907	19.1615	20.6229	13.1649
sp|P35908|K22E_HUMAN_contaminant	KRT2	Keratin, type II cytoskeletal 2 epidermal OS=Homo sapiens GN=KRT2 PE=1 SV=2	1	3	491.848	313.435	685.825	687.913	440.668	1211.96	601.989	324.971	196.014	157.864	111.941	364.636	358.808	209.145		11.0936	7.06948	15.4687	15.5158	9.9392	27.3356	13.5778	18.8566	11.3738	9.16013	6.49542	21.1582	20.8201	12.1358
sp|P31001|DESM_MOUSE	Des	Desmin OS=Mus musculus GN=Des PE=1 SV=3	23	24	5269.99	5026.98	6016.92	6019.14	2975.37	4310.78	4844.65	7162.62	8104.02	4766.69	3935.17	5783.9	5729.54	5371.85		15.2914	14.5862	17.4587	17.4651	8.63331	12.5081	14.0572	17.5323	19.8366	11.6677	9.63233	14.1576	14.0245	13.149
sp|P20152|VIME_MOUSE	Vim	Vimentin OS=Mus musculus GN=Vim PE=1 SV=3	26	29	5939.83	5863.61	5321.8	5149.76	4599.63	4318.58	5274.95	7602.15	5630.58	6268.86	5648.03	4752.97	4650.78	5209.93		16.2877	16.0787	14.593	14.1212	12.6127	11.8421	14.4645	19.1185	14.1602	15.7654	14.2041	11.9532	11.6962	13.1024
sp|P05202|AATM_MOUSE	Got2	Aspartate aminotransferase, mitochondrial OS=Mus musculus GN=Got2 PE=1 SV=1	15	16	1046.02	1023.06	2739.23	2813.53	1504.39	3889.27	2125.2	1388.45	3995.19	2219.43	1884.43	5784.01	5865.11	2354.74		6.90866	6.75702	18.0918	18.5826	9.93607	25.6875	14.0363	5.91047	17.0071	9.44786	8.02179	24.6219	24.9671	10.0239
sp|P33146|CAD15_MOUSE	Cdh15	Cadherin-15 OS=Mus musculus GN=Cdh15 PE=1 SV=3	9	10	1454.26	1575.7	1778.4	1660.04	2131.84	2358.81	1857.85	1525.69	1849.18	2219.57	2090.13	2236.64	2116.06	1539.87		11.3464	12.2939	13.8754	12.952	16.633	18.4039	14.4953	11.2372	13.6198	16.3478	15.3945	16.4736	15.5855	11.3416
sp|P48428|TBCA_MOUSE	Tbca	Tubulin-specific chaperone A OS=Mus musculus GN=Tbca PE=1 SV=3	2	2	1138.49	1196.47	310.66	224.715	382.349	56.485	592.865	1142.64	615.065	688.062	546.554	305.564	257.865	495.878		29.1768	30.6627	7.96149	5.75892	9.79871	1.44758	15.1937	28.2021	15.1807	16.9823	13.4897	7.54175	6.36446	12.239
sp|P07356|ANXA2_MOUSE	Anxa2	Annexin A2 OS=Mus musculus GN=Anxa2 PE=1 SV=2	2	6	625.123	455.511	1439.81	1348.58	356.325	1024.51	826.741	162.363	644.414	103.836	76.2768	751.972	815.914	308.503		10.2874	7.49615	23.6943	22.193	5.86389	16.8599	13.6053	5.67053	22.5062	3.62647	2.66397	26.2626	28.4958	10.7745
sp|Q61699|HS105_MOUSE	Hsph1	Heat shock protein 105 kDa OS=Mus musculus GN=Hsph1 PE=1 SV=2	1	3	876.955	794.559	153.974	132.042	801.349	207.202	548.228	353.473	40.5411	498.046	586.46	80.1898	45.1939	227.134		24.9538	22.6093	4.38134	3.75727	22.8025	5.89595	15.5999	19.3045	2.21411	27.2002	32.0288	4.37947	2.46821	12.4047
sp|Q61316|HSP74_MOUSE	Hspa4	Heat shock 70 kDa protein 4 OS=Mus musculus GN=Hspa4 PE=1 SV=1	7	15	3134.21	3064.02	2437.2	2204.73	4318.81	2705.95	3189.52	1443.46	1057.07	1937.34	1959.03	1274.59	1225.63	1176.34		14.8862	14.5528	11.5757	10.4716	20.5126	12.8522	15.1489	14.3293	10.4936	19.2321	19.4474	12.653	12.1669	11.6776
sp|Q99PT1|GDIR1_MOUSE	Arhgdia	Rho GDP-dissociation inhibitor 1 OS=Mus musculus GN=Arhgdia PE=1 SV=3	2	5	887.934	903.218	949.384	942.046	995.078	627.703	930.352	580.25	280.812	726.17	713.629	260.275	235.953	405.112		14.2395	14.4846	15.2249	15.1073	15.9577	10.0663	14.9197	18.1204	8.76935	22.6772	22.2856	8.12801	7.36846	12.651
sp|P02769|ALBU_BOVIN_contaminant	ALB	Serum albumin OS=Bos taurus GN=ALB PE=1 SV=4	265	238	53281.9	58587.6	65365	70640.2	87905.6	95957.2	70048.3	51988.5	66449.9	89770.4	100251	99736.6	97887.6	58569.5		10.6185	11.6758	13.0265	14.0778	17.5186	19.1231	13.9598	9.20715	11.7683	15.8983	17.7544	17.6633	17.3359	10.3726
sp|P02768|ALBU_HUMAN_contaminant	ALB	Serum albumin OS=Homo sapiens GN=ALB PE=1 SV=2	23	19	2222.48	2255.69	3729.95	3915.34	3616.4	5382.97	3431.26	2531.04	4340.38	4046.81	4327.52	5483.37	5541.14	3044.98		9.05136	9.18662	15.1907	15.9458	14.7283	21.9229	13.9743	8.63387	14.8059	13.8045	14.762	18.7049	18.9019	10.387
sp|P07724|ALBU_MOUSE	Alb	Serum albumin OS=Mus musculus GN=Alb PE=1 SV=3	2	4	440.18	477.882	574.097	629.184	725.022	1222.23	645.592	126.311	438.827	307.557	714.905	744.148	560.582	439.823		9.33735	10.1371	12.1781	13.3466	15.3796	25.9266	13.6947	3.79068	13.1695	9.22998	21.4548	22.3323	16.8234	13.1994
sp|P37889|FBLN2_MOUSE	Fbln2	Fibulin-2 OS=Mus musculus GN=Fbln2 PE=1 SV=2	5	12	2346.88	2268.27	2729.01	2404.19	1154.61	1992.24	1994.84	692.37	1167.37	396.823	453.959	1265.67	1204.6	705.759		15.7614	15.2335	18.3278	16.1463	7.75424	13.3797	13.3971	11.7619	19.8311	6.74118	7.71181	21.501	20.4636	11.9894
sp|P62908|RS3_MOUSE	Rps3	40S ribosomal protein S3 OS=Mus musculus GN=Rps3 PE=1 SV=1	3	6	1966.31	1794.9	1685.81	1290.32	1040.19	1283.25	1361.07	1124.7	1181.53	597.594	559.122	884.553	985.186	785.827		18.8672	17.2225	16.1757	12.3809	9.98086	12.3131	13.0598	18.3819	19.3107	9.76699	9.13821	14.457	16.1017	12.8434
sp|Q02053|UBA1_MOUSE	Uba1	Ubiquitin-like modifier-activating enzyme 1 OS=Mus musculus GN=Uba1 PE=1 SV=1	6	7	1780.04	1777.61	1310.5	1304.59	2206.95	1494.19	1804.28	1725.07	1265.1	2142.72	2046.57	1254.2	1340.99	1418.06		15.2425	15.2217	11.2218	11.1712	18.8981	12.7947	15.45	15.4124	11.3029	19.1439	18.2849	11.2055	11.9809	12.6695
sp|P61089|UBE2N_MOUSE	Ube2n	Ubiquitin-conjugating enzyme E2 N OS=Mus musculus GN=Ube2n PE=1 SV=1	3	6	2020.03	2078.1	2403.39	2428.57	1675.51	1640.72	2113.69	1176.93	1419.91	902.305	864.566	856.553	773.965	951.569		14.0671	14.4714	16.7367	16.912	11.6679	11.4256	14.7193	16.9445	20.4427	12.9907	12.4473	12.332	11.1429	13.6999
sp|P13645|K1C10_HUMAN_contaminant	KRT10	Keratin, type I cytoskeletal 10 OS=Homo sapiens GN=KRT10 PE=1 SV=6	6	7	705.535	494.994	836.539	755.017	576.86	1425.63	710.651	824.155	562.416	512.111	564.069	1105.9	936.184	665.247		12.8157	8.99135	15.1954	13.7146	10.4784	25.8959	12.9087	15.9408	10.8783	9.90528	10.9103	21.3904	18.1077	12.8672
sp|O88322|NID2_MOUSE	Nid2	Nidogen-2 OS=Mus musculus GN=Nid2 PE=1 SV=2	2	1	47.0441	41.9661	81.1899	80.1205	64.8377	72.1417	61.0268	132.104	293.351	187.224	123.076	233.994	249.556	182.543		10.4933	9.3606	18.1095	17.871	14.4622	16.0913	13.6121	9.42359	20.926	13.3555	8.77956	16.6918	17.8019	13.0216
sp|P10493|NID1_MOUSE	Nid1	Nidogen-1 OS=Mus musculus GN=Nid1 PE=1 SV=2	4	9	1042.54	1014.94	2261.29	2419.7	1095.57	2706.86	1696.65	555.32	1335.55	425.721	872.621	1917.92	1921.48	705.282		8.51919	8.29365	18.4783	19.7727	8.95253	22.1193	13.8643	7.18033	17.2688	5.50462	11.2831	24.7989	24.8449	9.11936
sp|P60335|PCBP1_MOUSE	Pcbp1	Poly(rC)-binding protein 1 OS=Mus musculus GN=Pcbp1 PE=1 SV=1	3	5	924.529	923.857	808.731	822.857	637.778	651.949	791.673	275.428	236.353	228.768	210.211	250.053	255.935	223.685		16.6241	16.612	14.5419	14.7959	11.468	11.7228	14.2352	16.3903	14.065	13.6136	12.5093	14.8803	15.2303	13.3112
sp|Q11011|PSA_MOUSE	Npepps	Puromycin-sensitive aminopeptidase OS=Mus musculus GN=Npepps PE=1 SV=2	5	9	1620.48	1657.53	1870.75	1746.21	2538.69	2207.79	1966.65	929.119	934.955	1502.03	1454.42	1105.25	1048.49	903.011		11.9082	12.1805	13.7473	12.8321	18.6557	16.2241	14.4521	11.7949	11.869	19.0679	18.4635	14.0308	13.3104	11.4635
sp|O09161|CASQ2_MOUSE	Casq2	Calsequestrin-2 OS=Mus musculus GN=Casq2 PE=1 SV=3	4	6	1469.7	1359.07	1842.12	1775.25	1257.85	1814.27	1561.93	1208.48	1962.93	795.212	718.52	1696.73	1650.56	1201.09		13.2642	12.2658	16.6253	16.0218	11.3522	16.374	14.0966	13.0879	21.2587	8.61224	7.78165	18.3758	17.8757	13.0079
sp|Q9CWJ9|PUR9_MOUSE	Atic	Bifunctional purine biosynthesis protein PURH OS=Mus musculus GN=Atic PE=1 SV=2	2	4	558.319	564.585	354.552	347.031	748.539	399.767	518.777	434.955	230.667	488.799	524.932	261.526	256.699	309.825		15.9905	16.1699	10.1545	9.93911	21.4385	11.4495	14.858	17.3468	9.19944	19.4942	20.9353	10.4302	10.2376	12.3564
sp|P25444|RS2_MOUSE	Rps2	40S ribosomal protein S2 OS=Mus musculus GN=Rps2 PE=1 SV=3	2	2	552.159	531.18	371.166	377.22	360.14	321.019	394.778	652.467	392.305	295.312	304.591	222.614	232.084	363.033		18.9898	18.2683	12.7651	12.9733	12.3859	11.0405	13.5772	26.4971	15.9318	11.9928	12.3696	9.04052	9.42511	14.743
sp|Q9QUR6|PPCE_MOUSE	Prep	Prolyl endopeptidase OS=Mus musculus GN=Prep PE=1 SV=1	8	8	2140.57	2224.97	1539.9	1581.1	3430.17	1501.87	2258.97	2593.26	1802.2	4228.4	4068.16	2036.04	1844.36	2184.79		14.584	15.159	10.4915	10.7722	23.3702	10.2324	15.3906	13.8254	9.60803	22.5428	21.6885	10.8547	9.83279	11.6477
sp|P68369|TBA1A_MOUSE	Tuba1a	Tubulin alpha-1A chain OS=Mus musculus GN=Tuba1a PE=1 SV=1	12	17	6373.53	6189.36	5752.58	5924.64	3746.29	4505.95	5376.27	4846.29	4705.12	3162.36	2919.1	3409.32	3540.81	3336.05		16.8306	16.3443	15.1909	15.6452	9.89286	11.8989	14.1972	18.6978	18.1531	12.2009	11.2624	13.1537	13.661	12.871
sp|Q91WQ3|SYYC_MOUSE	Yars	Tyrosine--tRNA ligase, cytoplasmic OS=Mus musculus GN=Yars PE=1 SV=3	1	1	333.368	336.668	296.934	303.789	262.187	273.571	303.772	401.992	327.032	294.02	287.705	343.215	329.605	293.697		15.7973	15.9536	14.0708	14.3956	12.4242	12.9637	14.3948	17.6524	14.3608	12.9111	12.6338	15.0714	14.4737	12.8969
sp|P08249|MDHM_MOUSE	Mdh2	Malate dehydrogenase, mitochondrial OS=Mus musculus GN=Mdh2 PE=1 SV=3	11	7	1942.83	1821.41	737.529	737.921	2711.36	965.323	1649.63	2830.25	1042.19	4025.16	4116.1	1347.78	1278.92	1962.95		18.3876	17.2384	6.98021	6.98392	25.6612	9.13612	15.6126	17.0463	6.27696	24.2431	24.7908	8.1175	7.7028	11.8226
sp|P14869|RLA0_MOUSE	Rplp0	60S acidic ribosomal protein P0 OS=Mus musculus GN=Rplp0 PE=1 SV=3	6	5	1194.8	1102.37	1424.84	1367.2	1118.56	1786.42	1312.23	1829.19	2147.12	1912.26	1886.53	2929.86	3061.47	1754.15		12.8384	11.8453	15.3103	14.6909	12.0192	19.1956	14.1003	11.7856	13.834	12.3208	12.155	18.8773	19.7252	11.3021
sp|P68134|ACTS_MOUSE	Acta1	Actin, alpha skeletal muscle OS=Mus musculus GN=Acta1 PE=1 SV=1	21	33	8759.79	8609.55	5422.41	5002.06	10297.5	6336.49	7969.49	8526.31	4166.97	9721.85	9213.26	4743.2	4412.23	5655.76		16.718	16.4313	10.3486	9.54641	19.6527	12.0932	15.2097	18.36	8.97288	20.9344	19.8392	10.2137	9.50101	12.1788
sp|P63260|ACTG_MOUSE	Actg1	Actin, cytoplasmic 2 OS=Mus musculus GN=Actg1 PE=1 SV=1	8	9	1935.72	1908.58	1362.91	1226.34	2366.13	1755.07	1959.85	1647.81	1127.32	2079.38	2059.32	1316.06	1257.77	1272.78		15.4677	15.2508	10.8906	9.79927	18.907	14.0242	15.6605	15.3136	10.4765	19.3243	19.1379	12.2305	11.6889	11.8283
sp|P09411|PGK1_MOUSE	Pgk1	Phosphoglycerate kinase 1 OS=Mus musculus GN=Pgk1 PE=1 SV=4	18	12	3535.41	3351.24	1389.71	1211.91	3839.98	1219.42	2595.76	6775.75	2879.8	8400.57	8812.06	2977.64	2908.96	4688.24		20.6225	19.5482	8.10637	7.06924	22.3991	7.11305	15.1414	18.0962	7.69115	22.4356	23.5346	7.95246	7.76903	12.521
sp|P58252|EF2_MOUSE	Eef2	Elongation factor 2 OS=Mus musculus GN=Eef2 PE=1 SV=2	27	34	9451.2	9394.49	7395.16	7307.28	7669.09	6210.9	8042.14	8710.63	6723.66	7213.22	6951.59	6049.75	5979.07	6028.06		17.0383	16.9361	13.3318	13.1733	13.8256	11.1968	14.4981	18.2781	14.1087	15.136	14.587	12.6946	12.5463	12.6491
sp|Q61147|CERU_MOUSE	Cp	Ceruloplasmin OS=Mus musculus GN=Cp PE=1 SV=2	5	4	712.198	729.902	933.486	855.311	1162.75	1408.09	980.478	774.993	1086.33	1270.16	1156.54	1693.52	1724.13	864.234		10.501	10.762	13.7637	12.6111	17.1441	20.7615	14.4566	9.04321	12.6761	14.8212	13.4953	19.7612	20.1184	10.0845
sp|P14148|RL7_MOUSE	Rpl7	60S ribosomal protein L7 OS=Mus musculus GN=Rpl7 PE=1 SV=2	1	1	73.3539	77.151	94.3896	94.6235	80.5906	128.435	99.4684	75.9237	84.4292	66.1306	71.7166	96.1865	118.92	73.5656		11.3198	11.9058	14.566	14.6021	12.4366	19.8198	15.3498	12.937	14.3863	11.2683	12.2201	16.3897	20.2634	12.5352
sp|P67984|RL22_MOUSE	Rpl22	60S ribosomal protein L22 OS=Mus musculus GN=Rpl22 PE=1 SV=2	1	2	304.887	300.089	162.769	171.722	144.013	117.645	207.539	442.7	155.883	245.337	298.302	121.343	125.072	219.389		21.6437	21.3031	11.5548	12.1904	10.2234	8.35153	14.733	27.5307	9.69405	15.257	18.5508	7.54607	7.77797	13.6434
sp|Q9DCD0|6PGD_MOUSE	Pgd	6-phosphogluconate dehydrogenase, decarboxylating OS=Mus musculus GN=Pgd PE=1 SV=3	5	3	613.283	614.673	354.94	323.832	945.82	286.792	544.413	1098.64	717.526	1611.38	1587.7	799.841	824.873	905.383		16.6483	16.6861	9.63528	8.79082	25.6754	7.78532	14.7788	14.5605	9.50952	21.356	21.0421	10.6005	10.9322	11.9992
sp|Q9QYB1|CLIC4_MOUSE	Clic4	Chloride intracellular channel protein 4 OS=Mus musculus GN=Clic4 PE=1 SV=3	3	3	667.285	679.423	484.174	469.414	783.125	424.319	603.923	590.565	416.934	744.548	778.346	377.795	355.54	463.062		16.2291	16.5243	11.7756	11.4166	19.0464	10.3199	14.688	15.8465	11.1875	19.9783	20.8852	10.1373	9.54011	12.4252
sp|Q61753|SERA_MOUSE	Phgdh	D-3-phosphoglycerate dehydrogenase OS=Mus musculus GN=Phgdh PE=1 SV=3	2	6	1591.7	1589.44	893.494	887.428	1319.14	1001.84	1297.83	858.653	478.004	650.813	672.896	390.612	393.78	488.155		18.5494	18.5231	10.4126	10.3419	15.373	11.6753	15.1247	21.8325	12.1539	16.5479	17.1094	9.93188	10.0124	12.412
sp|P57780|ACTN4_MOUSE	Actn4	Alpha-actinin-4 OS=Mus musculus GN=Actn4 PE=1 SV=1	18	24	5934.64	5821.6	7087.14	7168.33	4451.01	5296.79	5714.85	6484.92	6214.77	4782.98	4524.86	4282.72	4296.92	4451.8		14.3092	14.0366	17.088	17.2838	10.732	12.7712	13.7792	18.5077	17.7367	13.6505	12.9138	12.2227	12.2633	12.7053
sp|O88990|ACTN3_MOUSE	Actn3	Alpha-actinin-3 OS=Mus musculus GN=Actn3 PE=2 SV=1	5	8	1562.07	1573.14	2088.96	2053.49	776.599	1299.13	1486.25	2119.21	2717.18	879.576	841.704	2061.02	2124.08	1617.45		14.4107	14.5128	19.2715	18.9443	7.16444	11.985	13.7112	17.1454	21.9833	7.11619	6.80979	16.6746	17.1848	13.0859
sp|Q9JI91|ACTN2_MOUSE	Actn2	Alpha-actinin-2 OS=Mus musculus GN=Actn2 PE=1 SV=2	2	3	290.669	317.333	416.43	398.377	169.195	292.063	320.932	540.447	963.491	297.532	297.79	758.278	898.307	555.996		13.1823	14.3915	18.8857	18.067	7.67325	13.2455	14.5547	12.534	22.3452	6.90035	6.90633	17.5859	20.8335	12.8946
sp|Q7TPR4|ACTN1_MOUSE	Actn1	Alpha-actinin-1 OS=Mus musculus GN=Actn1 PE=1 SV=1	7	6	1685.19	1745.4	1570.19	1635.99	1166.77	1066.3	1435.74	2984.1	2766.83	1923.94	1877.69	1875.21	1880.08	2033.91		16.3522	16.9365	15.2363	15.8748	11.3217	10.3468	13.9317	19.4508	18.0347	12.5405	12.2391	12.2229	12.2547	13.2573
sp|Q8VDD5|MYH9_MOUSE	Myh9	Myosin-9 OS=Mus musculus GN=Myh9 PE=1 SV=4	23	38	12552.8	12354.5	9503.88	9029.68	6677.86	6759.88	9492.11	10538.7	5727.17	5555.76	5499.94	4016.61	3864.56	5969.62		18.9132	18.6144	14.3194	13.6049	10.0615	10.185	14.3017	25.5966	13.9102	13.4939	13.3583	9.75558	9.3863	14.4991
sp|P62309|RUXG_MOUSE	Snrpg	Small nuclear ribonucleoprotein G OS=Mus musculus GN=Snrpg PE=1 SV=1	1	1	274.014	275.747	517.204	516.104	185.797	637.618	344.115	222.822	395.783	175.015	186.348	479.792	551.521	237.141		9.96198	10.025	18.8033	18.7633	6.75478	23.1811	12.5105	9.91015	17.6027	7.78389	8.28794	21.3391	24.5293	10.547
sp|P99029|PRDX5_MOUSE	Prdx5	Peroxiredoxin-5, mitochondrial OS=Mus musculus GN=Prdx5 PE=1 SV=2	5	2	941.751	890.205	728.297	716.555	794.768	424.832	763.777	1096.88	733.202	1025.96	980.701	553.693	545.957	716.358		17.9034	16.9235	13.8455	13.6222	15.1091	8.07637	14.52	19.4043	12.9707	18.1497	17.3491	9.79512	9.65827	12.6727
sp|P62137|PP1A_MOUSE	Ppp1ca	Serine/threonine-protein phosphatase PP1-alpha catalytic subunit OS=Mus musculus GN=Ppp1ca PE=1 SV=1	3	3	385.059	424.588	435.918	450.243	382.892	409.745	418.346	658.099	883.885	632.166	616.187	764.889	818.362	634.787		13.2469	14.6068	14.9965	15.4893	13.1723	14.0961	14.392	13.14	17.6481	12.6222	12.3031	15.2722	16.3399	12.6745
sp|Q01853|TERA_MOUSE	Vcp	Transitional endoplasmic reticulum ATPase OS=Mus musculus GN=Vcp PE=1 SV=4	5	6	933.672	968.511	1209.17	1256.12	637.344	729.263	924.626	865.82	1054.33	504.332	473.686	639.942	606.939	649.313		14.0218	14.545	18.1592	18.8643	9.57159	10.952	13.886	18.0591	21.991	10.5193	9.88006	13.3478	12.6594	13.5433
sp|Q99L47|F10A1_MOUSE	St13	Hsc70-interacting protein OS=Mus musculus GN=St13 PE=1 SV=1	3	5	1430.92	1438.81	1162.67	1201.49	1723.13	1123.75	1363.86	1138.99	625.677	1424.14	1282.1	565.37	572.13	837.751		15.1506	15.2342	12.3104	12.7214	18.2445	11.8983	14.4406	17.6693	9.70619	22.0928	19.8894	8.77065	8.87552	12.9961
sp|O55142|RL35A_MOUSE	Rpl35a	60S ribosomal protein L35a OS=Mus musculus GN=Rpl35a PE=1 SV=2	1	2	515.754	485.164	444.217	438.294	260.563	432.392	397.287	259.963	217.461	114.893	122.123	181.565	188.555	172.038		17.344	16.3153	14.9383	14.7392	8.76233	14.5407	13.3602	20.6879	17.3055	9.14319	9.71853	14.4489	15.0052	13.6908
sp|Q9Z2U1|PSA5_MOUSE	Psma5	Proteasome subunit alpha type-5 OS=Mus musculus GN=Psma5 PE=1 SV=1	2	3	625.544	617.812	623.353	631.147	787.07	666.974	676.173	614.494	650.955	784.301	736.293	714.278	708.942	520.763		13.5163	13.3492	13.469	13.6374	17.0064	14.4115	14.6102	12.9914	13.7622	16.5813	15.5664	15.1009	14.9881	11.0097
sp|Q640N1|AEBP1_MOUSE	Aebp1	Adipocyte enhancer-binding protein 1 OS=Mus musculus GN=Aebp1 PE=1 SV=1	3	6	734.545	775.642	1276.66	1311.03	559.019	1438.91	874.024	571.516	960.29	424.173	381.314	901.297	950.321	540.605		10.5389	11.1286	18.3169	18.8101	8.02055	20.6448	12.5401	12.084	20.3042	8.96863	8.06243	19.0569	20.0934	11.4305
sp|Q9QUM9|PSA6_MOUSE	Psma6	Proteasome subunit alpha type-6 OS=Mus musculus GN=Psma6 PE=1 SV=1	6	6	997.037	960.703	1297.44	1171.86	1254.02	1431.17	1220.92	1442.38	1586.77	1933.42	1988.84	2047.53	2028.9	1467.24		11.9647	11.5287	15.5696	14.0626	15.0486	17.1744	14.6514	11.5436	12.6992	15.4735	15.917	16.3867	16.2376	11.7425
sp|P16546|SPTN1_MOUSE	Sptan1	Spectrin alpha chain, non-erythrocytic 1 OS=Mus musculus GN=Sptan1 PE=1 SV=4	7	18	2997.92	3107.7	3763.88	3770.82	2112.62	3439.02	3057.7	1394.27	936.879	902.819	872.902	1126.46	1070.09	934.498		13.474	13.9674	16.9166	16.9478	9.49507	15.4565	13.7427	19.2634	12.944	12.4735	12.0601	15.5633	14.7845	12.9111
sp|Q61581|IBP7_MOUSE	Igfbp7	Insulin-like growth factor-binding protein 7 OS=Mus musculus GN=Igfbp7 PE=1 SV=3	2	3	440.896	421.453	621.348	627.36	391.453	329.724	477.816	462.219	647.545	346.302	302.647	312.323	337.674	373.337		13.3199	12.7325	18.7716	18.9532	11.8262	9.9613	14.4353	16.6143	23.2759	12.4477	10.8786	11.2264	12.1376	13.4195
sp|P46638|RB11B_MOUSE	Rab11b	Ras-related protein Rab-11B OS=Mus musculus GN=Rab11b PE=1 SV=3	4	2	236.301	236.543	313.675	333.983	268.315	274.026	275.323	622.276	1454.66	636.731	640.216	1025.12	1044.71	712.007		12.192	12.2045	16.1841	17.2319	13.8438	14.1384	14.2053	10.1418	23.7081	10.3774	10.4342	16.7074	17.0267	11.6043
sp|P97447|FHL1_MOUSE	Fhl1	Four and a half LIM domains protein 1 OS=Mus musculus GN=Fhl1 PE=1 SV=3	4	6	3026.52	2909.08	804.111	770.662	667.91	605.109	1565.54	3478.71	901.461	770.035	716.297	609.291	619.74	1458.33		29.2448	28.11	7.76999	7.44678	6.4539	5.84707	15.1276	40.6683	10.5386	9.00218	8.37396	7.12298	7.24514	17.0488
sp|P14206|RSSA_MOUSE	Rpsa	40S ribosomal protein SA OS=Mus musculus GN=Rpsa PE=1 SV=4	3	5	767.903	771.174	1267.86	1062.86	618.441	921.249	788.281	738.333	341.883	456.73	445.129	229.631	261.285	401.361		12.39	12.4428	20.4567	17.1491	9.97845	14.8642	12.7188	25.6869	11.8943	15.8898	15.4862	7.98897	9.09023	13.9635
sp|O55234|PSB5_MOUSE	Psmb5	Proteasome subunit beta type-5 OS=Mus musculus GN=Psmb5 PE=1 SV=3	4	4	645.338	666.42	1038.08	1103.33	946.341	1180.31	906.535	1042.35	1658.78	1487.68	1414.16	1877.62	1902.11	1180.72		9.94916	10.2742	16.0041	17.01	14.5897	18.1968	13.976	9.86752	15.7031	14.0833	13.3873	17.7747	18.0066	11.1774
sp|P31786|ACBP_MOUSE	Dbi	Acyl-CoA-binding protein OS=Mus musculus GN=Dbi PE=1 SV=2	2	2	581.516	592.612	1061.99	1135.57	253.527	190.006	610.839	620.679	1029.68	173.126	131.073	112.002	115.464	437.689		13.1385	13.3892	23.994	25.6565	5.72805	4.29289	13.801	23.6926	39.3051	6.60857	5.00335	4.27533	4.4075	16.7075
sp|P43274|H14_MOUSE	Hist1h1e	Histone H1.4 OS=Mus musculus GN=Hist1h1e PE=1 SV=2	2	1	855.327	756.181	74.7479	55.2154	192.771	76.4893	353.757	1294.15	174.738	387.649	403.509	188.869	227.974	542.412		36.1739	31.9807	3.16127	2.33519	8.15276	3.23492	14.9612	40.1998	5.42783	12.0414	12.534	5.86676	7.08147	16.8487
sp|Q9CZX8|RS19_MOUSE	Rps19	40S ribosomal protein S19 OS=Mus musculus GN=Rps19 PE=1 SV=3	2	3	467.868	479.903	325.652	310.327	429.346	381.736	446.138	357.974	100.447	165.895	155.156	107.264	119.695	171.796		16.4686	16.8922	11.4627	10.9233	15.1127	13.4368	15.7037	30.3824	8.52528	14.0801	13.1686	9.10388	10.1589	14.5809
sp|P42932|TCPQ_MOUSE	Cct8	T-complex protein 1 subunit theta OS=Mus musculus GN=Cct8 PE=1 SV=3	3	2	338.708	362.258	243.285	235.102	163.267	184.471	264.51	504.135	419.11	403.051	319.441	381.913	398.108	369.547		18.9053	20.2198	13.5792	13.1225	9.11291	10.2964	14.7639	18.0351	14.9933	14.4189	11.4278	13.6627	14.242	13.2203
sp|P21460|CYTC_MOUSE	Cst3	Cystatin-C OS=Mus musculus GN=Cst3 PE=1 SV=2	4	5	1169.18	1175.5	1369.3	1334.51	283.226	288.849	868.919	2446.92	3073.73	765.597	725.595	1138.57	1539.07	1837.04		18.0165	18.1139	21.1003	20.5642	4.36438	4.45103	13.3896	21.2286	26.6666	6.64205	6.29501	9.87786	13.3524	15.9375
sp|O08529|CAN2_MOUSE	Capn2	Calpain-2 catalytic subunit OS=Mus musculus GN=Capn2 PE=1 SV=4	2	4	734.231	708.477	811.196	736.248	781.139	808.922	773.598	703.911	554.044	829.914	791.019	678.777	613.544	558.847		13.7142	13.2331	15.1517	13.7518	14.5903	15.1093	14.4495	14.8817	11.7133	17.5455	16.7232	14.3503	12.9712	11.8148
sp|P26043|RADI_MOUSE	Rdx	Radixin OS=Mus musculus GN=Rdx PE=1 SV=3	2	3	420.479	407.985	410.284	402.854	580.131	425.626	439.44	270.474	259.444	374.771	337.806	299.398	282.976	225.56		13.6218	13.2171	13.2916	13.0509	18.7939	13.7886	14.2361	13.1911	12.6532	18.2777	16.4749	14.6017	13.8008	11.0006
sp|P26041|MOES_MOUSE	Msn	Moesin OS=Mus musculus GN=Msn PE=1 SV=3	17	19	4266.14	4331.43	2518.19	2538.5	6939.37	3459.75	4322.08	3524.72	2120.83	5477	5399.61	3285.53	3125.4	2871.62		15.0346	15.2647	8.87453	8.94611	24.4555	12.1928	15.2318	13.6592	8.21876	21.2248	20.9249	12.7323	12.1117	11.1283
sp|P26040|EZRI_MOUSE	Ezr	Ezrin OS=Mus musculus GN=Ezr PE=1 SV=3	4	7	1561.67	1590.5	1059.62	1082.53	2368.57	1239.39	1556.27	828.51	824.468	1228.16	1285.55	989.083	999.914	778.993		14.932	15.2077	10.1316	10.3507	22.6472	11.8505	14.8804	11.9473	11.8891	17.7104	18.538	14.2629	14.419	11.2333
sp|P09405|NUCL_MOUSE	Ncl	Nucleolin OS=Mus musculus GN=Ncl PE=1 SV=2	10	10	2035.53	2035.79	2356.28	2298.33	1645.92	2203.4	2131.25	2952	2142.29	2360.07	2369.79	2321.25	2273.64	2038.22		13.841	13.8428	16.022	15.628	11.1918	14.9825	14.4919	17.9374	13.0173	14.3406	14.3997	14.1047	13.8154	12.3849
sp|Q9CZU6|CISY_MOUSE	Cs	Citrate synthase, mitochondrial OS=Mus musculus GN=Cs PE=1 SV=1	6	4	1099.5	911.993	805.161	770.042	991.704	849.864	797.327	1133.23	812.487	1158.22	1121.12	969.32	1003.71	848.985		17.661	14.6491	12.9331	12.369	15.9295	13.6511	12.8072	16.0808	11.5294	16.4355	15.909	13.7549	14.243	12.0473
sp|P12763|FETUA_BOVIN_contaminant	AHSG	Alpha-2-HS-glycoprotein OS=Bos taurus GN=AHSG PE=1 SV=2	86	70	14364.1	15469.6	16572.1	16974.3	23693.2	26252.2	18184.4	14802.4	18853.4	24984.2	31076.9	29404	28857.6	15926.4		10.9224	11.7631	12.6014	12.9072	18.0163	19.9621	13.8274	9.0311	11.5026	15.2431	18.9603	17.9397	17.6063	9.71685
sp|Q61468|MSLN_MOUSE	Msln	Mesothelin OS=Mus musculus GN=Msln PE=1 SV=1	4	4	1231.96	1259.21	1404.12	1512.12	1702.52	1439.09	1514.21	1867.77	2065.36	2195.9	2065.17	1991.17	1976.97	1701.71		12.2422	12.513	13.953	15.0262	16.9182	14.3005	15.047	13.4721	14.8972	15.8388	14.8958	14.3621	14.2597	12.2743
sp|Q3ULJ0|GPD1L_MOUSE	Gpd1l	Glycerol-3-phosphate dehydrogenase 1-like protein OS=Mus musculus GN=Gpd1l PE=1 SV=2	1	1	50.8681	62.165	152.744	151.254	76.7236	145.892	113.337	111.564	254.11	109	100.227	187.395	231.969	143.73		6.75554	8.25582	20.2852	20.0873	10.1893	19.3752	15.0517	9.80359	22.3296	9.57825	8.80735	16.4671	20.384	12.6301
sp|Q8CI43|MYL6B_MOUSE	Myl6b	Myosin light chain 6B OS=Mus musculus GN=Myl6b PE=1 SV=1	2	3	1219.02	1148.95	714.25	708.094	929.106	482.881	908.671	887.962	257.364	604.818	584.071	188.401	184.04	461.604		19.9481	18.8014	11.688	11.5873	15.2039	7.90187	14.8695	28.0268	8.12319	19.0899	18.4351	5.94652	5.80888	14.5696
sp|Q60605|MYL6_MOUSE	Myl6	Myosin light polypeptide 6 OS=Mus musculus GN=Myl6 PE=1 SV=3	2	1	245.598	228.42	110.889	105.883	149.169	85.6275	161.04	694.031	257.836	372.411	363.208	168.57	168.856	384.351		22.6019	21.021	10.2049	9.74419	13.7277	7.88012	14.8202	28.8068	10.7019	15.4575	15.0755	6.99674	7.00861	15.9531
sp|P05977|MYL1_MOUSE	Myl1	Myosin light chain 1/3, skeletal muscle isoform OS=Mus musculus GN=Myl1 PE=1 SV=2	5	4	1562.45	1549.62	832.93	739.057	1065.37	440.5	1061.64	2288.66	995.665	1483.26	1485.73	608.203	598.246	1230.86		21.5464	21.3695	11.4862	10.1917	14.6916	6.07455	14.6401	26.3349	11.4568	17.0674	17.0958	6.99838	6.8838	14.1631
sp|P09541|MYL4_MOUSE	Myl4	Myosin light chain 4 OS=Mus musculus GN=Myl4 PE=1 SV=3	1	1	128.901	133.826	111.66	115.139	117.42	111.411	129.142	75.2702	69.6445	64.6503	60.5152	52.2453	52.603	50.3717		15.2096	15.7907	13.1752	13.5857	13.8549	13.1459	15.238	17.6981	16.3754	15.2011	14.2288	12.2843	12.3684	11.8438
sp|P45377|ALD2_MOUSE	Akr1b8	Aldose reductase-related protein 2 OS=Mus musculus GN=Akr1b8 PE=1 SV=2	2	2	574.611	564.234	438.211	446.607	693.76	476.423	565.595	639.829	447.265	829.827	844.893	514.83	473.055	492.975		15.2845	15.0085	11.6563	11.8796	18.4538	12.6727	15.0447	15.0808	10.5421	19.5591	19.9142	12.1346	11.1499	11.6194
sp|Q9D8N0|EF1G_MOUSE	Eef1g	Elongation factor 1-gamma OS=Mus musculus GN=Eef1g PE=1 SV=3	6	7	3278.76	3355.22	2826.49	3185.03	2304.45	2335.66	2983.58	3793.53	4211.31	2563.75	2619.2	2714.78	2624.25	2808.07		16.1761	16.5533	13.9448	15.7137	11.3692	11.5232	14.7198	17.7809	19.7391	12.0167	12.2766	12.7246	12.3003	13.1619
sp|Q99MV1|TDRD1_MOUSE	Tdrd1	Tudor domain-containing protein 1 OS=Mus musculus GN=Tdrd1 PE=1 SV=2	1	1	95.8484	90.2596	483.28	383.626	121.064	574.339	236.833	99.8112	480.637	170.648	217.669	578.721	505.798	223.789		4.82803	4.54651	24.3435	19.3238	6.09817	28.9303	11.9296	4.38331	21.1077	7.49417	9.55917	25.4151	22.2126	9.82792
sp|Q9Z2U0|PSA7_MOUSE	Psma7	Proteasome subunit alpha type-7 OS=Mus musculus GN=Psma7 PE=1 SV=1	4	5	1140.24	1087.2	1654.21	1674.44	1317.28	1729.5	1408.94	655.249	926.62	876.1	796.394	1093.33	1107.37	637.95		11.3889	10.8592	16.5226	16.7246	13.1573	17.2746	14.0728	10.7541	15.2079	14.3787	13.0706	17.944	18.1745	10.4702
sp|P11087|CO1A1_MOUSE	Col1a1	Collagen alpha-1(I) chain OS=Mus musculus GN=Col1a1 PE=1 SV=4	7	9	1758.28	1668.89	2762.28	2574.97	1853.69	3882.77	2421.79	903.439	1694.07	1025.62	991.428	2424.11	2550.41	1158.4		10.3901	9.86186	16.323	15.2161	10.9539	22.9442	14.3109	8.40606	15.7625	9.54288	9.22475	22.5552	23.7303	10.7783
sp|P47791|GSHR_MOUSE	Gsr	Glutathione reductase, mitochondrial OS=Mus musculus GN=Gsr PE=1 SV=3	1	2	154.449	155.606	310.571	313.134	273.805	484.331	282.753	133.064	237.525	185.561	175.681	355.226	364.664	169.079		7.82159	7.88019	15.7279	15.8577	13.866	24.5274	14.3192	8.20978	14.6548	11.4487	10.8392	21.9167	22.499	10.4318
sp|Q8BGQ7|SYAC_MOUSE	Aars	Alanine--tRNA ligase, cytoplasmic OS=Mus musculus GN=Aars PE=1 SV=1	4	3	1159.13	1152.67	567.777	510.146	1569.74	509.366	994.507	1067.74	651.582	1298.49	1275.51	614.833	635.538	745.645		17.9339	17.834	8.78458	7.89292	24.2868	7.88085	15.3869	16.9769	10.3601	20.6459	20.2805	9.77581	10.105	11.8557
sp|Q6GU68|ISLR_MOUSE	Islr	Immunoglobulin superfamily containing leucine-rich repeat protein OS=Mus musculus GN=Islr PE=1 SV=1	5	3	417.33	436.982	459.606	452.781	556.601	610.378	516.654	553.538	802.362	757.894	751.576	1023.41	1103.95	599.644		12.0954	12.6649	13.3206	13.1228	16.1318	17.6904	14.974	9.89809	14.3474	13.5523	13.4393	18.3001	19.7402	10.7225
sp|P19157|GSTP1_MOUSE	Gstp1	Glutathione S-transferase P 1 OS=Mus musculus GN=Gstp1 PE=1 SV=2	4	7	2784.02	2756.75	1440.77	1567.02	3356.66	1007.03	2331.84	1967.51	843.482	2359.65	2185.75	719.39	655.463	1229.98		18.2629	18.0841	9.45133	10.2795	22.0194	6.60604	15.2967	19.7517	8.46765	23.6884	21.9426	7.2219	6.58014	12.3477
sp|Q9D783|KLH40_MOUSE	Klhl40	Kelch-like protein 40 OS=Mus musculus GN=Klhl40 PE=1 SV=1	1	2	434.587	432.014	172.04	164.792	441.014	137.92	329.345	56.1019	77.9992	61.2637	61.2668	59.4586	70.1067	54.8328		20.5798	20.458	8.14694	7.80372	20.8842	6.53119	15.5961	12.7207	17.6857	13.8911	13.8918	13.4818	15.8961	12.4329
sp|Q9QZF2|GPC1_MOUSE	Gpc1	Glypican-1 OS=Mus musculus GN=Gpc1 PE=1 SV=1	8	11	1250.9	1229.93	3458.56	3344.49	900.049	2657.31	1952.72	879.463	3146.17	710.816	599.641	2209.71	2494.62	1343.74		8.45548	8.31373	23.3782	22.6071	6.0839	17.9621	13.1994	7.72532	27.6364	6.2439	5.26733	19.4104	21.9131	11.8036
sp|Q02566|MYH6_MOUSE	Myh6	Myosin-6 OS=Mus musculus GN=Myh6 PE=1 SV=2	1	1	212.932	204.092	313.003	262.539	166.937	307.598	246.563	123.42	166.469	98.0711	85.794	196.401	219.259	103.363		12.4255	11.9097	18.2651	15.3203	9.74152	17.9497	14.3881	12.4318	16.768	9.87847	8.64183	19.783	22.0854	10.4115
sp|Q5SX40|MYH1_MOUSE	Myh1	Myosin-1 OS=Mus musculus GN=Myh1 PE=1 SV=1	7	13	1917.11	1822.26	4155.08	3972.55	990.599	2661.7	2461.55	1511.5	3402.07	647.099	563.402	1922.08	1945.26	1445.94		10.662	10.1344	23.1084	22.0932	5.50919	14.803	13.6898	13.2155	29.7452	5.65777	4.92598	16.8053	17.0079	12.6423
sp|P13541|MYH3_MOUSE	Myh3	Myosin-3 OS=Mus musculus GN=Myh3 PE=2 SV=2	4	7	987.018	946.666	2042.01	1971.72	684.778	1603.77	1260.24	466.945	1082.22	254.404	208.363	849.672	900.659	509.25		10.3938	9.96889	21.5034	20.7632	7.21107	16.8885	13.271	10.9316	25.3357	5.95583	4.87796	19.8916	21.0853	11.922
sp|Q9JKF1|IQGA1_MOUSE	Iqgap1	Ras GTPase-activating-like protein IQGAP1 OS=Mus musculus GN=Iqgap1 PE=1 SV=2	2	4	388.68	397.9	315.612	322.956	367.368	382.844	359.754	213.181	190.645	225.51	261.483	231.444	169.882	157.208		15.3319	15.6955	12.4496	12.7393	14.4912	15.1016	14.1908	14.7087	13.1538	15.5593	18.0414	15.9688	11.7212	10.8468
sp|Q91VI7|RINI_MOUSE	Rnh1	Ribonuclease inhibitor OS=Mus musculus GN=Rnh1 PE=1 SV=1	5	4	746.52	744.12	304.4	294.804	1043.54	406.89	635.566	726.888	511.651	1007.24	1065.77	652.625	396.058	540.845		17.8771	17.8196	7.28955	7.05975	24.9899	9.74391	15.2201	14.8312	10.4396	20.5514	21.7456	13.316	8.08104	11.0352
sp|P17742|PPIA_MOUSE	Ppia	Peptidyl-prolyl cis-trans isomerase A OS=Mus musculus GN=Ppia PE=1 SV=2	12	10	2424.61	2372.24	1237.19	1249.88	1565.2	936.573	1629.67	5323.23	2028.13	3068.33	3097.8	1314.61	1440.37	2712.2		21.2399	20.7811	10.8379	10.9491	13.7113	8.2045	14.2761	28.0396	10.683	16.1622	16.3174	6.9246	7.587	14.2863
sp|Q9JI75|NQO2_MOUSE	Nqo2	Ribosyldihydronicotinamide dehydrogenase [quinone] OS=Mus musculus GN=Nqo2 PE=1 SV=3	1	1	33.7952	55.6875	95.9492	123.714	85.7371	120.303	81.8723	67.5381	133.653	100.4	83.5706	149.75	146.069	84.2217		5.66028	9.32698	16.0703	20.7206	14.3599	20.1493	13.7126	8.82618	17.4664	13.1207	10.9214	19.57	19.0889	11.0065
sp|Q99LX0|PARK7_MOUSE	Park7	Protein/nucleic acid deglycase DJ-1 OS=Mus musculus GN=Park7 PE=1 SV=1	5	4	1996.72	1933.3	1146.07	1260.79	2242.81	1253.25	1672.96	1562.67	388.016	1761.23	1690.1	410.666	401.998	878.015		17.3539	16.8027	9.96072	10.9578	19.4927	10.8922	14.54	22.0321	5.47065	24.8316	23.8288	5.78998	5.66778	12.3791
sp|Q9Z1Z2|STRAP_MOUSE	Strap	Serine-threonine kinase receptor-associated protein OS=Mus musculus GN=Strap PE=1 SV=2	3	3	1052.23	1037.16	609.473	544.486	1049.24	573.356	833.745	1173.46	749.887	1205.48	1162.77	696.834	686.74	874.003		18.4612	18.1968	10.6931	9.55291	18.4087	10.0594	14.6279	17.9177	11.4501	18.4067	17.7544	10.64	10.4859	13.3452
sp|Q3U1J4|DDB1_MOUSE	Ddb1	DNA damage-binding protein 1 OS=Mus musculus GN=Ddb1 PE=1 SV=2	9	10	1863.41	1926.83	2878.95	3019.73	2592.62	3321.63	2518.65	1685.94	2932.72	2537.86	2527.86	3253.23	3238.6	1942.87		10.2827	10.6327	15.8866	16.6635	14.3066	18.3295	13.8984	9.30479	16.1858	14.0066	13.9514	17.9547	17.874	10.7228
sp|O88685|PRS6A_MOUSE	Psmc3	26S proteasome regulatory subunit 6A OS=Mus musculus GN=Psmc3 PE=1 SV=2	1	1	335.313	324.358	342.952	336.239	208.006	192.664	299.985	247.243	162.022	142.304	151.09	89.9153	87.9024	129.215		16.4408	15.9037	16.8154	16.4862	10.1988	9.44655	14.7086	24.487	16.0467	14.0938	14.964	8.90523	8.70586	12.7975
sp|O08539|BIN1_MOUSE	Bin1	Myc box-dependent-interacting protein 1 OS=Mus musculus GN=Bin1 PE=1 SV=1	12	14	3616.37	3634.78	3113.97	3290.9	3514.72	3268.05	3506.14	4612.06	3127.09	4133.4	4143.87	2785.2	2810.42	3069.7		15.1029	15.1797	13.0047	13.7436	14.6783	13.6482	14.6425	18.6861	12.6697	16.7468	16.7892	11.2844	11.3866	12.4371
sp|P38647|GRP75_MOUSE	Hspa9	Stress-70 protein, mitochondrial OS=Mus musculus GN=Hspa9 PE=1 SV=3	2	4	633.229	469.657	655.348	625.576	528.695	622.616	596.344	261.705	293.165	267.417	243.54	249.386	247.079	214.276		15.327	11.3678	15.8624	15.1417	12.7968	15.0701	14.4342	14.7309	16.5018	15.0524	13.7085	14.0375	13.9076	12.0612
sp|P63017|HSP7C_MOUSE	Hspa8	Heat shock cognate 71 kDa protein OS=Mus musculus GN=Hspa8 PE=1 SV=1	20	28	8417.61	8367.2	6505.47	6677.97	9167.09	6523.75	7934.02	5730.96	4307.04	6177.3	6058.18	4210.43	4189.83	4259.78		15.7065	15.6125	12.1386	12.4605	17.105	12.1727	14.8042	16.4053	12.3293	17.683	17.342	12.0527	11.9937	12.194
sp|P20029|GRP78_MOUSE	Hspa5	78 kDa glucose-regulated protein OS=Mus musculus GN=Hspa5 PE=1 SV=3	10	9	1546.74	1475.09	1183.99	1128.73	1746.4	1402.85	1463.03	2290.15	1939.14	2741.63	2929.06	2354.17	2203.93	1799.4		15.5501	14.8297	11.9032	11.3476	17.5574	14.1035	14.7085	14.0867	11.9277	16.8638	18.0167	14.4805	13.5564	11.0681
sp|Q99K51|PLST_MOUSE	Pls3	Plastin-3 OS=Mus musculus GN=Pls3 PE=1 SV=3	9	9	2778.13	2824.98	2445.36	2402.2	3406.72	2753.17	2818.68	1903.24	2307.06	2507.13	2552.23	3060.97	3081.23	1746.46		14.2987	14.5398	12.586	12.3638	17.534	14.1702	14.5074	11.0922	13.4457	14.6117	14.8746	17.8395	17.9576	10.1785
sp|P32261|ANT3_MOUSE	Serpinc1	Antithrombin-III OS=Mus musculus GN=Serpinc1 PE=1 SV=1	9	13	3162.01	3160.15	3957.64	4034.67	4967.44	5686.78	4154.62	2240.75	2661.58	3382.28	3169.88	3787.11	3952.85	2244.11		10.8573	10.8509	13.5893	13.8537	17.0566	19.5266	14.2656	10.452	12.4149	15.7766	14.7859	17.6649	18.438	10.4676
sp|P06745|G6PI_MOUSE	Gpi	Glucose-6-phosphate isomerase OS=Mus musculus GN=Gpi PE=1 SV=4	16	18	2948.45	3353.31	4988.34	5365.51	4986.99	7943.09	4742.2	2929.31	5136.33	4669.24	4387.67	8374.17	8735.82	3660.95		8.58908	9.76847	14.5314	15.6302	14.5275	23.1389	13.8144	7.73038	13.5547	12.322	11.579	22.0992	23.0536	9.66116
sp|P07214|SPRC_MOUSE	Sparc	SPARC OS=Mus musculus GN=Sparc PE=1 SV=1	17	16	3486.96	3395.53	4594.37	4257.03	5157.83	6582.11	4784.54	3793.44	4816.41	5728.28	6037.11	7563	7521.14	4333.83		10.8095	10.526	14.2424	13.1967	15.9891	20.4043	14.8319	9.53288	12.1036	14.3951	15.1712	19.0057	18.9006	10.8909
sp|Q9WUB3|PYGM_MOUSE	Pygm	Glycogen phosphorylase, muscle form OS=Mus musculus GN=Pygm PE=1 SV=3	10	10	1806.65	1795.59	1889.08	1936.23	1694.34	1551.39	1800.34	2455.08	2392.99	1921.22	1845.44	1686.77	1748	1831.23		14.4838	14.3951	15.1446	15.5226	13.5834	12.4374	14.4332	17.687	17.2397	13.841	13.295	12.1519	12.593	13.1926
sp|P23927|CRYAB_MOUSE	Cryab	Alpha-crystallin B chain OS=Mus musculus GN=Cryab PE=1 SV=2	4	2	705.861	711.58	790.809	829.464	344.943	542.016	636.336	1249.51	1224.33	596.596	579.233	788.764	883.298	894.575		15.476	15.6014	17.3385	18.186	7.56287	11.8837	13.9516	20.1006	19.6954	9.59728	9.31796	12.6886	14.2094	14.3908
sp|Q62059|CSPG2_MOUSE	Vcan	Versican core protein OS=Mus musculus GN=Vcan PE=1 SV=2	2	3	282.036	265.536	450.591	398.09	216.072	405.466	321.491	199.371	162.962	126.784	128.378	178.516	171.228	128.725		12.0565	11.3512	19.2619	17.0176	9.23668	17.3329	13.7431	18.1914	14.8693	11.5682	11.7137	16.2885	15.6235	11.7454
sp|Q99KK7|DPP3_MOUSE	Dpp3	Dipeptidyl peptidase 3 OS=Mus musculus GN=Dpp3 PE=1 SV=2	4	2	188.221	193.656	245.196	227.858	309.574	375.275	268.294	662.504	877.519	975.66	917.01	1152.58	1251.28	726.847		10.41	10.7106	13.5612	12.6022	17.1218	20.7555	14.8387	10.0939	13.3699	14.8652	13.9716	17.5607	19.0645	11.0742
sp|P35441|TSP1_MOUSE	Thbs1	Thrombospondin-1 OS=Mus musculus GN=Thbs1 PE=1 SV=1	9	11	1555.96	1536.75	2889.46	2759.41	1118.27	1994.53	1888.93	1813.94	3760.61	901.209	813.872	2410.47	2566.02	1808.07		11.3216	11.1818	21.0245	20.0782	8.13683	14.5127	13.7444	12.8884	26.7199	6.40328	5.78273	17.1269	18.2321	12.8467
sp|P14602|HSPB1_MOUSE	Hspb1	Heat shock protein beta-1 OS=Mus musculus GN=Hspb1 PE=1 SV=3	7	5	1714.07	1651.76	662.086	702.604	1280.07	788.516	1190.64	2066.9	977.985	1525.75	1512.73	858.291	876.565	1228.67		21.4534	20.6735	8.2867	8.79382	16.0214	9.8691	14.9021	22.8465	10.8102	16.8649	16.721	9.48714	9.68913	13.5811
sp|P62082|RS7_MOUSE	Rps7	40S ribosomal protein S7 OS=Mus musculus GN=Rps7 PE=2 SV=1	2	3	1278.52	1219.86	425.097	387.587	719.035	321.466	783.441	1005.27	318.322	504.11	473.929	210.579	214.85	476.751		24.8981	23.7558	8.27841	7.54794	14.0026	6.26028	15.2569	31.3773	9.93573	15.7347	14.7927	6.57277	6.70608	14.8807
sp|Q9CZD3|GARS_MOUSE	Gars	Glycine--tRNA ligase OS=Mus musculus GN=Gars PE=1 SV=1	4	5	1056.52	1070.82	856.565	819.161	1372.61	899.352	946.69	694.728	754.925	970.129	945.387	776.759	774.634	585.051		15.0465	15.2501	12.1988	11.6661	19.5481	12.8081	13.4823	12.6277	13.7219	17.6335	17.1838	14.1188	14.0801	10.6342
tr|E9PZF0|E9PZF0_MOUSE	Gm20390	Nucleoside diphosphate kinase OS=Mus musculus GN=Gm20390 PE=3 SV=1	8	9	1677.79	1706.8	2472.77	2649.09	2810.46	3465.08	2452.8	1323.23	1669.5	1945.51	1730.15	2194.07	2225.25	1311.46		9.7349	9.90322	14.3475	15.3706	16.3069	20.1051	14.2317	10.6719	13.4646	15.6907	13.9538	17.6953	17.9467	10.577
sp|O70251|EF1B_MOUSE	Eef1b	Elongation factor 1-beta OS=Mus musculus GN=Eef1b PE=1 SV=5	2	5	1808.04	1748.91	873.736	753.098	1195.44	809.934	1240.99	498.706	287.236	358.076	373.526	186.691	198.957	306.559		21.4473	20.7459	10.3644	8.93339	14.1805	9.60759	14.7209	22.5684	12.9986	16.2043	16.9035	8.44852	9.00361	13.873
tr|A0A0R4J1E2|A0A0R4J1E2_MOUSE	Eef1d	Elongation factor 1-delta OS=Mus musculus GN=Eef1d PE=1 SV=1	3	5	1066.09	1106.8	946.939	1185	868.522	728.579	970.771	965.071	406.384	554.036	527.425	311.729	340.83	500.615		15.512	16.1043	13.7783	17.2421	12.6373	10.6011	14.125	26.7623	11.2694	15.3639	14.6259	8.64451	9.45152	13.8825
sp|Q99K85|SERC_MOUSE	Psat1	Phosphoserine aminotransferase OS=Mus musculus GN=Psat1 PE=1 SV=1	10	11	2687.34	2814.06	3158.33	3170.59	4422.34	4140.23	3370.33	1973.46	2218.25	3035.67	3048.32	2783.64	2863.77	1906.5		11.3088	11.8421	13.2908	13.3424	18.61	17.4228	14.183	11.0684	12.4414	17.026	17.097	15.6124	16.0619	10.6929
sp|Q11136|PEPD_MOUSE	Pepd	Xaa-Pro dipeptidase OS=Mus musculus GN=Pepd PE=1 SV=3	2	1	213.339	208.284	214.039	228.507	356.297	312.556	238.81	340.749	360.174	478.342	479.487	528.416	512.347	321.94		12.0406	11.7553	12.0801	12.8967	20.109	17.6403	13.4781	11.2776	11.9206	15.8315	15.8694	17.4888	16.957	10.6551
sp|P28653|PGS1_MOUSE	Bgn	Biglycan OS=Mus musculus GN=Bgn PE=1 SV=1	6	6	1334.16	1330.31	1531.76	1440.14	1057.87	1333.99	1278.72	1843.52	1572.22	1377.38	1421.76	1506.91	1528.44	1292.65		14.3351	14.2937	16.4582	15.4738	11.3665	14.3333	13.7394	17.4859	14.9126	13.0645	13.4855	14.2932	14.4974	12.2609
sp|O88844|IDHC_MOUSE	Idh1	Isocitrate dehydrogenase [NADP] cytoplasmic OS=Mus musculus GN=Idh1 PE=1 SV=2	7	7	1882.62	1878.41	1097.9	1010.98	2982.75	1385.73	1874.87	2002.34	1165.46	3208.15	3199.77	1652.28	1621.32	1644.2		15.5418	15.5071	9.06362	8.34606	24.6238	11.4398	15.4778	13.8154	8.04124	22.1351	22.0772	11.4001	11.1866	11.3444
sp|P70195|PSB7_MOUSE	Psmb7	Proteasome subunit beta type-7 OS=Mus musculus GN=Psmb7 PE=1 SV=1	4	3	660.328	672.326	704.398	633.775	914.187	771.748	746.963	602.408	720.27	792.939	757.352	814.857	775.82	562.715		12.9382	13.1732	13.8016	12.4179	17.9122	15.1213	14.6356	11.985	14.3298	15.7756	15.0676	16.2117	15.435	11.1953
sp|A2ASS6|TITIN_MOUSE	Ttn	Titin OS=Mus musculus GN=Ttn PE=1 SV=1	3	2	443.146	424.218	942.92	935.335	201.754	433.19	535.756	1161.36	1824.55	667.121	561.389	1079.61	1124.1	980.384		11.3154	10.8321	24.0767	23.883	5.15162	11.0612	13.6801	15.6972	24.661	9.01697	7.58786	14.5923	15.1936	13.2511
tr|A0A087WR50|A0A087WR50_MOUSE	Fn1	Fibronectin OS=Mus musculus GN=Fn1 PE=1 SV=1	69	77	10494.8	9659.55	27750.2	27621.8	4232.73	12791.3	14364.6	13320.3	38284	4612.74	4303.24	17763.7	18125.6	15464		9.81602	9.0348	25.9554	25.8353	3.95897	11.964	13.4355	11.9066	34.2207	4.12317	3.84652	15.8784	16.2018	13.8228
sp|P0C0S6|H2AZ_MOUSE	H2afz	Histone H2A.Z OS=Mus musculus GN=H2afz PE=1 SV=2	2	1	485.552	410.361	137.342	127.608	323.631	126.958	282.47	1033.34	295.58	824.212	788.652	276.158	295.651	564.17		25.6374	21.6673	7.25172	6.73776	17.0879	6.70344	14.9146	25.3409	7.24857	20.2123	19.3403	6.77229	7.25031	13.8353
sp|P27661|H2AX_MOUSE	H2afx	Histone H2AX OS=Mus musculus GN=H2afx PE=1 SV=2	2	4	1105.03	938.21	1486.63	1458.62	404.933	989.425	941.499	725.097	959.03	313.819	273.56	630.527	645.989	513.343		15.0871	12.8095	20.2971	19.9147	5.52859	13.5087	12.8544	17.8535	23.6135	7.72693	6.73566	15.525	15.9057	12.6397
sp|P51150|RAB7A_MOUSE	Rab7a	Ras-related protein Rab-7a OS=Mus musculus GN=Rab7a PE=1 SV=2	1	1	615.552	601.979	426.618	460.83	563.149	345.488	499.744	535.967	328.742	450.171	419.274	233.519	237.963	334.817		17.5203	17.134	12.1427	13.1165	16.0288	9.83355	14.2241	21.0973	12.9403	17.7201	16.5039	9.19203	9.36696	13.1794
sp|P80313|TCPH_MOUSE	Cct7	T-complex protein 1 subunit eta OS=Mus musculus GN=Cct7 PE=1 SV=1	3	3	999.555	1279.16	590.342	744.804	1180.35	529.36	655.412	739.036	543.821	304.721	331.392	413.239	410.682	439.248		16.7178	21.3943	9.87362	12.457	19.7417	8.85368	10.9619	23.2245	17.0898	9.57597	10.4141	12.9862	12.9058	13.8035
sp|Q9JIF0|ANM1_MOUSE	Prmt1	Protein arginine N-methyltransferase 1 OS=Mus musculus GN=Prmt1 PE=1 SV=1	1	1	284.039	265.769	287.566	327.065	255.25	237.189	252.658	337.175	355.817	356.081	332.895	299.745	305.285	263.784		14.8748	13.918	15.0595	17.128	13.3671	12.4213	13.2314	14.9803	15.8086	15.8203	14.7902	13.3174	13.5635	11.7197
sp|P60843|IF4A1_MOUSE	Eif4a1	Eukaryotic initiation factor 4A-I OS=Mus musculus GN=Eif4a1 PE=1 SV=1	2	3	1307.25	1338.61	1291.35	1788.04	1220.31	925.677	1220.07	499.97	500.118	473.207	483.746	330.214	367.125	399.797		14.3791	14.7241	14.2042	19.6676	13.4228	10.182	13.4202	16.3701	16.3749	15.4938	15.8388	10.8119	12.0204	13.0902
sp|P10630|IF4A2_MOUSE	Eif4a2	Eukaryotic initiation factor 4A-II OS=Mus musculus GN=Eif4a2 PE=1 SV=2	6	8	2283.43	2387.48	1757.15	1884.64	2184.65	1270.42	1974.95	1887.94	1715.96	1768.21	1781.1	1309.16	1360.97	1506.91		16.6156	17.3727	12.786	13.7137	15.8968	9.24431	14.3709	16.6628	15.145	15.6061	15.7198	11.5546	12.0118	13.2999
sp|Q9Z1T2|TSP4_MOUSE	Thbs4	Thrombospondin-4 OS=Mus musculus GN=Thbs4 PE=1 SV=1	1	3	883.62	880.118	561.196	557.205	777.285	594.336	752.519	589.011	167.389	515.092	496.173	259.463	166.883	315.2		17.6502	17.5803	11.2098	11.1301	15.5262	11.8718	15.0315	23.474	6.67098	20.5281	19.7741	10.3404	6.65083	12.5617
sp|P19324|SERPH_MOUSE	Serpinh1	Serpin H1 OS=Mus musculus GN=Serpinh1 PE=1 SV=3	2	8	2212.32	2097.51	1764.45	1630.56	2678.09	2939.01	2574.31	644.293	292.785	723.38	757.423	326.749	316.081	427.985		13.9172	13.195	11.0998	10.2575	16.8473	18.4887	16.1944	18.468	8.39239	20.735	21.7108	9.36594	9.06015	12.2678
tr|Q5XJF6|Q5XJF6_MOUSE	Rpl10a	Ribosomal protein OS=Mus musculus GN=Rpl10a PE=1 SV=1	3	5	2382.96	2365.16	1720.69	1787.12	1501.89	1550.76	1849.45	3202.94	2152.06	2001.44	1941.39	1679.34	1817.34	1941		18.1103	17.975	13.0771	13.582	11.4142	11.7857	14.0557	21.7362	14.6046	13.5824	13.1749	11.3965	12.3331	13.1723
sp|P47911|RL6_MOUSE	Rpl6	60S ribosomal protein L6 OS=Mus musculus GN=Rpl6 PE=1 SV=3	1	1	738.333	728.282	417.37	368.614	344.255	416.766	491.205	403.313	308.071	171.815	146.842	174.138	184.827	197.353		21.0662	20.7794	11.9084	10.5173	9.82232	11.8912	14.0151	25.4238	19.42	10.8308	9.25656	10.9772	11.651	12.4406
sp|Q03265|ATPA_MOUSE	Atp5a1	ATP synthase subunit alpha, mitochondrial OS=Mus musculus GN=Atp5a1 PE=1 SV=1	2	3	581.825	490.656	195.838	238.232	514.444	231.393	399.91	740.668	211.295	597.781	465.228	240.135	216.395	374.18		21.9366	18.4993	7.38371	8.9821	19.3962	8.72425	15.0779	26.0278	7.4251	21.0066	16.3486	8.43856	7.60434	13.149
sp|P40142|TKT_MOUSE	Tkt	Transketolase OS=Mus musculus GN=Tkt PE=1 SV=1	2	3	696.976	693.134	728.404	727.584	1091.82	995.821	850.422	274.887	322.446	416.173	392.302	394.014	429.39	287.836		12.0497	11.9833	12.5931	12.5789	18.876	17.2163	14.7026	10.921	12.8105	16.5342	15.5858	15.6538	17.0593	11.4355
sp|O70435|PSA3_MOUSE	Psma3	Proteasome subunit alpha type-3 OS=Mus musculus GN=Psma3 PE=1 SV=3	6	7	1602.84	1599.46	2505.68	2526.68	2205.19	2857.83	2157.35	1237.09	1899.22	1757.58	1608.87	2062.9	2191.52	1338.56		10.371	10.3491	16.2127	16.3486	14.2684	18.4913	13.9589	10.2275	15.7015	14.5306	13.3011	17.0547	18.1181	11.0664
sp|P13020|GELS_MOUSE	Gsn	Gelsolin OS=Mus musculus GN=Gsn PE=1 SV=3	11	10	2498.59	2448.49	2676.92	3013.8	2801.63	2218.36	2529.98	3851.64	2968.68	4306.9	3926.82	2268.56	2251.54	2737.83		13.7377	13.4623	14.7182	16.5705	15.4039	12.197	13.9103	17.2627	13.3053	19.3031	17.5996	10.1675	10.0912	12.2707
sp|P12032|TIMP1_MOUSE	Timp1	Metalloproteinase inhibitor 1 OS=Mus musculus GN=Timp1 PE=1 SV=2	6	3	502.237	460.738	644.282	629.056	509.39	649.558	571.578	1278.27	1719.07	1144.74	1170.23	1419.11	1470.23	1180.36		12.6609	11.6147	16.2417	15.8579	12.8412	16.3747	14.4089	13.6247	18.3231	12.2015	12.4731	15.1259	15.6707	12.5811
sp|Q76MZ3|2AAA_MOUSE	Ppp2r1a	Serine/threonine-protein phosphatase 2A 65 kDa regulatory subunit A alpha isoform OS=Mus musculus GN=Ppp2r1a PE=1 SV=3	3	5	1391.47	1425.7	869.198	863.203	1804.78	769.575	1230.88	1049.74	462.429	1248.4	1148.19	449.979	479.455	687.909		16.6547	17.0644	10.4036	10.3318	21.6017	9.21117	14.7326	18.996	8.36809	22.591	20.7775	8.14279	8.67621	12.4484
sp|Q9R0P5|DEST_MOUSE	Dstn	Destrin OS=Mus musculus GN=Dstn PE=1 SV=3	3	3	1143.14	1084.31	491.519	453.144	668.554	343.664	664.592	1616.5	713.549	1114.85	1256.56	579.405	608.245	948.597		23.5751	22.3619	10.1367	9.34525	13.7877	7.08743	13.706	23.641	10.4355	16.3045	18.3769	8.47367	8.89545	13.873
sp|P45591|COF2_MOUSE	Cfl2	Cofilin-2 OS=Mus musculus GN=Cfl2 PE=1 SV=1	3	7	1717.17	1696.87	1621.11	1683.99	1330.03	1005.69	1531.96	1051.19	933.634	769.826	712.89	472.181	504.076	718.499		16.2199	16.0281	15.3125	15.9065	12.5631	9.49945	14.4704	20.3629	18.0856	14.9125	13.8095	9.14672	9.76456	13.9182
sp|P18760|COF1_MOUSE	Cfl1	Cofilin-1 OS=Mus musculus GN=Cfl1 PE=1 SV=3	9	9	4693.56	4739.76	1715.66	1588.05	3380.8	1108.46	3018.24	5051.96	2269.21	3829.71	3781.71	1660.94	1621.29	2866.55		23.1843	23.4125	8.47468	7.84434	16.6998	5.47536	14.9089	23.9641	10.7641	18.1663	17.9386	7.87872	7.69062	13.5976
sp|P60764|RAC3_MOUSE	Rac3	Ras-related C3 botulinum toxin substrate 3 OS=Mus musculus GN=Rac3 PE=1 SV=1	3	2	454.861	453.755	353.478	366.139	553.787	488.869	493.715	431.771	396.068	551.264	674.255	472.739	496.574	425.963		14.3734	14.3384	11.1697	11.5698	17.4994	15.448	15.6012	12.5201	11.4848	15.985	19.5514	13.708	14.3992	12.3516
sp|Q9DCQ7|A1AT6_MOUSE	Serpina1f	Alpha-1-antitrypsin 1-6 OS=Mus musculus GN=Serpina1f PE=2 SV=1	2	3	695.136	709.294	1094.76	1089.84	1231.06	1606.51	1004.84	621.996	835.341	949.992	887.106	1235.31	1284.6	674.266		9.35399	9.5445	14.7315	14.6653	16.5656	21.6177	13.5215	9.58595	12.8739	14.6409	13.6717	19.0382	19.7978	10.3915
sp|Q07079|IBP5_MOUSE	Igfbp5	Insulin-like growth factor-binding protein 5 OS=Mus musculus GN=Igfbp5 PE=1 SV=1	5	6	2458.82	2459.39	510.492	435.065	1085.31	313.96	1301.81	3220.92	499.87	1242.76	1173.8	305.995	253.343	1273.71		28.7083	28.7149	5.96032	5.07966	12.6717	3.66568	15.1995	40.411	6.27157	15.5922	14.727	3.83913	3.17855	15.9805
sp|P30416|FKBP4_MOUSE	Fkbp4	Peptidyl-prolyl cis-trans isomerase FKBP4 OS=Mus musculus GN=Fkbp4 PE=1 SV=5	3	1	434.329	462.525	144.747	121.57	518.278	146.275	331.285	650.355	459.859	797.235	773.797	411.333	438.795	519.968		20.1171	21.423	6.70433	5.63082	24.0054	6.7751	15.3443	16.0528	11.3508	19.6783	19.0998	10.153	10.8309	12.8345
sp|Q61508|ECM1_MOUSE	Ecm1	Extracellular matrix protein 1 OS=Mus musculus GN=Ecm1 PE=1 SV=2	6	10	1626.83	1634.33	1145.21	1162.6	1528.44	1206.43	1399.76	846.967	847.086	866.659	898.546	901.717	980.816	731.897		16.7652	16.8425	11.8019	11.9811	15.7513	12.4328	14.4252	13.9449	13.9468	14.2691	14.7941	14.8463	16.1486	12.0503
tr|D3YV22|D3YV22_MOUSE	Ecm1	Extracellular matrix protein 1 (Fragment) OS=Mus musculus GN=Ecm1 PE=1 SV=1	1	1	134.27	118.047	178.338	168.085	116.312	178.969	147.56	113.956	167.854	110.078	117.563	179.589	170.783	118.547		12.891	11.3334	17.1219	16.1375	11.1669	17.1824	14.1669	11.6475	17.1565	11.2511	12.0163	18.3559	17.4558	12.1168
sp|Q62446|FKBP3_MOUSE	Fkbp3	Peptidyl-prolyl cis-trans isomerase FKBP3 OS=Mus musculus GN=Fkbp3 PE=1 SV=2	1	1	359.751	339.197	164.954	157.554	132.849	90.3044	226.024	120.269	145.523	51.4559	45.703	57.7237	46.4338	64.7838		24.4623	23.0647	11.2165	10.7133	9.03345	6.14051	15.3692	22.6115	27.3595	9.67412	8.59253	10.8525	8.72994	12.1799
sp|Q9R0P3|ESTD_MOUSE	Esd	S-formylglutathione hydrolase OS=Mus musculus GN=Esd PE=1 SV=1	4	1	521.039	502.558	403.015	411.03	639.806	386.315	480.232	1330.9	803.604	1802.57	1773.12	671.715	665.641	964.519		15.5813	15.0287	12.0519	12.2916	19.133	11.5525	14.361	16.6112	10.0299	22.4981	22.1306	8.3838	8.30799	12.0383
sp|Q61598|GDIB_MOUSE	Gdi2	Rab GDP dissociation inhibitor beta OS=Mus musculus GN=Gdi2 PE=1 SV=1	6	5	613.236	610.353	570.322	547.29	803.72	621.472	641.197	1521.01	1436.43	2149.23	2109.36	1574.69	1645.45	1404.23		13.9132	13.8478	12.9395	12.417	18.2349	14.1	14.5476	12.846	12.1316	18.1516	17.815	13.2993	13.8969	11.8597
sp|P50396|GDIA_MOUSE	Gdi1	Rab GDP dissociation inhibitor alpha OS=Mus musculus GN=Gdi1 PE=1 SV=3	7	6	863.144	890.983	812.708	829.707	1130.43	834.084	934.366	1035.25	1085.16	1504.7	1553.08	1220.68	1266.03	954.184		13.7107	14.1529	12.9095	13.1795	17.9564	13.2491	14.842	12.0111	12.5901	17.4578	18.0191	14.1626	14.6887	11.0706
sp|P80315|TCPD_MOUSE	Cct4	T-complex protein 1 subunit delta OS=Mus musculus GN=Cct4 PE=1 SV=3	2	1	224.91	212.778	71.9802	65.7202	114.994	66.8764	147.632	524.825	455.908	253.951	248.166	394.275	417.42	351.926		24.8549	23.5142	7.95457	7.26278	12.7081	7.39055	16.3149	19.8311	17.227	9.59583	9.37726	14.8981	15.7727	13.2979
sp|P17918|PCNA_MOUSE	Pcna	Proliferating cell nuclear antigen OS=Mus musculus GN=Pcna PE=1 SV=2	3	2	861.672	825.329	341.528	287.113	926.553	437.051	650.132	765.942	524.954	1088.48	1205.62	762.803	753.941	669.04		19.9029	19.0635	7.88862	6.63174	21.4015	10.095	15.0168	13.2728	9.09677	18.8619	20.8918	13.2184	13.0648	11.5936
sp|Q9ES30|C1QT3_MOUSE	C1qtnf3	Complement C1q tumor necrosis factor-related protein 3 OS=Mus musculus GN=C1qtnf3 PE=2 SV=1	1	2	258.562	271.199	166.791	172.097	120.731	150.789	214.222	254.281	79.1408	111.284	129.237	46.1176	115.188	179.191		19.0906	20.0237	12.3148	12.7066	8.91404	11.1333	15.8169	27.8073	8.65456	12.1697	14.133	5.04326	12.5966	19.5957
sp|Q6P1B1|XPP1_MOUSE	Xpnpep1	Xaa-Pro aminopeptidase 1 OS=Mus musculus GN=Xpnpep1 PE=1 SV=1	1	1	128.603	138.329	132.484	131.208	202.826	149.564	159.107	66.4724	56.8542	96.625	116.085	80.4511	84.7962	78.4758		12.3405	13.2738	12.7129	12.5905	19.4628	14.3519	15.2676	11.4655	9.8065	16.6664	20.023	13.8766	14.6261	13.5359
sp|Q8BK64|AHSA1_MOUSE	Ahsa1	Activator of 90 kDa heat shock protein ATPase homolog 1 OS=Mus musculus GN=Ahsa1 PE=1 SV=2	2	2	269.397	289.401	306.793	341.874	275.729	221.374	297.695	467.744	459.784	465.628	457.67	362.813	345.633	367.879		13.4546	14.4537	15.3223	17.0744	13.7709	11.0562	14.8679	15.9795	15.7075	15.9072	15.6353	12.3947	11.8078	12.5678
sp|Q99P72|RTN4_MOUSE	Rtn4	Reticulon-4 OS=Mus musculus GN=Rtn4 PE=1 SV=2	1	2	467.131	472.712	255.071	224.978	281.301	203.766	334.217	143.263	175.822	102.062	110.926	129.588	131.443	141.242		20.8617	21.111	11.3913	10.0474	12.5627	9.10004	14.9259	15.333	18.8177	10.9233	11.872	13.8694	14.0679	15.1167
tr|D3YXF5|D3YXF5_MOUSE	C7	Complement component 7 OS=Mus musculus GN=C7 PE=1 SV=2	2	1	393.445	392.909	502.435	422.32	209.45	314.81	345.262	708.492	866.831	419.007	456.691	688.936	744.344	583.939		15.2461	15.2253	19.4695	16.365	8.11623	12.199	13.379	15.8562	19.3998	9.37744	10.2208	15.4185	16.6586	13.0687
sp|O88342|WDR1_MOUSE	Wdr1	WD repeat-containing protein 1 OS=Mus musculus GN=Wdr1 PE=1 SV=3	10	9	1804	1777.35	2195.24	2059.56	2400.06	2561	2147.97	2504.36	2435.47	3280.09	3120.47	2288.57	2267.2	2174.95		12.0708	11.8925	14.6886	13.7808	16.0591	17.136	14.3723	13.8584	13.4771	18.1511	17.2677	12.6642	12.546	12.0355
sp|P29533|VCAM1_MOUSE	Vcam1	Vascular cell adhesion protein 1 OS=Mus musculus GN=Vcam1 PE=1 SV=1	4	2	516.868	533.886	937.631	839.598	622.444	1014.74	699.8	900.55	1668.53	1154	1083.04	2056.72	1900.08	1050.99		10.0072	10.3367	18.1537	16.2556	12.0513	19.6466	13.549	9.17625	17.0017	11.7589	11.0358	20.9572	19.3611	10.7092
sp|Q62356|FSTL1_MOUSE	Fstl1	Follistatin-related protein 1 OS=Mus musculus GN=Fstl1 PE=1 SV=2	5	5	1592.2	1599.17	820.125	751.771	2229.5	910.636	1428.68	2092.94	885.542	2678.28	2580.52	1245.16	1371.11	1508.89		17.0616	17.1363	8.78823	8.05577	23.8907	9.75812	15.3093	16.9298	7.16316	21.6647	20.8739	10.0721	11.0909	12.2054
sp|P10639|THIO_MOUSE	Txn	Thioredoxin OS=Mus musculus GN=Txn PE=1 SV=3	4	3	849.92	828.399	809.221	761.18	634.913	383.474	721.668	805.178	514.108	647.878	674.072	369.342	343.308	522.251		17.0366	16.6053	16.2208	15.2579	12.7268	7.68674	14.4658	20.7727	13.2634	16.7145	17.3903	9.52862	8.85697	13.4735
sp|Q8CIE6|COPA_MOUSE	Copa	Coatomer subunit alpha OS=Mus musculus GN=Copa PE=1 SV=2	1	2	603.886	581.937	642.781	622.386	484.506	556.913	586.26	327.786	405.041	334.908	296.609	347.876	366.382	289.163		14.806	14.2678	15.7596	15.2595	11.879	13.6543	14.3738	13.8437	17.1065	14.1445	12.527	14.6922	15.4737	12.2125
sp|P10107|ANXA1_MOUSE	Anxa1	Annexin A1 OS=Mus musculus GN=Anxa1 PE=1 SV=2	3	4	979.767	927.316	837.197	871.591	353.027	541.089	728.697	761.839	519.338	330.886	315.14	345.395	353.807	495.42		18.7025	17.7013	15.9811	16.6376	6.73885	10.3287	13.9099	24.4036	16.6357	10.5991	10.0947	11.0639	11.3333	15.8696
sp|P12023|A4_MOUSE	App	Amyloid-beta A4 protein OS=Mus musculus GN=App PE=1 SV=3	7	9	1354.36	1274.94	3222.55	3204.4	1440.88	3657.99	2148.99	962.182	1022.54	1065.83	1038.36	1119.76	1149.06	847.97		8.30686	7.81975	19.7653	19.6539	8.83753	22.436	13.1807	13.3531	14.1908	14.7915	14.4102	15.5399	15.9465	11.768
sp|P62962|PROF1_MOUSE	Pfn1	Profilin-1 OS=Mus musculus GN=Pfn1 PE=1 SV=2	6	5	1156.48	1184.67	490.099	502.145	784.098	412.595	777.525	4516.72	2030.79	2042.45	1913.28	966.49	982.324	2010.53		21.7891	22.3202	9.23389	9.46085	14.7731	7.77365	14.6492	31.2304	14.0417	14.1223	13.2292	6.68269	6.79217	13.9016
sp|P54728|RD23B_MOUSE	Rad23b	UV excision repair protein RAD23 homolog B OS=Mus musculus GN=Rad23b PE=1 SV=2	2	4	1263.97	1319.31	1938.28	1981.67	989.967	458.527	1309.03	1486.08	2427.81	785.466	842.428	375.124	374.673	1126.53		13.6487	14.2462	20.93	21.3986	10.6899	4.95129	14.1352	20.0332	32.7281	10.5885	11.3564	5.05687	5.05078	15.1862
sp|P54726|RD23A_MOUSE	Rad23a	UV excision repair protein RAD23 homolog A OS=Mus musculus GN=Rad23a PE=1 SV=2	1	2	438.439	433.328	926.742	894.255	323.505	166.217	503.966	314.298	621.741	201.259	191.334	110.062	89.7447	259.943		11.8933	11.7546	25.1391	24.2579	8.77551	4.50886	13.6708	17.5744	34.7655	11.2537	10.6987	6.1543	5.01821	14.5351
sp|Q9DBJ1|PGAM1_MOUSE	Pgam1	Phosphoglycerate mutase 1 OS=Mus musculus GN=Pgam1 PE=1 SV=3	10	11	2625.22	2481.09	2577.77	2715.71	3882.92	3372.43	3057.97	2445.89	2425.87	3556.27	3362.74	3272.1	3208.72	2393.75		12.6742	11.9784	12.4451	13.1111	18.7462	16.2816	14.7635	11.8357	11.7388	17.2089	16.2724	15.8338	15.5271	11.5834
sp|O70250|PGAM2_MOUSE	Pgam2	Phosphoglycerate mutase 2 OS=Mus musculus GN=Pgam2 PE=1 SV=3	1	2	487.004	456.566	682.65	555.788	628.068	930.547	601.277	208.769	192.498	294.411	299.443	284.022	271.223	189.968		11.2164	10.5154	15.7224	12.8006	14.4653	21.4318	13.8482	11.9959	11.061	16.9169	17.2061	16.32	15.5845	10.9156
sp|O88207|CO5A1_MOUSE	Col5a1	Collagen alpha-1(V) chain OS=Mus musculus GN=Col5a1 PE=1 SV=2	3	6	962.9	972.585	1436.01	1495.64	984.566	1766.44	1242	949.819	1131.83	881.86	802.649	1442.73	1373.14	804.188		10.8678	10.9771	16.2075	16.8805	11.1123	19.9369	14.0178	12.8593	15.3235	11.9392	10.8668	19.5328	18.5906	10.8877
sp|P27773|PDIA3_MOUSE	Pdia3	Protein disulfide-isomerase A3 OS=Mus musculus GN=Pdia3 PE=1 SV=2	5	8	1845.76	1717.58	1571.3	1588.96	2062.3	1896.92	1823.71	1090.77	964.377	1321.07	1296.63	1166.51	1284.57	934.363		14.7584	13.7335	12.5638	12.705	16.4898	15.1674	14.5821	13.536	11.9675	16.3939	16.0907	14.4759	15.9409	11.595
sp|P62806|H4_MOUSE	Hist1h4a	Histone H4 OS=Mus musculus GN=Hist1h4a PE=1 SV=2	2	4	1120.45	941.107	615.869	607.739	509.934	629.353	769.903	1219.23	701.645	570.487	520.85	610.958	621.398	744.073		21.5705	18.1179	11.8565	11.7	9.81708	12.1161	14.8219	24.4402	14.0648	11.4357	10.4407	12.247	12.4563	14.9153
sp|P53996|CNBP_MOUSE	Cnbp	Cellular nucleic acid-binding protein OS=Mus musculus GN=Cnbp PE=1 SV=2	1	1	686.884	660.361	834.309	702.808	482.303	284.208	610.07	240.306	320.292	193.426	229.471	122.386	148.466	192.715		16.1205	15.498	19.5804	16.4942	11.3192	6.67007	14.3177	16.6065	22.1339	13.3668	15.8577	8.45753	10.2598	13.3177
sp|P11983|TCPA_MOUSE	Tcp1	T-complex protein 1 subunit alpha OS=Mus musculus GN=Tcp1 PE=1 SV=3	4	2	391.314	383.996	339.782	355.334	213.812	288.908	333.211	892.501	935.761	560.068	530.114	1135.85	1146.86	706.796		16.9668	16.6495	14.7324	15.4067	9.27055	12.5266	14.4475	15.1068	15.839	9.47991	8.97289	19.2258	19.4121	11.9635
sp|Q9CVB6|ARPC2_MOUSE	Arpc2	Actin-related protein 2/3 complex subunit 2 OS=Mus musculus GN=Arpc2 PE=1 SV=3	3	4	1495.58	1505.4	1366.2	1381.74	900.78	1032.7	1310.98	1006.16	859.743	609.538	643.72	739.769	745.626	764.069		16.6298	16.739	15.1912	15.364	10.016	11.4829	14.5772	18.7414	16.0142	11.3537	11.9904	13.7795	13.8886	14.2321
sp|O08709|PRDX6_MOUSE	Prdx6	Peroxiredoxin-6 OS=Mus musculus GN=Prdx6 PE=1 SV=3	2	5	831.719	823.292	1053.25	1022.07	1057.6	1285.29	1025.52	350.165	352.701	451.939	429.807	474.655	500.169	316.157		11.7164	11.5977	14.8371	14.3979	14.8984	18.1059	14.4465	12.1771	12.2653	15.7164	14.9467	16.5063	17.3936	10.9945
sp|Q9CZ30|OLA1_MOUSE	Ola1	Obg-like ATPase 1 OS=Mus musculus GN=Ola1 PE=1 SV=1	3	3	1819.95	1900.44	551.693	480.465	2120.67	500.52	1293.1	1002.85	422.474	1136.75	1116.91	408.994	429.19	655.638		20.999	21.9277	6.36556	5.54372	24.4688	5.77512	14.9201	19.387	8.16721	21.9754	21.592	7.90662	8.29704	12.6747
sp|Q61937|NPM_MOUSE	Npm1	Nucleophosmin OS=Mus musculus GN=Npm1 PE=1 SV=1	4	3	921.693	916.918	926.391	898.793	436.607	878.862	801.117	1042.68	1100.59	529.228	497.656	1663.61	1633.87	819.487		15.9452	15.8626	16.0265	15.549	7.55326	15.2042	13.8592	14.3086	15.1033	7.26251	6.82925	22.8294	22.4213	11.2457
sp|P68040|RACK1_MOUSE	Rack1	Receptor of activated protein C kinase 1 OS=Mus musculus GN=Rack1 PE=1 SV=3	4	6	1544.37	1587.76	1480.69	1409.57	1038.75	1046.38	1379.79	987.417	978.133	653.087	639.116	712.578	756.323	766.363		16.2783	16.7356	15.6071	14.8574	10.9488	11.0293	14.5435	17.9759	17.8069	11.8894	11.6351	12.9724	13.7688	13.9516
tr|A2AMW0|A2AMW0_MOUSE	Capzb	Capping protein (Actin filament) muscle Z-line, beta, isoform CRA_a OS=Mus musculus GN=Capzb PE=1 SV=1	5	6	1018.49	1000.53	927.464	972.84	1040.36	979.386	1001.85	789.292	638.286	877.39	957.151	783.261	843.254	609.976		14.6737	14.4149	13.3623	14.016	14.9888	14.1103	14.434	14.3544	11.6081	15.9566	17.4071	14.2447	15.3358	11.0933
sp|P26638|SYSC_MOUSE	Sars	Serine--tRNA ligase, cytoplasmic OS=Mus musculus GN=Sars PE=1 SV=3	1	2	403.043	438.863	250.504	242.183	517.082	208.536	375.625	175.563	90.5706	192.894	170.072	91.7885	95.9955	122.114		16.5464	18.0169	10.2841	9.9425	21.2281	8.56117	15.4208	18.6969	9.64545	20.5426	18.1121	9.77515	10.2232	13.0047
sp|Q62000|MIME_MOUSE	Ogn	Mimecan OS=Mus musculus GN=Ogn PE=1 SV=1	5	6	1784.26	1837.65	1803.59	1826.82	1713.25	1400.23	1750.84	1886.4	1802.17	1674.41	1714.36	1362.91	1299.31	1413.93		14.7257	15.1663	14.8852	15.077	14.1396	11.5563	14.4499	16.9131	16.1579	15.0124	15.3706	12.2196	11.6493	12.677
sp|Q02788|CO6A2_MOUSE	Col6a2	Collagen alpha-2(VI) chain OS=Mus musculus GN=Col6a2 PE=1 SV=3	4	2	188.172	180.401	294.225	283.449	94.2661	173.033	190.383	554.769	759.367	490.201	638.045	714.027	668.631	511.798		13.4032	12.8497	20.9573	20.1897	6.71445	12.3249	13.5607	12.792	17.5097	11.3032	14.7122	16.4642	15.4175	11.8012
sp|Q8CGC7|SYEP_MOUSE	Eprs	Bifunctional glutamate/proline--tRNA ligase OS=Mus musculus GN=Eprs PE=1 SV=4	1	2	578.166	577.15	597.215	595.755	340.217	411.309	500.211	144.368	171.774	239.584	229.086	262.599	265.941	177.725		16.0601	16.0318	16.5892	16.5486	9.45041	11.4252	13.8947	9.68213	11.5202	16.0678	15.3638	17.6113	17.8355	11.9192
sp|P09671|SODM_MOUSE	Sod2	Superoxide dismutase [Mn], mitochondrial OS=Mus musculus GN=Sod2 PE=1 SV=3	1	3	203.167	201.367	659.789	652.402	252.624	798.426	437.25	44.4922	184.136	66.5456	49.6539	276.385	239.404	82.0475		6.33901	6.28285	20.5861	20.3556	7.88212	24.9117	13.6426	4.71983	19.5336	7.05931	5.26739	29.3196	25.3965	8.70378
sp|Q9Z1N5|DX39B_MOUSE	Ddx39b	Spliceosome RNA helicase Ddx39b OS=Mus musculus GN=Ddx39b PE=1 SV=1	4	4	1158.76	1151.23	1089.19	1060.66	1180.52	735.459	1094.87	1140.67	1256.4	1084.84	1020.59	1374.76	1368.54	980.86		15.5108	15.41	14.5795	14.1976	15.802	9.84459	14.6555	13.8656	15.2723	13.1869	12.4059	16.7111	16.6354	11.9229
sp|Q9CPU0|LGUL_MOUSE	Glo1	Lactoylglutathione lyase OS=Mus musculus GN=Glo1 PE=1 SV=3	3	5	346.465	433.721	1167.19	1011.3	701.954	1572.99	872.779	73.3889	1496.01	151.559	97.9671	1534.4	1807.66	579.032		5.6738	7.10273	19.1142	16.5613	11.4954	25.7597	14.2929	1.27855	26.0628	2.64039	1.70674	26.7317	31.4922	10.0876
sp|P27612|PLAP_MOUSE	Plaa	Phospholipase A-2-activating protein OS=Mus musculus GN=Plaa PE=1 SV=4	2	1	292.766	294.311	252.448	251.254	236.916	202.923	225.358	581.785	470.442	467.674	457.578	431.393	423.186	403.216		16.6726	16.7605	14.3765	14.3085	13.492	11.5561	12.8338	17.9825	14.541	14.4555	14.1434	13.334	13.0804	12.4631
sp|O35887|CALU_MOUSE	Calu	Calumenin OS=Mus musculus GN=Calu PE=1 SV=1	3	6	1159.77	1196.29	1158.59	1027.65	1554.92	1434.9	1266.02	1036.96	1040.75	1366.81	1444.35	1434.9	1378.32	973.644		13.182	13.5971	13.1686	11.6803	17.6733	16.3091	14.3896	11.9524	11.996	15.7544	16.6482	16.5393	15.8871	11.2226
tr|Q6XLQ8|Q6XLQ8_MOUSE	Calu	Calumenin OS=Mus musculus GN=Calu PE=1 SV=1	1	1	176.039	189.05	180.96	143.206	261.732	254.005	202.126	345.204	337.293	554.699	589.654	562.774	488.686	313.85		12.5106	13.4353	12.8603	10.1773	18.6006	18.0514	14.3645	10.8141	10.5663	17.3769	18.4719	17.6299	15.3089	9.8319
sp|Q8R016|BLMH_MOUSE	Blmh	Bleomycin hydrolase OS=Mus musculus GN=Blmh PE=1 SV=1	2	1	139.97	116.608	269.79	269.297	207.742	387.984	221.396	174.083	239.667	262.492	249.861	357.456	401.866	180.02		8.67877	7.23022	16.7282	16.6976	12.8809	24.0567	13.7275	9.33199	12.8477	14.0713	13.3942	19.162	21.5426	9.65025
sp|P54923|ADPRH_MOUSE	Adprh	[Protein ADP-ribosylarginine] hydrolase OS=Mus musculus GN=Adprh PE=1 SV=1	1	1	104.776	113.434	109.946	105.674	163.634	109.166	121.173	144.769	84.2799	203.037	211.387	76.3557	73.0754	107.921		12.6571	13.703	13.2817	12.7656	19.7673	13.1874	14.6379	16.0707	9.35585	22.539	23.4659	8.4762	8.11205	11.9802
sp|Q62009|POSTN_MOUSE	Postn	Periostin OS=Mus musculus GN=Postn PE=1 SV=2	4	5	783.259	744.651	1560.91	1533.75	686.981	1818.51	1146.94	946.442	1994.12	916.369	754.442	2085.43	1999.14	1101.91		9.46536	8.9988	18.863	18.5347	8.30188	21.9759	13.8603	9.6597	20.3526	9.35276	7.70008	21.2846	20.4038	11.2465
sp|P63028|TCTP_MOUSE	Tpt1	Translationally-controlled tumor protein OS=Mus musculus GN=Tpt1 PE=1 SV=1	5	6	819.822	841.481	1167.06	1258.33	1053.01	1039.54	961.495	1006.29	1263.09	1033.48	1012.81	1049.15	1073.79	866.817		11.4809	11.7842	16.3437	17.6218	14.7465	14.5579	13.4649	13.7746	17.2897	14.1468	13.8637	14.3613	14.6985	11.8654
sp|P50543|S10AB_MOUSE	S100a11	Protein S100-A11 OS=Mus musculus GN=S100a11 PE=1 SV=1	1	1	229.097	228.477	167.094	157.48	193.611	105.168	183.107	270.568	196.19	249.851	236.77	151.973	132.73	173.526		18.1243	18.0752	13.2191	12.4585	15.3169	8.32003	14.4859	19.1673	13.8983	17.6998	16.7731	10.7659	9.40278	12.2928
sp|Q9WVA4|TAGL2_MOUSE	Tagln2	Transgelin-2 OS=Mus musculus GN=Tagln2 PE=1 SV=4	7	7	3022.26	2927.37	1227.17	1281.05	1077.33	625.557	1772.64	4168.6	1534.54	1475.38	1415.59	800.869	772.816	1898.23		25.3261	24.5309	10.2835	10.735	9.02787	5.24208	14.8545	34.5483	12.7179	12.2276	11.732	6.63739	6.40489	15.732
sp|P08228|SODC_MOUSE	Sod1	Superoxide dismutase [Cu-Zn] OS=Mus musculus GN=Sod1 PE=1 SV=2	1	1	98.4856	98.5869	135.779	136.653	141.264	125.626	120.967	139.915	212.882	206.942	192.325	186.472	196.742	142.656		11.4871	11.4989	15.8368	15.9388	16.4766	14.6526	14.1092	10.9485	16.6583	16.1935	15.0497	14.5917	15.3953	11.163
sp|P63038|CH60_MOUSE	Hspd1	60 kDa heat shock protein, mitochondrial OS=Mus musculus GN=Hspd1 PE=1 SV=1	1	3	715.016	610.096	414.466	396.932	851.368	629.646	580.23	312.234	142.835	291.576	321.023	199.118	203.233	203.583		17.0333	14.5339	9.87352	9.45582	20.2815	14.9996	13.8224	18.6564	8.53458	17.422	19.1816	11.8976	12.1435	12.1643
sp|P01029|CO4B_MOUSE	C4b	Complement C4-B OS=Mus musculus GN=C4b PE=1 SV=3	3	5	1348.99	1437.81	1597.53	1544.04	1799.97	1596.68	1650.66	1149.55	1470.6	982.9	998.812	1212.18	1175.91	1056.94		12.2907	13.1	14.5552	14.0678	16.3996	14.5474	15.0393	14.2857	18.2753	12.2147	12.4124	15.064	14.6132	13.1348
sp|P09103|PDIA1_MOUSE	P4hb	Protein disulfide-isomerase OS=Mus musculus GN=P4hb PE=1 SV=2	9	7	1664.99	1540.48	1719.83	1745.59	2283.67	2165.84	1903.34	2219.99	2233.8	3163.14	2875.88	2948.01	2912.76	2030.03		12.7843	11.8282	13.2053	13.4031	17.5347	16.6299	14.6144	12.0759	12.151	17.2063	15.6437	16.0361	15.8443	11.0426
sp|P70670|NACAM_MOUSE	Naca	Nascent polypeptide-associated complex subunit alpha, muscle-specific form OS=Mus musculus GN=Naca PE=1 SV=2	2	5	2111.77	2145.02	379.663	277.217	919.18	307.758	1146.58	602.053	199.97	466.39	426.061	164.695	167.816	300.49		28.9792	29.4355	5.21001	3.80417	12.6136	4.22328	15.7342	25.8672	8.59171	20.0385	18.3057	7.07612	7.21022	12.9106
sp|O08553|DPYL2_MOUSE	Dpysl2	Dihydropyrimidinase-related protein 2 OS=Mus musculus GN=Dpysl2 PE=1 SV=2	4	9	2089.3	2110.87	2135.83	2207.19	1984.65	2470.13	2046.7	1520.69	1477.62	1179.12	1140	1870.6	1857.62	1214.75		13.8873	14.0307	14.1966	14.6709	13.1917	16.4186	13.6042	14.821	14.4011	11.492	11.1107	18.2312	18.1048	11.8392
sp|Q62188|DPYL3_MOUSE	Dpysl3	Dihydropyrimidinase-related protein 3 OS=Mus musculus GN=Dpysl3 PE=1 SV=1	5	4	1101.68	1121.46	805.397	691.25	863.327	1011.9	973.784	1545.83	1220.99	1236.32	1187.26	1454.64	1438.18	1138.39		16.7714	17.0725	12.2609	10.5232	13.1428	15.4046	14.8244	16.7631	13.2406	13.4068	12.8747	15.7742	15.5958	12.3448
sp|P14873|MAP1B_MOUSE	Map1b	Microtubule-associated protein 1B OS=Mus musculus GN=Map1b PE=1 SV=2	1	1	328.668	326.269	23.8018	16.6871	132.358	14.6484	150.363	392.457	150.117	185.201	190.88	199.658	176.934	199.326		33.1053	32.8637	2.39745	1.68082	13.3319	1.47547	15.1454	26.2588	10.0441	12.3916	12.7716	13.3589	11.8384	13.3366
sp|O35381|AN32A_MOUSE	Anp32a	Acidic leucine-rich nuclear phosphoprotein 32 family member A OS=Mus musculus GN=Anp32a PE=1 SV=1	2	1	136.33	150.352	92.3898	110.005	245.331	115.023	148.058	1053.57	522.59	1388.15	1332.91	553.83	565.994	731.997		13.6673	15.0731	9.26224	11.0282	24.5949	11.5313	14.8431	17.1339	8.49872	22.5751	21.6767	9.00675	9.20457	11.9042
sp|Q61768|KINH_MOUSE	Kif5b	Kinesin-1 heavy chain OS=Mus musculus GN=Kif5b PE=1 SV=3	3	3	257.585	279.518	711.391	697.1	158.417	821.766	363.558	440.548	439.153	422.139	245.475	389.432	395.108	290.595		7.83091	8.49771	21.6272	21.1927	4.81608	24.9827	11.0526	16.7991	16.7459	16.0971	9.36051	14.8499	15.0664	11.0811
tr|E9Q912|E9Q912_MOUSE	Rap1gds1	RAP1, GTP-GDP dissociation stimulator 1 OS=Mus musculus GN=Rap1gds1 PE=1 SV=1	1	1	102.544	116.498	108.808	123.867	176.307	172.478	120.549	108.362	107.678	168.335	156.047	139.575	143.328	102.927		11.1334	12.6484	11.8135	13.4484	19.1419	18.7262	13.0882	11.6989	11.6251	18.1738	16.8472	15.0688	15.474	11.1122
sp|P07310|KCRM_MOUSE	Ckm	Creatine kinase M-type OS=Mus musculus GN=Ckm PE=1 SV=1	8	6	1817.55	1853.38	959.743	934.538	1772.34	822.786	1451.75	2809.14	1277.2	2836.56	2805.31	1316.8	1281.98	1811.68		18.909	19.2818	9.98475	9.72253	18.4387	8.55991	15.1034	19.8685	9.03341	20.0624	19.8414	9.31345	9.06717	12.8137
sp|Q04447|KCRB_MOUSE	Ckb	Creatine kinase B-type OS=Mus musculus GN=Ckb PE=1 SV=1	1	6	1073.91	1030.49	1249.68	1219.39	1403.01	1136.6	1164.89	98.5154	106.438	131.785	110.784	96.7944	81.119	80.6433		12.9731	12.4486	15.0965	14.7305	16.9487	13.7304	14.0722	13.9524	15.0746	18.6644	15.69	13.7087	11.4886	11.4213
sp|P17751|TPIS_MOUSE	Tpi1	Triosephosphate isomerase OS=Mus musculus GN=Tpi1 PE=1 SV=4	12	9	2738	2667.68	2266.04	2233.46	3472.28	2501.82	2863.09	3935.19	2816.44	5073.95	5040.59	3352.26	3345.39	3154.46		14.6086	14.2334	12.0905	11.9166	18.5264	13.3485	15.276	14.7284	10.5413	18.9905	18.8657	12.5467	12.521	11.8064
sp|P56399|UBP5_MOUSE	Usp5	Ubiquitin carboxyl-terminal hydrolase 5 OS=Mus musculus GN=Usp5 PE=1 SV=1	2	5	1011.77	1021.3	718.279	690.846	1623.25	850.966	1008.54	647.882	317.119	972.684	953.334	389.068	367.408	497.307		14.6105	14.7481	10.3723	9.97619	23.4406	12.2884	14.5639	15.6312	7.65101	23.4676	23.0007	9.38689	8.86431	11.9983
sp|Q6GQT1|A2MG_MOUSE	A2m	Alpha-2-macroglobulin-P OS=Mus musculus GN=A2m PE=2 SV=2	6	8	2379.24	2277.18	3850.89	3967.99	3730.69	4674.44	3611.8	2506.22	3502.98	3749.37	3193.57	4072.51	3890.04	2592.07		9.71426	9.29756	15.7229	16.201	15.2321	19.0854	14.7467	10.6617	14.902	15.9502	13.5857	17.3249	16.5486	11.0269
sp|Q61838|PZP_MOUSE	Pzp	Pregnancy zone protein OS=Mus musculus GN=Pzp PE=1 SV=3	3	5	656.213	660.585	1248.06	1183.23	890.053	1237.33	1020.66	623.642	862.824	845.359	784.018	1022.46	954.405	665.278		9.51567	9.57907	18.098	17.1579	12.9066	17.9424	14.8005	10.8309	14.9848	14.6815	13.6162	17.7573	16.5753	11.554
sp|Q921I1|TRFE_MOUSE	Tf	Serotransferrin OS=Mus musculus GN=Tf PE=1 SV=1	3	4	699.514	731.431	1109.13	1229.48	1248.03	1449.73	1115.72	595.521	809.458	948.102	975.485	1220.29	1096.39	668.596		9.22472	9.64562	14.6265	16.2136	16.4582	19.1181	14.7134	9.43199	12.8204	15.0162	15.4499	19.3272	17.3649	10.5894
sp|P00493|HPRT_MOUSE	Hprt1	Hypoxanthine-guanine phosphoribosyltransferase OS=Mus musculus GN=Hprt1 PE=1 SV=3	5	4	604.722	588.976	734.622	692.597	809.75	1008.91	745.07	855.395	1102.02	1290.16	1325.78	1713.24	1679.11	867.456		11.6637	11.36	14.1692	13.3586	15.6182	19.4596	14.3707	9.6839	12.476	14.6059	15.0091	19.3955	19.0091	9.82044
sp|Q62261|SPTB2_MOUSE	Sptbn1	Spectrin beta chain, non-erythrocytic 1 OS=Mus musculus GN=Sptbn1 PE=1 SV=2	4	5	937.044	955.444	1243.56	1309.02	642.862	1005.32	980.352	1476.89	2053.49	660.825	671.401	1371.78	1380.08	1124.59		13.2471	13.5072	17.5803	18.5057	9.08818	14.2123	13.8593	16.8999	23.4979	7.56174	7.68276	15.6971	15.7921	12.8685
sp|P14211|CALR_MOUSE	Calr	Calreticulin OS=Mus musculus GN=Calr PE=1 SV=1	12	7	2109.88	1878.49	2276.84	2234.07	2949.25	3445.51	2457.1	2999.62	3084.78	4833.42	4644.67	4713.53	4809.12	2833.82		12.1599	10.8263	13.1221	12.8756	16.9974	19.8575	14.161	10.744	11.049	17.3123	16.6363	16.8829	17.2253	10.1502
sp|P08207|S10AA_MOUSE	S100a10	Protein S100-A10 OS=Mus musculus GN=S100a10 PE=1 SV=2	1	1	356.058	328.178	224.334	239.845	246.002	130.795	238.674	345.607	247.521	197.857	203.84	145.747	172.406	199.586		20.186	18.6054	12.7182	13.5975	13.9466	7.41516	13.5311	22.8491	16.3643	13.0809	13.4764	9.63579	11.3983	13.1952
sp|P06797|CATL1_MOUSE	Ctsl	Cathepsin L1 OS=Mus musculus GN=Ctsl PE=1 SV=2	2	6	1030.28	1041.5	1093.36	1101.4	1128.49	968.138	1068.84	598.553	684.156	712.258	647.263	586.435	622.34	533.653		13.8627	14.0137	14.7115	14.8197	15.1842	13.0266	14.3816	13.6511	15.6034	16.2443	14.762	13.3747	14.1936	12.1709
sp|Q8JZQ9|EIF3B_MOUSE	Eif3b	Eukaryotic translation initiation factor 3 subunit B OS=Mus musculus GN=Eif3b PE=1 SV=1	2	3	529.66	533.022	578.097	582.172	306.867	358.889	480.008	358.573	489.133	193.557	185.197	308.259	290.311	288.576		15.7229	15.8227	17.1608	17.2817	9.10932	10.6536	14.249	16.965	23.1421	9.15768	8.76212	14.5845	13.7353	13.6533
sp|Q08879|FBLN1_MOUSE	Fbln1	Fibulin-1 OS=Mus musculus GN=Fbln1 PE=1 SV=2	4	3	430.763	429.578	811.234	838.692	225.493	436.543	489.641	1049.43	1919.87	549.491	495.946	1115.05	1170.92	984.779		11.7632	11.7309	22.1531	22.9029	6.15774	11.9211	13.3711	14.4044	26.352	7.54227	6.80731	15.305	16.072	13.517
sp|P16045|LEG1_MOUSE	Lgals1	Galectin-1 OS=Mus musculus GN=Lgals1 PE=1 SV=3	12	16	5604.15	5582.47	5077.69	4833.28	5073.5	3423.58	5076.4	6938.21	5992.39	6021	5601.66	3630.01	3591.97	4725.91		16.1638	16.1012	14.6453	13.9404	14.6332	9.87446	14.6416	19.0082	16.417	16.4954	15.3465	9.94492	9.84071	12.9473
sp|Q99020|ROAA_MOUSE	Hnrnpab	Heterogeneous nuclear ribonucleoprotein A/B OS=Mus musculus GN=Hnrnpab PE=1 SV=1	2	3	1367.28	1405.13	949.904	933.533	1056.71	391.329	1061.73	822.818	565.876	589.344	557.493	242.416	229.939	472.333		19.0811	19.6093	13.2564	13.028	14.747	5.46121	14.817	23.6427	16.2598	16.9341	16.0189	6.96554	6.60703	13.5719
sp|Q60668|HNRPD_MOUSE	Hnrnpd	Heterogeneous nuclear ribonucleoprotein D0 OS=Mus musculus GN=Hnrnpd PE=1 SV=2	3	2	638.209	624.843	361.306	325.571	394.468	280.054	454.201	1106.63	774.248	756.789	817.91	591.003	649.747	730.132		20.7301	20.296	11.7359	10.5751	12.813	9.09664	14.7532	20.3932	14.268	13.9463	15.0726	10.8911	11.9737	13.455
sp|Q9CXW3|CYBP_MOUSE	Cacybp	Calcyclin-binding protein OS=Mus musculus GN=Cacybp PE=1 SV=1	1	4	1814.55	1876.52	1573.52	1573.61	1235.62	547.297	1498.4	255.144	400.928	163.188	170.077	154.115	150.468	230.898		17.9312	18.5436	15.5494	15.5502	12.2103	5.40833	14.807	16.7327	26.2935	10.7021	11.1539	10.1071	9.86792	15.1427
sp|P80316|TCPE_MOUSE	Cct5	T-complex protein 1 subunit epsilon OS=Mus musculus GN=Cct5 PE=1 SV=1	4	3	756.654	754.379	837.528	775.548	360.434	575.536	678.069	3055.44	1675.25	1275.72	1218.03	1046.06	1023.3	1649.9		15.9694	15.9214	17.6763	16.3682	7.60707	12.1469	14.3108	27.9196	15.3079	11.6571	11.1299	9.55853	9.35061	15.0763
sp|O09061|PSB1_MOUSE	Psmb1	Proteasome subunit beta type-1 OS=Mus musculus GN=Psmb1 PE=1 SV=1	4	3	267.548	316.715	500.581	561.886	398.234	495.535	421.099	1040.91	1587.36	1315.69	1174.96	1364.64	1562.71	1134.28		9.03391	10.6941	16.9024	18.9724	13.4466	16.732	14.2186	11.3382	17.2905	14.3313	12.7984	14.8645	17.0219	12.3553
sp|P97352|S10AD_MOUSE	S100a13	Protein S100-A13 OS=Mus musculus GN=S100a13 PE=1 SV=1	2	3	372.793	367.152	760.002	781.359	349.897	772.826	557.274	302.948	623.185	276.811	265.339	693.105	664.354	364.169		9.41087	9.26847	19.1857	19.7248	8.83288	19.5094	14.0679	9.49708	19.5361	8.6777	8.31807	21.728	20.8267	11.4163
sp|P15116|CADH2_MOUSE	Cdh2	Cadherin-2 OS=Mus musculus GN=Cdh2 PE=1 SV=2	3	2	585.748	571.201	907.723	902.078	865.31	1101.47	808.984	670.355	1008.18	1081.1	944.42	1253.01	1269.67	772.474		10.2002	9.94688	15.8071	15.7088	15.0685	19.181	14.0876	9.57759	14.4042	15.446	13.4932	17.9022	18.1402	11.0366
sp|P63323|RS12_MOUSE	Rps12	40S ribosomal protein S12 OS=Mus musculus GN=Rps12 PE=1 SV=2	3	3	1377.84	1372.2	665.58	627.916	705.501	403.41	904.714	1284.47	555.804	667.552	644.119	373.098	388.857	682.414		22.7473	22.6542	10.9883	10.3665	11.6474	6.66005	14.9363	27.9456	12.0924	14.5236	14.0138	8.11733	8.4602	14.847
sp|Q9R0Q7|TEBP_MOUSE	Ptges3	Prostaglandin E synthase 3 OS=Mus musculus GN=Ptges3 PE=1 SV=1	2	3	918.046	840.151	323.164	304.421	665.254	264.565	567.225	541.675	216.016	467.987	472.603	144.805	166.508	332.47		23.6438	21.6376	8.32291	7.84019	17.1332	6.81372	14.6086	23.1281	9.22332	19.9818	20.1789	6.18279	7.10945	14.1956
sp|P09535|IGF2_MOUSE	Igf2	Insulin-like growth factor II OS=Mus musculus GN=Igf2 PE=1 SV=1	2	2	478.752	491.469	76.6285	73.0312	278.408	68.3551	255.331	546.69	127.474	470.431	329.134	113.329	104.944	265.138		27.8025	28.541	4.45004	4.24113	16.1679	3.96958	14.8278	27.9331	6.51326	24.0367	16.8171	5.79055	5.36211	13.5472
sp|P07141|CSF1_MOUSE	Csf1	Macrophage colony-stimulating factor 1 OS=Mus musculus GN=Csf1 PE=1 SV=2	1	1	88.4804	106.715	148.87	135.49	167.528	207.405	132.82	89.3646	160.424	158.11	163.047	235.893	228.868	119.245		8.96178	10.8087	15.0784	13.7232	16.9682	21.0071	13.4527	7.73752	13.8901	13.6898	14.1172	20.4245	19.8162	10.3247
sp|P06151|LDHA_MOUSE	Ldha	L-lactate dehydrogenase A chain OS=Mus musculus GN=Ldha PE=1 SV=3	11	13	3610.52	3638.51	3285.17	3123.26	5327.09	3974.54	4119.39	3050.1	2575.17	4601.24	4614.26	3468.18	3370.79	2771.9		13.3335	13.4369	12.132	11.5341	19.6728	14.6779	15.2128	12.474	10.5317	18.8177	18.8709	14.1838	13.7856	11.3362
sp|P16125|LDHB_MOUSE	Ldhb	L-lactate dehydrogenase B chain OS=Mus musculus GN=Ldhb PE=1 SV=2	2	2	216.869	211.005	243.259	213.757	268.14	302.985	244.361	291.858	310.851	404.679	444.195	426.859	490.654	299.613		12.7542	12.4093	14.3062	12.5712	15.7695	17.8187	14.371	10.9363	11.648	15.1638	16.6446	15.995	18.3854	11.2269
sp|Q99JY9|ARP3_MOUSE	Actr3	Actin-related protein 3 OS=Mus musculus GN=Actr3 PE=1 SV=3	2	5	1086.86	1107.31	708.025	671.072	674.953	578.647	810.786	644.473	507.936	379.786	381.896	474.255	449.496	417.363		19.2786	19.6413	12.5589	11.9034	11.9722	10.264	14.3816	19.7982	15.6038	11.667	11.7318	14.5691	13.8085	12.8214
sp|Q01149|CO1A2_MOUSE	Col1a2	Collagen alpha-2(I) chain OS=Mus musculus GN=Col1a2 PE=1 SV=2	10	5	1712.2	1741.36	943.535	797.625	1597.14	1023.48	1362.19	1625.73	1916.72	1419.94	1413.43	2307.7	2474.74	1555.86		18.6564	18.9742	10.2809	8.69106	17.4027	11.152	14.8427	12.7868	15.0755	11.1682	11.117	18.1507	19.4645	12.2373
sp|O88569|ROA2_MOUSE	Hnrnpa2b1	Heterogeneous nuclear ribonucleoproteins A2/B1 OS=Mus musculus GN=Hnrnpa2b1 PE=1 SV=2	5	5	1200.78	1262.15	982.074	977.294	382.488	405.61	886.709	1774.67	1762.54	605.035	563.054	654.725	688.551	1069.59		19.6943	20.7008	16.1072	16.0288	6.27327	6.6525	14.5431	24.9315	24.7612	8.49988	7.9101	9.19795	9.67315	15.0262
sp|P49312|ROA1_MOUSE	Hnrnpa1	Heterogeneous nuclear ribonucleoprotein A1 OS=Mus musculus GN=Hnrnpa1 PE=1 SV=2	1	2	380.75	359.456	243.68	246.576	122.865	126.67	248.857	441.768	268.234	134.946	128.259	109.267	91.874	220.652		22.0233	20.7916	14.0949	14.2624	7.10673	7.32682	14.3943	31.6679	19.2283	9.67353	9.19421	7.83273	6.58595	15.8174
sp|P10126|EF1A1_MOUSE	Eef1a1	Elongation factor 1-alpha 1 OS=Mus musculus GN=Eef1a1 PE=1 SV=3	18	15	7308.47	7694.33	3633.15	4665.89	4156.79	4056.12	5262.17	11055.2	7521.53	6536.8	6248.2	6210.63	6353.7	6725.38		19.8724	20.9216	9.87889	12.687	11.3027	11.029	14.3083	21.826	14.8496	12.9055	12.3357	12.2615	12.544	13.2778
sp|Q7TMK9|HNRPQ_MOUSE	Syncrip	Heterogeneous nuclear ribonucleoprotein Q OS=Mus musculus GN=Syncrip PE=1 SV=2	3	7	1790.25	1792.45	1204.97	1193.1	1619.7	1071.25	1523.03	780.52	1402.49	684.4	630.732	1328.29	1548.69	861.218		17.5605	17.5821	11.8195	11.7031	15.8876	10.5079	14.9394	10.7861	19.3812	9.45782	8.71618	18.3558	21.4016	11.9013
sp|Q9JJU8|SH3L1_MOUSE	Sh3bgrl	SH3 domain-binding glutamic acid-rich-like protein OS=Mus musculus GN=Sh3bgrl PE=1 SV=1	1	2	599.17	626.694	603.962	624.708	459.68	363.614	527.885	302.836	307.54	188.843	170.832	191.991	179.561	196.818		15.744	16.4672	15.8699	16.415	12.0787	9.55443	13.8709	19.6848	19.9906	12.2751	11.1044	12.4798	11.6718	12.7935
sp|P63005|LIS1_MOUSE	Pafah1b1	Platelet-activating factor acetylhydrolase IB subunit alpha OS=Mus musculus GN=Pafah1b1 PE=1 SV=2	2	4	447.229	452.974	612.089	618.095	435.117	510.785	483.096	414.841	508.686	388.081	404.042	438.127	386.544	368.713		12.5648	12.7262	17.1965	17.3652	12.2245	14.3504	13.5725	14.2604	17.4864	13.3406	13.8892	15.0609	13.2877	12.6748
sp|Q3THE2|ML12B_MOUSE	Myl12b	Myosin regulatory light chain 12B OS=Mus musculus GN=Myl12b PE=1 SV=2	5	3	510.777	512.907	417.565	395.535	337.154	287.399	400.449	1127.85	1075.16	620.04	611.805	915.808	942.029	797.653		17.8482	17.9226	14.5911	13.8213	11.7812	10.0426	13.993	18.5187	17.6535	10.1807	10.0455	15.037	15.4676	13.097
sp|Q61024|ASNS_MOUSE	Asns	Asparagine synthetase [glutamine-hydrolyzing] OS=Mus musculus GN=Asns PE=1 SV=3	2	1	199.587	190.486	277.505	250.745	190.9	265.21	231.486	153.547	658.248	186.127	158.852	778.524	755.939	311.309		12.4282	11.8615	17.2801	15.6138	11.8873	16.5145	14.4146	5.1139	21.923	6.19897	5.29057	25.9288	25.1766	10.3682
sp|P0DP26|CALM1_MOUSE	Calm1	Calmodulin-1 OS=Mus musculus GN=Calm1 PE=1 SV=1	1	1	122.071	139.568	295.665	243.043	317.874	353.892	150.608	296.577	426.538	338.407	314.525	394.028	343.333	282.534		7.52261	8.60086	18.2203	14.9775	19.5889	21.8086	9.2812	12.3783	17.8025	14.1242	13.1274	16.4456	14.3298	11.7922
sp|P97457|MLRS_MOUSE	Mylpf	Myosin regulatory light chain 2, skeletal muscle isoform OS=Mus musculus GN=Mylpf PE=1 SV=3	2	3	1014.19	983.448	543.236	491.614	546.353	246.933	675.44	1128.89	526.845	615.707	591.969	304.697	301.554	597.567		22.5315	21.8485	12.0687	10.9218	12.1379	5.48592	15.0057	27.7558	12.9534	15.1382	14.5546	7.49152	7.41424	14.6922
sp|Q9WV55|VAPA_MOUSE	Vapa	Vesicle-associated membrane protein-associated protein A OS=Mus musculus GN=Vapa PE=1 SV=2	1	2	346.29	343.24	601.677	503.746	359.718	934.768	477.93	641.398	282.319	419.501	448.438	198.538	177.766	367.354		9.70715	9.62166	16.8661	14.1209	10.0836	26.2033	13.3973	25.2985	11.1355	16.5463	17.6877	7.83089	7.01161	14.4895
sp|O09131|GSTO1_MOUSE	Gsto1	Glutathione S-transferase omega-1 OS=Mus musculus GN=Gsto1 PE=1 SV=2	2	3	496.084	543.476	714.857	732.934	735.394	850.62	677.162	173.196	208.424	251.625	241.688	288.422	299.431	172.279		10.4427	11.4403	15.048	15.4285	15.4803	17.9058	14.2545	10.5926	12.7471	15.3893	14.7816	17.6398	18.3131	10.5365
sp|Q9CZ44|NSF1C_MOUSE	Nsfl1c	NSFL1 cofactor p47 OS=Mus musculus GN=Nsfl1c PE=1 SV=1	1	2	301.241	293.533	594.683	592.142	112.42	71.5743	297.601	417.314	815.042	196.16	172.794	145.301	139.028	353.857		13.3104	12.9699	26.2763	26.164	4.96732	3.16253	13.1496	18.6343	36.394	8.75913	7.71576	6.4881	6.20799	15.8007
sp|Q04857|CO6A1_MOUSE	Col6a1	Collagen alpha-1(VI) chain OS=Mus musculus GN=Col6a1 PE=1 SV=1	5	6	821.979	781.381	1049.18	1004.19	790.158	1032.8	890.181	843.366	1158.86	829.286	897.333	1179.51	1176.76	860.142		12.9042	12.2668	16.471	15.7647	12.4046	16.2138	13.9749	12.143	16.6856	11.9403	12.9201	16.983	16.9434	12.3846
sp|P80314|TCPB_MOUSE	Cct2	T-complex protein 1 subunit beta OS=Mus musculus GN=Cct2 PE=1 SV=4	2	4	733.9	702.567	824.501	801.997	391.854	758.74	703.895	1299.48	825.229	585.705	588.038	517.87	564.709	721.573		14.9244	14.2872	16.7668	16.3092	7.96864	15.4295	14.3142	25.467	16.1727	11.4785	11.5243	10.1491	11.0671	14.1413
sp|P10148|CCL2_MOUSE	Ccl2	C-C motif chemokine 2 OS=Mus musculus GN=Ccl2 PE=1 SV=1	2	3	649.727	628.932	590.669	592.818	346.764	180.647	501.3	834.816	710.05	510.233	428.726	259.198	237.48	525.78		18.6122	18.0166	16.9205	16.982	9.93349	5.17486	14.3604	23.8091	20.2508	14.552	12.2274	7.39238	6.77298	14.9954
sp|Q8BND5|QSOX1_MOUSE	Qsox1	Sulfhydryl oxidase 1 OS=Mus musculus GN=Qsox1 PE=1 SV=1	6	3	526.444	528.808	694.139	736.086	727.604	802.647	672.633	1007.91	1229.91	1364.41	1257.71	1548.36	1544.86	1029.37		11.2287	11.2792	14.8056	15.7003	15.5194	17.12	14.3469	11.2208	13.6923	15.1895	14.0018	17.2374	17.1985	11.4597
sp|P62960|YBOX1_MOUSE	Ybx1	Nuclease-sensitive element-binding protein 1 OS=Mus musculus GN=Ybx1 PE=1 SV=3	3	3	1162.14	1165.08	625.507	626.872	1116.58	603.264	919.524	925.054	433.149	827.094	791.552	407.005	444.049	579.717		18.687	18.7343	10.0581	10.08	17.9544	9.70039	14.7858	20.9876	9.82728	18.7651	17.9587	9.23411	10.0746	13.1526
sp|P63242|IF5A1_MOUSE	Eif5a	Eukaryotic translation initiation factor 5A-1 OS=Mus musculus GN=Eif5a PE=1 SV=2	4	3	1314.35	1297.23	775.232	725.154	1079.02	1004.37	824.703	2410.83	1022.52	1751.91	1635.06	1069.04	1035.73	1395.27		18.7228	18.4789	11.0431	10.3297	15.3705	14.3071	11.7478	23.36	9.90774	16.9753	15.843	10.3586	10.0358	13.5196
sp|P70168|IMB1_MOUSE	Kpnb1	Importin subunit beta-1 OS=Mus musculus GN=Kpnb1 PE=1 SV=2	2	4	584.814	564.999	459.426	489.688	647.854	540.987	534.599	532.514	249.237	611.474	599.982	221.547	239.453	359.358		15.2998	14.7814	12.0194	12.8111	16.949	14.1532	13.9861	18.9267	8.85839	21.7331	21.3246	7.87423	8.51068	12.7723
sp|A2AUC9|KLH41_MOUSE	Klhl41	Kelch-like protein 41 OS=Mus musculus GN=Klhl41 PE=1 SV=1	10	8	1861.53	1882.95	1494.54	1570.24	2329.2	1409.3	1769.72	2887.2	2493.89	4386.18	4539.94	2936.05	2811.22	2290.84		15.1129	15.2868	12.1335	12.7481	18.9097	11.4415	14.3675	12.9208	11.1607	19.6291	20.3172	13.1394	12.5808	10.252
sp|Q9EQU5|SET_MOUSE	Set	Protein SET OS=Mus musculus GN=Set PE=1 SV=1	5	4	872.27	851.888	1053.26	1045.1	1394.03	1742.68	1199.87	1310.59	1415.93	2159.87	2059.99	2300.86	2355.79	1438.48		10.6908	10.441	12.909	12.809	17.0856	21.3587	14.7059	10.0494	10.8571	16.5615	15.7956	17.6426	18.0638	11.03
sp|P29341|PABP1_MOUSE	Pabpc1	Polyadenylate-binding protein 1 OS=Mus musculus GN=Pabpc1 PE=1 SV=2	2	2	588.468	595.785	582.454	604.143	487.038	439.608	542.218	484.226	406.072	373.444	380.25	351.563	352.999	333.582		15.3258	15.5164	15.1692	15.7341	12.6842	11.449	14.1213	18.0537	15.1399	13.9234	14.1771	13.1076	13.1611	12.4372
sp|Q9CR16|PPID_MOUSE	Ppid	Peptidyl-prolyl cis-trans isomerase D OS=Mus musculus GN=Ppid PE=1 SV=3	2	1	251.642	233.253	112.708	110.712	262.26	88.0094	189.519	961.675	531.875	1073.03	1015.02	488.092	565.135	650.92		20.162	18.6886	9.03034	8.87042	21.0127	7.05145	15.1846	18.1937	10.0624	20.3005	19.2029	9.23412	10.6917	12.3146
sp|P50580|PA2G4_MOUSE	Pa2g4	Proliferation-associated protein 2G4 OS=Mus musculus GN=Pa2g4 PE=1 SV=3	3	1	186.054	196.743	47.9858	55.7223	200.526	68.7667	146.066	1053.44	411.38	782.912	807.532	466.044	508.869	618.714		20.6299	21.8152	5.32074	6.17857	22.2346	7.62495	16.196	22.66	8.84899	16.8408	17.3704	10.0249	10.946	13.3089
sp|Q9R1P0|PSA4_MOUSE	Psma4	Proteasome subunit alpha type-4 OS=Mus musculus GN=Psma4 PE=1 SV=1	7	6	804.482	783.329	1277.17	1321.64	1073.39	1314.81	1111.81	1260	1836.37	1635.29	1531.73	1934.44	1943.12	1270.02		10.466	10.1908	16.6155	17.194	13.9644	17.1052	14.4642	11.042	16.093	14.3309	13.4233	16.9525	17.0285	11.1298
sp|P0CG50|UBC_MOUSE	Ubc	Polyubiquitin-C OS=Mus musculus GN=Ubc PE=1 SV=2	5	4	1058.28	1128.27	1985.85	2080.85	285.959	328.893	1025.84	3676.59	6265.28	906.456	770.248	992.571	1031.12	2580.36		13.4062	14.2929	25.1566	26.3601	3.62251	4.1664	12.9953	22.6633	38.6207	5.5876	4.74799	6.11843	6.35606	15.9059
sp|Q9EPL2|CSTN1_MOUSE	Clstn1	Calsyntenin-1 OS=Mus musculus GN=Clstn1 PE=1 SV=1	2	1	120.305	134.212	184.549	176.357	171.494	261.058	186.197	468.174	699.475	660.105	644.248	1374.52	928.431	465.951		9.74783	10.8747	14.9533	14.2895	13.8955	21.1525	15.0868	8.93308	13.3465	12.5952	12.2927	26.2268	17.7151	8.89066
sp|P70333|HNRH2_MOUSE	Hnrnph2	Heterogeneous nuclear ribonucleoprotein H2 OS=Mus musculus GN=Hnrnph2 PE=1 SV=1	1	1	535.882	544.595	349.375	290.644	617.612	414.07	458.86	528.296	365.489	546.588	534.069	346.164	345.875	351.183		16.6887	16.9601	10.8804	9.0514	19.234	12.8952	14.2901	17.5068	12.1116	18.113	17.6981	11.4713	11.4617	11.6376
sp|P59279|RAB2B_MOUSE	Rab2b	Ras-related protein Rab-2B OS=Mus musculus GN=Rab2b PE=1 SV=1	1	2	328.529	326.063	457.946	405.779	347.086	471.2	377.223	214.277	305.401	250.391	251.834	296.274	316.643	217.999		12.1058	12.0149	16.8746	14.9523	12.7895	17.3629	13.9	11.5649	16.483	13.5141	13.5919	15.9905	17.0898	11.7658
sp|P84244|H33_MOUSE	H3f3a	Histone H3.3 OS=Mus musculus GN=H3f3a PE=1 SV=2	2	1	460.801	370.788	265.692	262.142	155.647	172.856	264.889	1290.61	697.183	491.443	430.186	424.828	461.125	708.584		23.5968	18.9874	13.6056	13.4238	7.97039	8.85163	13.5645	28.6549	15.4793	10.9114	9.5513	9.43233	10.2382	15.7325
sp|P35979|RL12_MOUSE	Rpl12	60S ribosomal protein L12 OS=Mus musculus GN=Rpl12 PE=1 SV=2	5	6	960.905	980.645	1144.19	1215.69	893.479	1508.31	1094.96	1001.26	1207.39	929.353	872.484	1618.06	1636.52	972.036		12.3222	12.5753	14.6725	15.5894	11.4575	19.3418	14.0412	12.1555	14.658	11.2825	10.5921	19.6435	19.8676	11.8007
sp|P10605|CATB_MOUSE	Ctsb	Cathepsin B OS=Mus musculus GN=Ctsb PE=1 SV=2	4	3	354.967	342.576	782.744	763.344	419.842	714.296	511.504	448.325	655.527	552.829	536.644	756.883	793.028	474.817		9.12682	8.80823	20.1257	19.6269	10.7949	18.3658	13.1517	10.6287	15.541	13.1063	12.7226	17.9439	18.8008	11.2568
sp|Q8CGP2|H2B1P_MOUSE	Hist1h2bp	Histone H2B type 1-P OS=Mus musculus GN=Hist1h2bp PE=1 SV=3	6	10	4528.42	3875.84	5820.09	5881.35	1994.5	3723.5	3923.17	2395.68	3221.49	1724.76	1115.78	2054.57	2144.7	1828.4		15.2232	13.0294	19.5654	19.7713	6.70491	12.5173	13.1885	16.5386	22.2396	11.9069	7.70282	14.1838	14.8059	12.6224
sp|Q920E5|FPPS_MOUSE	Fdps	Farnesyl pyrophosphate synthase OS=Mus musculus GN=Fdps PE=1 SV=1	2	1	350.258	351.045	268.399	267.583	490.956	246.966	339.749	462.175	349.406	734.787	705.864	344.469	315.902	380.466		15.1302	15.1642	11.5941	11.5589	21.208	10.6683	14.6763	14.0348	10.6103	22.3131	21.4348	10.4604	9.59293	11.5535
sp|Q9JLV1|BAG3_MOUSE	Bag3	BAG family molecular chaperone regulator 3 OS=Mus musculus GN=Bag3 PE=1 SV=2	1	1	136.062	140.121	210.272	224.114	143.168	208.292	169.356	227.676	431.673	240.95	216.797	452.427	453.602	264.938		11.0495	11.3791	17.0761	18.2002	11.6266	16.9153	13.7533	9.9506	18.8663	10.5307	9.47513	19.7734	19.8247	11.5791
##sp|Q8C3S2|TNG6_MOUSE	##Tango6	####Transport and Golgi organization protein 6 homolog OS=Mus musculus GN=Tango6 PE=1 SV=1	1	1	29.0323	22.3128	1522.34	1484.9	71.842	1203.62	575.198	17.2595	881.931	28.8489	0	766.439	799.729	317.387		0.59138	0.454506	31.0097	30.247	1.4634	24.5174	11.7166	0.61387	31.3677	1.02607	0	27.2599	28.444	11.2885
sp|P07091|S10A4_MOUSE	S100a4	Protein S100-A4 OS=Mus musculus GN=S100a4 PE=1 SV=1	3	4	1132.21	1100.69	824.24	758.755	1000.59	569.766	886.044	1379.15	966.606	1385.38	1392.05	748.052	736.116	989.632		18.051	17.5484	13.141	12.0969	15.9525	9.08385	14.1263	18.1539	12.7236	18.2359	18.3237	9.8467	9.68959	13.0267
sp|P14069|S10A6_MOUSE	S100a6	Protein S100-A6 OS=Mus musculus GN=S100a6 PE=1 SV=3	3	2	334.72	445.748	668.721	561.813	562.259	702.374	553.168	717.452	1151.69	1036.42	1154.71	1504.19	1283.72	736.508		8.74216	11.642	17.4655	14.6733	14.685	18.3445	14.4475	9.45921	15.1845	13.6646	15.2242	19.8319	16.9252	9.71045
sp|P14152|MDHC_MOUSE	Mdh1	Malate dehydrogenase, cytoplasmic OS=Mus musculus GN=Mdh1 PE=1 SV=3	8	7	1256.25	1242.32	1888.36	1883.34	2029.3	2713.25	1821.06	1519.52	1987.08	2212.95	2199.12	3008.53	2996.57	1657.83		9.78854	9.68	14.7139	14.6748	15.8121	21.1413	14.1895	9.75199	12.7528	14.2023	14.1136	19.3083	19.2315	10.6397
sp|P47962|RL5_MOUSE	Rpl5	60S ribosomal protein L5 OS=Mus musculus GN=Rpl5 PE=1 SV=3	3	2	559.977	543.307	414.163	398.414	490.565	490.519	510.083	870.351	506.974	711.88	754.746	603.609	622.506	593.284		16.4359	15.9467	12.1561	11.6939	14.3986	14.3973	14.9715	18.6636	10.8714	15.2654	16.1846	12.9437	13.3489	12.7223
sp|Q8BP47|SYNC_MOUSE	Nars	Asparagine--tRNA ligase, cytoplasmic OS=Mus musculus GN=Nars PE=1 SV=2	1	1	142.293	163.001	135.17	131.688	84.9279	51.2639	121.891	228.788	236.971	112.987	127.633	168.81	144.055	140.714		17.1389	19.6331	16.2809	15.8615	10.2294	6.17463	14.6815	19.7238	20.4292	9.74059	11.0033	14.5531	12.419	12.131
sp|Q9Z1Z0|USO1_MOUSE	Uso1	General vesicular transport factor p115 OS=Mus musculus GN=Uso1 PE=1 SV=2	1	2	185.639	206.953	158.777	166.882	171.221	156.014	191.333	230.623	208.502	166.782	115.64	119.915	98.8864	126.842		15.0094	16.7327	12.8375	13.4928	13.8437	12.6141	15.4698	21.6103	19.5375	15.6281	10.836	11.2365	9.26605	11.8856
sp|Q61398|PCOC1_MOUSE	Pcolce	Procollagen C-endopeptidase enhancer 1 OS=Mus musculus GN=Pcolce PE=1 SV=2	6	7	1130.98	1073.12	1646.84	1719.75	783.623	1826.61	1283.86	956.471	1374.4	591.074	542.069	1271.8	1332.96	844.454		11.9493	11.338	17.3997	18.17	8.27936	19.299	13.5646	13.8354	19.8807	8.5499	7.84104	18.3967	19.2813	12.215
sp|P33434|MMP2_MOUSE	Mmp2	72 kDa type IV collagenase OS=Mus musculus GN=Mmp2 PE=1 SV=1	7	7	831.643	780.462	2317.51	2280.14	614.881	2247.72	1406.26	1310.86	2740.72	571.168	462.656	2002.6	1997.27	1313.07		7.93657	7.44814	22.1166	21.7599	5.86796	21.4505	13.4203	12.6064	26.3573	5.49288	4.44932	19.2588	19.2076	12.6277
sp|Q9CQQ8|LSM7_MOUSE	Lsm7	U6 snRNA-associated Sm-like protein LSm7 OS=Mus musculus GN=Lsm7 PE=1 SV=1	1	1	176.81	180.044	241.827	219.771	179.847	372.139	202.195	92.1833	166.558	138.451	173.718	302.352	262.155	126.052		11.2429	11.4486	15.3772	13.9747	11.436	23.6634	12.8571	7.30761	13.2035	10.9754	13.7711	23.9682	20.7817	9.99247
sp|P63330|PP2AA_MOUSE	Ppp2ca	Serine/threonine-protein phosphatase 2A catalytic subunit alpha isoform OS=Mus musculus GN=Ppp2ca PE=1 SV=1	2	2	361.068	353.838	332.749	310.571	403.034	286.503	340.52	230.571	197.107	270.344	283.777	176.824	153.442	181.154		15.1183	14.8156	13.9326	13.0039	16.8755	11.9962	14.2579	15.4412	13.2001	18.1048	19.0044	11.8418	10.2759	12.1318
sp|P62869|ELOB_MOUSE	Elob	Elongin-B OS=Mus musculus GN=Elob PE=1 SV=1	1	2	348.149	331.121	171.196	160.622	369.764	112.43	274.012	289.849	190.506	386.313	296.649	179.784	180.82	216.621		19.6996	18.736	9.6869	9.08858	20.9226	6.3617	15.5046	16.6528	10.9452	22.195	17.0435	10.3292	10.3887	12.4456
sp|Q9R1P4|PSA1_MOUSE	Psma1	Proteasome subunit alpha type-1 OS=Mus musculus GN=Psma1 PE=1 SV=1	4	6	1338.18	1336.95	1812.9	1892.87	1925.17	2154.68	1709.06	685.106	902.496	1009.44	990.08	1064.47	1143.3	699.173		10.9959	10.9858	14.8967	15.5538	15.8192	17.7051	14.0434	10.5497	13.8973	15.544	15.2459	16.3914	17.6053	10.7664
sp|P25785|TIMP2_MOUSE	Timp2	Metalloproteinase inhibitor 2 OS=Mus musculus GN=Timp2 PE=1 SV=2	3	4	1059.83	1031.87	1271.55	1166.65	644.28	1045.41	1023.07	1089.47	1235.81	609.411	618.359	954.958	932.667	783.326		14.6332	14.2471	17.5564	16.108	8.89563	14.4341	14.1256	17.5044	19.8555	9.79131	9.93508	15.3432	14.985	12.5856
sp|A7E3W2|LG3BP_BOVIN_contaminant	LGALS3BP	Galectin-3-binding protein OS=Bos taurus GN=LGALS3BP PE=1 SV=1	3	2	381.109	392.074	448.524	452.321	369.934	320.608	387.876	546.738	597.007	781.698	846.223	589.183	628.941	450.334		13.8462	14.2446	16.2955	16.4334	13.4402	11.6481	14.092	12.3136	13.4457	17.6053	19.0585	13.2695	14.1649	10.1424
sp|P45376|ALDR_MOUSE	Akr1b1	Aldose reductase OS=Mus musculus GN=Akr1b1 PE=1 SV=3	7	7	2747.33	2675.76	1010.51	929.576	2920.76	840.283	2005.72	1883.2	583.343	2167.43	2247.14	560.728	503.609	1189.32		20.9242	20.3791	7.69623	7.07982	22.245	6.39975	15.2759	20.6157	6.38596	23.7272	24.5999	6.13839	5.5131	13.0197
sp|Q9Z0J0|NPC2_MOUSE	Npc2	Epididymal secretory protein E1 OS=Mus musculus GN=Npc2 PE=1 SV=1	2	5	1107.36	1066.74	1378.38	1227.45	779.187	858.426	1011.87	454.953	642.409	371.624	398.67	417.542	425.601	363.884		14.9051	14.3583	18.553	16.5215	10.4879	11.5544	13.6198	14.7967	20.8935	12.0866	12.9662	13.58	13.8421	11.8348
sp|Q61553|FSCN1_MOUSE	Fscn1	Fascin OS=Mus musculus GN=Fscn1 PE=1 SV=4	5	5	993.612	1007.52	688.869	620.982	1461	658.061	957.531	909.805	608.123	1359.89	1318.75	968.192	982.367	780.674		15.5554	15.7731	10.7845	9.72172	22.8725	10.3022	14.9905	13.1327	8.77802	19.6295	19.0356	13.9755	14.1801	11.2687
sp|Q61704|ITIH3_MOUSE	Itih3	Inter-alpha-trypsin inhibitor heavy chain H3 OS=Mus musculus GN=Itih3 PE=1 SV=3	4	2	267.365	270.571	296.656	320.036	290.947	385.518	311.98	711.205	660.662	830.189	681.584	832.512	894.047	593.584		12.4758	12.6254	13.8426	14.9335	13.5762	17.989	14.5576	13.6671	12.6958	15.9536	13.0979	15.9982	17.1807	11.4068
sp|P26350|PTMA_MOUSE	Ptma	Prothymosin alpha OS=Mus musculus GN=Ptma PE=1 SV=2	1	1	345.807	345.802	158.359	134.966	364.061	100.869	271.642	308.562	147.196	325.281	364.002	97.7147	99.8717	216.682		20.0875	20.0872	9.19886	7.84	21.1478	5.85935	15.7793	19.7884	9.4398	20.8606	23.3438	6.26653	6.40487	13.896
sp|P26231|CTNA1_MOUSE	Ctnna1	Catenin alpha-1 OS=Mus musculus GN=Ctnna1 PE=1 SV=1	1	2	371.438	384.307	466.24	476.65	319.422	512.89	442.361	361.188	450.401	273.441	306.114	524.655	494.982	338.695		12.4924	12.9252	15.6809	16.031	10.743	17.2498	14.8777	13.1366	16.3813	9.9452	11.1335	19.082	18.0028	12.3185
sp|P62900|RL31_MOUSE	Rpl31	60S ribosomal protein L31 OS=Mus musculus GN=Rpl31 PE=1 SV=1	2	1	106.018	125.092	62.6234	57.1064	49.6506	52.2249	69.7681	548.669	228.455	260.181	240.249	204.364	182.208	282.523		20.2912	23.9418	11.9857	10.9298	9.50281	9.99551	13.3532	28.1853	11.7358	13.3656	12.3417	10.4982	9.36009	14.5133
sp|Q9CWZ3|RBM8A_MOUSE	Rbm8a	RNA-binding protein 8A OS=Mus musculus GN=Rbm8a PE=1 SV=4	1	3	672.165	658.236	838.182	796.612	784.88	685.178	751.308	241.107	314.021	285.545	277.291	271.051	264.631	221.331		12.9597	12.6912	16.1607	15.3592	15.133	13.2106	14.4857	12.8592	16.748	15.2292	14.789	14.4562	14.1138	11.8045
sp|P34022|RANG_MOUSE	Ranbp1	Ran-specific GTPase-activating protein OS=Mus musculus GN=Ranbp1 PE=1 SV=2	2	3	979.814	966.108	133.483	107.755	1049.68	107.863	616.591	405.2	131.269	472.606	475.611	127.055	139.646	249.143		24.7347	24.3887	3.36968	2.7202	26.4984	2.72292	15.5654	20.2546	6.56169	23.624	23.7743	6.35107	6.98047	12.4538
sp|P08003|PDIA4_MOUSE	Pdia4	Protein disulfide-isomerase A4 OS=Mus musculus GN=Pdia4 PE=1 SV=3	2	1	206.665	196.108	253.785	284.782	227.628	282.306	249.659	431.502	725.765	571.843	580.219	824.875	798.968	502.67		12.1501	11.5294	14.9203	16.7427	13.3825	16.5971	14.6778	9.72763	16.3614	12.8914	13.0802	18.5957	18.0116	11.332
sp|Q9R0E2|PLOD1_MOUSE	Plod1	Procollagen-lysine,2-oxoglutarate 5-dioxygenase 1 OS=Mus musculus GN=Plod1 PE=1 SV=1	1	2	459.599	442.025	695.598	691.821	257.787	430.133	453.531	146.394	233.198	57.7878	64.7131	158.554	156.829	125.811		13.3975	12.8852	20.2769	20.1668	7.51457	12.5385	13.2206	15.5196	24.7218	6.12622	6.86038	16.8086	16.6258	13.3375
sp|Q61166|MARE1_MOUSE	Mapre1	Microtubule-associated protein RP/EB family member 1 OS=Mus musculus GN=Mapre1 PE=1 SV=3	1	2	596.562	583.93	488.089	508.775	390.667	247.454	509.019	376.559	287.523	257.908	231.378	158.075	159.888	242.545		17.9444	17.5645	14.6816	15.3038	11.7512	7.44335	15.3112	21.9712	16.7762	15.0482	13.5003	9.22324	9.32901	14.1518
sp|Q9R1P1|PSB3_MOUSE	Psmb3	Proteasome subunit beta type-3 OS=Mus musculus GN=Psmb3 PE=1 SV=1	2	2	396.952	398.648	676.102	635.594	572.505	684.84	509.362	310.625	322.731	490.871	328.959	322.926	324.327	243.56		10.2466	10.2903	17.4523	16.4066	14.7781	17.6778	13.1482	13.2519	13.7684	20.9416	14.0341	13.7767	13.8365	10.3908
sp|Q4KML4|ABRAL_MOUSE	Abracl	Costars family protein ABRACL OS=Mus musculus GN=Abracl PE=1 SV=1	1	1	235.221	226.235	253.209	260.439	122.738	65.6539	154.491	287.814	356.592	124.608	95.959	79.5408	72.4542	196.54		17.847	17.1652	19.2118	19.7604	9.31254	4.98138	11.7217	23.7175	29.3852	10.2684	7.90757	6.55462	5.97065	16.196
sp|Q8BHG1|NRDC_MOUSE	Nrdc	Nardilysin OS=Mus musculus GN=Nrdc PE=1 SV=1	1	1	117.787	104.742	143.472	165.138	180.266	205.159	144.553	229.956	295.986	359.334	357.682	399.222	379.518	243.723		11.1003	9.87092	13.5208	15.5627	16.9883	19.3342	13.6227	10.1507	13.0654	15.8617	15.7887	17.6224	16.7527	10.7584
sp|P22777|PAI1_MOUSE	Serpine1	Plasminogen activator inhibitor 1 OS=Mus musculus GN=Serpine1 PE=1 SV=1	2	1	76.9635	74.5818	196.169	210.871	83.005	191.724	117.536	257.549	400.333	264.996	267.883	462.051	440.529	264.194		8.09418	7.8437	20.6309	22.1771	8.72956	20.1634	12.3611	10.9245	16.981	11.2404	11.3629	19.5989	18.686	11.2064
sp|A6X935|ITIH4_MOUSE	Itih4	Inter alpha-trypsin inhibitor, heavy chain 4 OS=Mus musculus GN=Itih4 PE=1 SV=2	1	3	730.323	979.511	658.16	1014.95	1034.15	861.001	829.491	375.98	497.111	545.001	479.932	702.369	716.716	414.041		11.9576	16.0376	10.7761	16.6179	16.9322	14.0972	13.5813	10.0768	13.3233	14.6068	12.8628	18.8245	19.209	11.0969
sp|P04186|CFAB_MOUSE	Cfb	Complement factor B OS=Mus musculus GN=Cfb PE=1 SV=2	2	3	1021.43	970.631	1032.79	996.878	1308.95	1365.37	1166.82	795.835	879.116	1102.08	1088.22	1254.96	1225.87	838.676		12.9906	12.3445	13.135	12.6783	16.6472	17.3648	14.8396	11.0767	12.2358	15.3391	15.1462	17.467	17.0621	11.673
sp|O35215|DOPD_MOUSE	Ddt	D-dopachrome decarboxylase OS=Mus musculus GN=Ddt PE=1 SV=3	1	1	139.566	112.226	198.514	170.074	134.657	252.372	164.205	92.5991	141.211	100.905	128.714	186.434	220.447	101.737		11.9123	9.57875	16.9436	14.5162	11.4933	21.5405	14.0153	9.52619	14.5272	10.3807	13.2416	19.1795	22.6786	10.4663
sp|P16110|LEG3_MOUSE	Lgals3	Galectin-3 OS=Mus musculus GN=Lgals3 PE=1 SV=3	7	9	1636.44	1658.1	3125.15	3193.57	1522.87	3425.29	2312.98	1200.54	2051.74	1149.46	1020.25	2435.98	2481.33	1307.02		9.69777	9.82613	18.5201	18.9255	9.02474	20.2987	13.707	10.3083	17.6171	9.86973	8.76029	20.9163	21.3057	11.2226
sp|Q9WUU7|CATZ_MOUSE	Ctsz	Cathepsin Z OS=Mus musculus GN=Ctsz PE=1 SV=1	3	2	273.574	286.868	349.313	297.803	329.947	432.933	347.131	445.869	988.697	592.17	522.212	1332.75	666.804	426.586		11.8044	12.378	15.0724	12.8498	14.2368	18.6805	14.9782	8.96203	19.8729	11.9027	10.4965	26.7885	13.4028	8.57444
sp|P62827|RAN_MOUSE	Ran	GTP-binding nuclear protein Ran OS=Mus musculus GN=Ran PE=1 SV=3	4	5	2258.12	2166.42	1966.58	1803.09	1811.19	1298.19	1955.95	1725.98	1676.04	1672.97	1755.66	1283.01	1289.85	1378.01		17.0302	16.3386	14.8314	13.5984	13.6595	9.79061	14.7513	16.0087	15.5455	15.517	16.284	11.9001	11.9635	12.7812
sp|P49182|HEP2_MOUSE	Serpind1	Heparin cofactor 2 OS=Mus musculus GN=Serpind1 PE=1 SV=1	1	2	103.402	125.402	139.061	142.76	173.119	183.934	169.587	51.741	46.8024	66.9232	68.1762	68.3148	56.1445	44.8846		9.96872	12.0897	13.4065	13.7631	16.6899	17.7326	16.3494	12.8394	11.6139	16.6068	16.9177	16.9521	13.9321	11.138
sp|P39061|COIA1_MOUSE	Col18a1	Collagen alpha-1(XVIII) chain OS=Mus musculus GN=Col18a1 PE=1 SV=4	3	4	655.168	743.089	1733.71	1866.27	372.604	1149.44	893.63	678.197	1288.79	403.39	270.943	590.651	652.679	638.457		8.83701	10.0229	23.3846	25.1725	5.02574	15.5038	12.0534	14.994	28.4935	8.91843	5.9902	13.0585	14.4299	14.1155
sp|P99026|PSB4_MOUSE	Psmb4	Proteasome subunit beta type-4 OS=Mus musculus GN=Psmb4 PE=1 SV=1	2	2	297.878	302.594	414.548	443.116	412.671	523.451	392.477	279.303	365.818	365.903	343.062	405.338	426.539	266.932		10.6891	10.8584	14.8758	15.9009	14.8084	18.7837	14.0838	11.3867	14.9137	14.9172	13.986	16.5249	17.3892	10.8823
sp|P24527|LKHA4_MOUSE	Lta4h	Leukotriene A-4 hydrolase OS=Mus musculus GN=Lta4h PE=1 SV=4	4	4	722.703	849.868	739.322	890.957	1111.06	895.412	823.756	670.899	863.52	1019.35	1494.85	864.75	785.882	624.476		11.979	14.0868	12.2545	14.7679	18.4161	14.8417	13.654	10.6092	13.6552	16.1195	23.6387	13.6747	12.4275	9.87513
sp|P56480|ATPB_MOUSE	Atp5b	ATP synthase subunit beta, mitochondrial OS=Mus musculus GN=Atp5b PE=1 SV=2	5	5	911.229	832.931	937.094	933.414	1273.19	1383.87	1033.53	1067.08	1075.36	1494.53	1371.79	1463.66	1510.37	1051.71		12.4736	11.4018	12.8277	12.7773	17.4284	18.9435	14.1478	11.8112	11.9028	16.5424	15.1839	16.2008	16.7178	11.641
sp|P08121|CO3A1_MOUSE	Col3a1	Collagen alpha-1(III) chain OS=Mus musculus GN=Col3a1 PE=1 SV=4	11	13	1660.45	1647.47	3185.08	3155.03	1978.25	4468.62	2560.98	2234.31	4325.05	2754.81	2659.87	6195.34	6436.89	2881.48		8.90041	8.83084	17.0728	16.9117	10.6039	23.9529	13.7275	8.12837	15.7345	10.0219	9.67658	22.5386	23.4173	10.4828
sp|Q8BKC5|IPO5_MOUSE	Ipo5	Importin-5 OS=Mus musculus GN=Ipo5 PE=1 SV=3	1	1	266.034	276.439	144.891	149.314	348.881	115.128	258.237	346.086	340.145	381.271	381.228	242.55	247.505	287.174		17.0652	17.7327	9.2943	9.57802	22.3796	7.38509	16.5651	15.5477	15.2808	17.1284	17.1265	10.8964	11.119	12.9011
sp|Q61703|ITIH2_MOUSE	Itih2	Inter-alpha-trypsin inhibitor heavy chain H2 OS=Mus musculus GN=Itih2 PE=1 SV=1	7	10	1934.98	1931.47	2308.4	2308.5	2966.14	2913.39	2441.89	2233.04	2393.58	3448.1	3393.4	3089.62	3218.8	2193.49		11.5145	11.4936	13.7366	13.7372	17.6506	17.3367	14.5309	11.182	11.9858	17.2664	16.9925	15.4713	16.1182	10.9839
sp|O55023|IMPA1_MOUSE	Impa1	Inositol monophosphatase 1 OS=Mus musculus GN=Impa1 PE=1 SV=1	4	2	321.747	341.832	615.048	585.934	545.454	834.827	538.405	665.066	1055.17	1027.24	946.039	1503.84	1443.65	778.926		8.50452	9.03541	16.2571	15.4876	14.4176	22.0664	14.2313	8.96322	14.2207	13.8443	12.75	20.2676	19.4564	10.4977
tr|Q91XX1|Q91XX1_MOUSE	Pcdhgc3	Protocadherin gamma C3 OS=Mus musculus GN=Pcdhgc3 PE=1 SV=1	1	1	389.159	366.338	348.242	353.601	539.671	441.744	420.769	397.872	16.8323	578.562	579.692	45.3749	32.8402	252.951		13.6092	12.8112	12.1783	12.3657	18.8728	15.4482	14.7147	20.8953	0.883992	30.3847	30.444	2.38298	1.72469	13.2844
sp|Q8R429|AT2A1_MOUSE	Atp2a1	Sarcoplasmic/endoplasmic reticulum calcium ATPase 1 OS=Mus musculus GN=Atp2a1 PE=1 SV=1	3	3	730.168	614.306	368.152	335.699	581.736	383.014	539.429	816.451	500.292	749.216	757.275	490.042	509.043	530.891		20.5536	17.2922	10.3632	9.44964	16.3754	10.7815	15.1845	18.7552	11.4925	17.2106	17.3958	11.257	11.6935	12.1954
sp|Q1XH17|TRI72_MOUSE	Trim72	Tripartite motif-containing protein 72 OS=Mus musculus GN=Trim72 PE=1 SV=1	4	5	1243.84	1308.24	848.766	917.009	955.124	692.81	944.651	1458.53	964.645	976.823	1038.67	773.884	735.075	913.088		17.9994	18.9314	12.2824	13.2699	13.8215	10.0256	13.6699	21.2591	14.0604	14.2379	15.1394	11.2799	10.7143	13.3089
sp|P16015|CAH3_MOUSE	Ca3	Carbonic anhydrase 3 OS=Mus musculus GN=Ca3 PE=1 SV=3	2	2	404.934	440.268	456.163	442.428	477.617	381.015	427.563	571.194	540.377	676.417	623.701	461.668	483.571	453.874		13.3642	14.5304	15.0549	14.6016	15.763	12.5748	14.111	14.9888	14.1801	17.75	16.3667	12.1147	12.6895	11.9102
sp|Q60972|RBBP4_MOUSE	Rbbp4	Histone-binding protein RBBP4 OS=Mus musculus GN=Rbbp4 PE=1 SV=5	1	2	257.08	289.2	289.051	234.069	347.8	414.151	311.318	146.414	166.14	171.361	141.923	199.286	246.837	156.019		11.9981	13.4972	13.4902	10.9242	16.2321	19.3287	14.5294	11.9232	13.5295	13.9547	11.5574	16.2288	20.1011	12.7053
sp|P63158|HMGB1_MOUSE	Hmgb1	High mobility group protein B1 OS=Mus musculus GN=Hmgb1 PE=1 SV=2	1	3	1057.3	1019.9	834.439	821.057	873.061	687.579	877.317	174.382	215.21	128.053	156.321	254.157	298.798	181.054		17.1343	16.5282	13.5227	13.3058	14.1486	11.1427	14.2176	12.3853	15.2851	9.09483	11.1025	18.0512	21.2218	12.8592
##sp|Q3U0K8|OGFD1_MOUSE	##Ogfod1	####Prolyl 3-hydroxylase OGFOD1 OS=Mus musculus GN=Ogfod1 PE=1 SV=1	2	2	545.217	457.294	753.93	582.812	682.211	1100.32	695.753	273.548	451.685	504.703	560.089	864.428	923.476	416.589		11.3173	9.49228	15.6497	12.0977	14.161	22.8399	14.4421	6.84808	11.3076	12.6349	14.0214	21.6404	23.1186	10.429
sp|Q9JMH6|TRXR1_MOUSE	Txnrd1	Thioredoxin reductase 1, cytoplasmic OS=Mus musculus GN=Txnrd1 PE=1 SV=3	4	2	233.469	242.924	292.683	326.792	387.795	394.9	326.96	466.965	494.24	726.257	690.91	621.813	656.852	486.389		10.5857	11.0143	13.2705	14.817	17.5829	17.9051	14.8246	11.27	11.9283	17.5279	16.6748	15.0072	15.8529	11.7388
sp|Q9Z1Q5|CLIC1_MOUSE	Clic1	Chloride intracellular channel protein 1 OS=Mus musculus GN=Clic1 PE=1 SV=3	5	3	653.504	659.258	426.16	427.773	777.615	338.663	559.245	1277.44	744.013	1561.8	1408.77	699.797	696.175	900.282		17.0085	17.1583	11.0915	11.1335	20.2387	8.81426	14.5553	17.5273	10.2084	21.4289	19.3293	9.60168	9.55198	12.3525
sp|P80317|TCPZ_MOUSE	Cct6a	T-complex protein 1 subunit zeta OS=Mus musculus GN=Cct6a PE=1 SV=3	1	1	195.685	203.648	200.407	172.529	112.149	230.184	217.014	182.441	121.62	104.149	100.949	137.033	204.579	121.11		14.6953	15.2933	15.0499	12.9564	8.42202	17.2861	16.297	18.772	12.5139	10.7162	10.387	14.0998	21.0498	12.4614
sp|Q64433|CH10_MOUSE	Hspe1	10 kDa heat shock protein, mitochondrial OS=Mus musculus GN=Hspe1 PE=1 SV=2	1	5	1148.91	1022.82	1017.01	1004.65	1177.95	1495.47	1300.66	491.337	413.975	500.958	467.985	492.106	523.48	394.375		14.0669	12.5231	12.452	12.3006	14.4225	18.3101	15.9249	14.9606	12.605	15.2535	14.2495	14.984	15.9393	12.0082
sp|Q91ZJ5|UGPA_MOUSE	Ugp2	UTP--glucose-1-phosphate uridylyltransferase OS=Mus musculus GN=Ugp2 PE=1 SV=3	4	3	702.455	726.638	1045.64	1079.31	1017.33	1011.22	959.786	813.656	1443.42	967.267	923.065	1320.42	1324.04	910.254		10.737	11.1066	15.9826	16.4972	15.5498	15.4565	14.6703	10.564	18.7406	12.5584	11.9846	17.1436	17.1906	11.8182
sp|Q61702|ITIH1_MOUSE	Itih1	Inter-alpha-trypsin inhibitor heavy chain H1 OS=Mus musculus GN=Itih1 PE=1 SV=2	3	1	408.107	379.378	494.75	454.427	511.232	611.41	505.797	694.765	800.528	925.158	885.725	992.632	962.49	684.354		12.1276	11.2739	14.7024	13.5041	15.1922	18.1691	15.0307	11.6853	13.4641	15.5602	14.897	16.6951	16.1881	11.5102
sp|P32921|SYWC_MOUSE	Wars	Tryptophan--tRNA ligase, cytoplasmic OS=Mus musculus GN=Wars PE=1 SV=2	1	1	183.263	189.77	171.882	190.042	143.973	111.387	155.931	189.273	175.332	181.997	220.635	136.017	151.986	170.098		15.9881	16.5558	14.9952	16.5795	12.5604	9.71753	13.6036	15.4466	14.3089	14.8528	18.006	11.1004	12.4036	13.8817
sp|Q9CPY7|AMPL_MOUSE	Lap3	Cytosol aminopeptidase OS=Mus musculus GN=Lap3 PE=1 SV=3	3	2	251.119	238.98	308.323	312.309	355.228	457.181	338.529	291.166	335.992	417.703	389.627	479.583	516.716	288.326		11.1033	10.5665	13.6325	13.8088	15.7065	20.2143	14.9681	10.7081	12.3567	15.3617	14.3292	17.6375	19.0031	10.6037
sp|P51855|GSHB_MOUSE	Gss	Glutathione synthetase OS=Mus musculus GN=Gss PE=1 SV=1	3	3	338.195	344.955	767.547	727.396	544.614	965.594	577.98	351.407	757.342	541.588	512.866	1024.51	1058.34	494.513		7.92716	8.08561	17.991	17.0499	12.7655	22.6332	13.5476	7.41277	15.9758	11.4245	10.8187	21.6115	22.3252	10.4315
sp|Q61171|PRDX2_MOUSE	Prdx2	Peroxiredoxin-2 OS=Mus musculus GN=Prdx2 PE=1 SV=3	8	9	1665.25	1534.2	2476.39	2429.28	1795.86	2560.03	2107.77	1406.09	2203.57	1691	1548.68	2629.9	2673.7	1516.29		11.4303	10.5307	16.9979	16.6746	12.3268	17.572	14.4677	10.2865	16.1207	12.3708	11.3297	19.2396	19.56	11.0927
sp|Q9WUZ5|TNNI1_MOUSE	Tnni1	Troponin I, slow skeletal muscle OS=Mus musculus GN=Tnni1 PE=1 SV=3	1	1	111.808	119.308	147.745	150.53	129.694	121.241	120.238	202.106	183.995	176.597	162.698	174.438	173.088	125.626		12.4153	13.2481	16.4058	16.7151	14.4014	13.4628	13.3514	16.8626	15.3515	14.7342	13.5746	14.5541	14.4415	10.4815
sp|P62301|RS13_MOUSE	Rps13	40S ribosomal protein S13 OS=Mus musculus GN=Rps13 PE=1 SV=2	1	1	245.68	234.9	300.068	299.647	226.638	250.307	245.251	236.952	188.358	231.529	229.602	178.256	185.214	176.109		13.63	13.032	16.6474	16.624	12.5736	13.8867	13.6062	16.6163	13.2087	16.236	16.1009	12.5003	12.9882	12.3497
sp|P62774|MTPN_MOUSE	Mtpn	Myotrophin OS=Mus musculus GN=Mtpn PE=1 SV=2	2	4	1794.89	1773.53	735.336	690.378	1225.93	415.671	1159.49	973.538	335.031	719.885	661.968	219.039	214.337	511.571		23.0255	22.7515	9.43316	8.85642	15.7267	5.33238	14.8744	26.7796	9.21587	19.8022	18.2091	6.02522	5.89589	14.0721
sp|P04247|MYG_MOUSE	Mb	Myoglobin OS=Mus musculus GN=Mb PE=1 SV=3	2	2	661.272	618.117	1160	1149.16	382.391	402.263	701.79	588.382	894.152	370.818	343.339	348.181	353.779	481.427		13.03	12.1797	22.8572	22.6436	7.53481	7.92638	13.8284	17.4073	26.4536	10.9707	10.1577	10.301	10.4666	14.2431
sp|O35685|NUDC_MOUSE	Nudc	Nuclear migration protein nudC OS=Mus musculus GN=Nudc PE=1 SV=1	4	6	1391.82	1477.59	2013.58	2059.62	1058.13	1526.82	1774.99	805.038	1547.27	619.396	547.807	661.472	660.966	689.321		12.3142	13.0731	17.8153	18.2226	9.36187	13.5086	15.7043	14.5543	27.9731	11.1981	9.90382	11.9588	11.9496	12.4623
sp|P62830|RL23_MOUSE	Rpl23	60S ribosomal protein L23 OS=Mus musculus GN=Rpl23 PE=1 SV=1	2	1	597.504	559.96	431.426	444.023	348.98	331.043	416.687	857.87	451.52	506.193	537.642	287.554	309.158	454.009		19.0919	17.8923	13.7852	14.1877	11.1509	10.5777	13.3143	25.2022	13.2646	14.8708	15.7947	8.44767	9.08233	13.3377
sp|P29416|HEXA_MOUSE	Hexa	Beta-hexosaminidase subunit alpha OS=Mus musculus GN=Hexa PE=1 SV=2	1	1	70.8031	69.0399	87.9082	84.329	76.7356	97.8115	97.2672	184.79	178.082	193.396	184.724	267.254	275.833	158.974		12.126	11.824	15.0555	14.4425	13.142	16.7516	16.6584	12.8055	12.3406	13.4019	12.8009	18.52	19.1145	11.0165
sp|Q61646|HPT_MOUSE	Hp	Haptoglobin OS=Mus musculus GN=Hp PE=1 SV=1	5	6	845.862	815.314	998.13	928.66	1253.53	1743.78	1116.18	502.632	683.794	746.367	713.993	1072.6	1109.41	590.816		10.9831	10.5865	12.9603	12.0582	16.2765	22.6422	14.4931	9.27432	12.617	13.7716	13.1742	19.7911	20.4703	10.9014
sp|Q922R8|PDIA6_MOUSE	Pdia6	Protein disulfide-isomerase A6 OS=Mus musculus GN=Pdia6 PE=1 SV=3	1	1	95.071	83.9721	162.798	165.083	79.1077	128.45	107.485	277.595	414.48	166.968	168.296	359.796	397.163	253.512		11.5663	10.216	19.8059	20.0839	9.6242	15.6272	13.0766	13.6222	20.3395	8.19351	8.25867	17.656	19.4897	12.4404
##tr|A2A9S6|A2A9S6_MOUSE	##Agbl4	####Cytosolic carboxypeptidase 6 OS=Mus musculus GN=Agbl4 PE=4 SV=1	2	3	422.407	390.603	1062.98	1121.24	412.635	1157.92	704.403	370.28	632.639	360.691	397.571	786.777	682.528	406.536		8.01199	7.40875	20.162	21.2671	7.82664	21.9628	13.3607	10.1809	17.3944	9.9172	10.9312	21.6324	18.7661	11.1777
sp|Q3U962|CO5A2_MOUSE	Col5a2	Collagen alpha-2(V) chain OS=Mus musculus GN=Col5a2 PE=1 SV=1	3	6	1201.44	1144.06	2124.75	2046.75	723.693	1728.4	1356.96	674.265	1315.2	415.544	359.55	1023.05	1044.94	663.816		11.635	11.0794	20.5766	19.8212	7.00842	16.7382	13.1411	12.2674	23.9285	7.56034	6.54158	18.6132	19.0115	12.0773
sp|P20108|PRDX3_MOUSE	Prdx3	Thioredoxin-dependent peroxide reductase, mitochondrial OS=Mus musculus GN=Prdx3 PE=1 SV=1	2	1	112.331	86.5505	363.211	374.593	119.101	424.779	222.202	226.441	1049.71	307.074	234.092	1166.83	1256.29	505.732		6.59697	5.08293	21.3306	21.9991	6.99455	24.9464	13.0495	4.77103	22.1171	6.46992	4.93224	24.5846	26.4696	10.6556
sp|P12367|KAP2_MOUSE	Prkar2a	cAMP-dependent protein kinase type II-alpha regulatory subunit OS=Mus musculus GN=Prkar2a PE=1 SV=2	1	1	24.4832	25.0239	36.1708	34.4167	40.3743	35.7505	34.0511	185.646	198.885	239.021	215.534	195.989	184.826	159.937		10.6324	10.8672	15.708	14.9462	17.5334	15.5254	14.7874	13.4542	14.4137	17.3224	15.6202	14.2037	13.3948	11.591
sp|Q62165|DAG1_MOUSE	Dag1	Dystroglycan OS=Mus musculus GN=Dag1 PE=1 SV=4	5	6	884.724	864.374	867.064	841.814	1013.62	777.463	878.936	1647.43	1473.44	1993.7	1953.32	1371.62	1373.21	1296.79		14.4374	14.1053	14.1492	13.7372	16.5408	12.6871	14.343	14.829	13.2629	17.9459	17.5824	12.3464	12.3606	11.6728
sp|Q9DCT8|CRIP2_MOUSE	Crip2	Cysteine-rich protein 2 OS=Mus musculus GN=Crip2 PE=1 SV=1	1	2	743.338	724.398	136.361	103.541	97.0717	86.7662	332.969	345.802	25.7093	26.5995	29.1739	27.8177	20.177	119.952		33.4168	32.5653	6.13011	4.65469	4.36386	3.90058	14.9686	58.0954	4.3192	4.46876	4.90127	4.67343	3.38978	20.1522
sp|Q9QUI0|RHOA_MOUSE	Rhoa	Transforming protein RhoA OS=Mus musculus GN=Rhoa PE=1 SV=1	2	2	653.91	645.583	639.303	609.113	750.228	804.472	602.767	811.567	782.762	1020.84	1185.7	1126.96	1145.58	630.553		13.8971	13.7201	13.5867	12.945	15.9441	17.0969	12.8102	12.1058	11.6761	15.2274	17.6865	16.8103	17.0881	9.40568
sp|Q91YR9|PTGR1_MOUSE	Ptgr1	Prostaglandin reductase 1 OS=Mus musculus GN=Ptgr1 PE=1 SV=2	1	1	59.9831	69.5262	78.0901	71.2963	98.4861	109.482	78.4493	210.447	181.963	310.703	274.818	227.932	228.904	195.849		10.6106	12.2987	13.8136	12.6118	17.4215	19.3666	13.8771	12.906	11.1591	19.0543	16.8536	13.9783	14.0379	12.0107
sp|P05201|AATC_MOUSE	Got1	Aspartate aminotransferase, cytoplasmic OS=Mus musculus GN=Got1 PE=1 SV=3	5	4	331.194	321.638	586.635	545.706	530.246	853.288	533.817	515.729	821.286	777.556	779.201	1275.35	1232.91	655.464		8.94509	8.68699	15.8442	14.7388	14.3212	23.0461	14.4177	8.51391	13.5582	12.8363	12.8634	21.0541	20.3534	10.8207
sp|Q8BKG3|PTK7_MOUSE	Ptk7	Inactive tyrosine-protein kinase 7 OS=Mus musculus GN=Ptk7 PE=1 SV=1	1	2	195.476	191.355	281.502	333.681	320.805	363.876	247.188	114.665	204.635	182.501	178.454	219.15	226.165	123.079		10.108	9.89486	14.5563	17.2545	16.5886	18.8158	12.782	9.18312	16.3885	14.6159	14.2917	17.5509	18.1128	9.85698
sp|P84084|ARF5_MOUSE	Arf5	ADP-ribosylation factor 5 OS=Mus musculus GN=Arf5 PE=1 SV=2	1	1	486.735	485.989	540.29	576.74	345.054	383.51	493.216	523.843	576.605	364.479	385.356	390.925	444.368	392.563		14.6982	14.6756	16.3154	17.4161	10.4198	11.581	14.8939	17.0182	18.7323	11.8409	12.5191	12.7	14.4363	12.7533
sp|O35295|PURB_MOUSE	Purb	Transcriptional activator protein Pur-beta OS=Mus musculus GN=Purb PE=1 SV=3	2	1	248.442	247.815	210.01	217.168	309.065	177.853	242.513	593.725	526.746	650.5	594.929	461.342	434.65	430.861		15.031	14.993	12.7058	13.1389	18.6987	10.7603	14.6723	16.0781	14.2643	17.6156	16.1107	12.4932	11.7704	11.6677
sp|P63163|RSMN_MOUSE	Snrpn	Small nuclear ribonucleoprotein-associated protein N OS=Mus musculus GN=Snrpn PE=1 SV=1	2	2	368.891	393.268	789.725	785.336	235.145	915.896	491.196	578.969	1084.26	243.369	209.618	1296.07	1276.49	591.46		9.26988	9.88245	19.845	19.7348	5.90897	23.0156	12.3433	10.9648	20.5343	4.60905	3.96987	24.5457	24.1749	11.2014
sp|Q6ZWN5|RS9_MOUSE	Rps9	40S ribosomal protein S9 OS=Mus musculus GN=Rps9 PE=1 SV=3	2	3	738.331	776.241	1001.62	931.686	696.264	1007.72	792.124	594.651	888.237	293.608	271.783	428.831	527.698	508.189		12.4215	13.0593	16.851	15.6744	11.7138	16.9536	13.3265	16.9272	25.2843	8.35777	7.73649	12.207	15.0213	14.466
sp|Q9R0Y5|KAD1_MOUSE	Ak1	Adenylate kinase isoenzyme 1 OS=Mus musculus GN=Ak1 PE=1 SV=1	1	5	1608.45	1671.34	565.923	555.195	1502.36	367.442	1097.9	437.867	555.149	388.247	383.843	550.549	652.434	404.045		21.8284	22.6819	7.68019	7.5346	20.3886	4.98658	14.8997	12.9849	16.4628	11.5134	11.3828	16.3264	19.3478	11.9819
sp|P50247|SAHH_MOUSE	Ahcy	Adenosylhomocysteinase OS=Mus musculus GN=Ahcy PE=1 SV=3	2	5	2143.96	2259.53	970.121	946.612	2488.22	856.567	1704.5	614.137	936.922	789.472	770.84	683.262	695.396	633.996		18.8571	19.8736	8.53265	8.32588	21.885	7.5339	14.9919	11.9854	18.2849	15.4073	15.0436	13.3345	13.5713	12.373
sp|P00761|TRYP_PIG_contaminant		Trypsin OS=Sus scrofa PE=1 SV=1	10	11	1338.27	1301.81	1824.14	1607.87	1895.83	3008.61	1881.56	945.058	1781.11	1768.27	2660.73	3242.24	2474.58	1212.19		10.408	10.1244	14.1867	12.5047	14.7443	23.3986	14.6333	6.71006	12.6462	12.555	18.8916	23.0204	17.5699	8.60674
sp|P99027|RLA2_MOUSE	Rplp2	60S acidic ribosomal protein P2 OS=Mus musculus GN=Rplp2 PE=1 SV=3	5	6	1688.86	1761.35	1242.62	1184.2	1844.76	1502.44	1496.82	1273.56	700.808	1187.79	1164.41	919.08	912.905	858.187		15.7527	16.4289	11.5905	11.0456	17.2069	14.0139	13.9615	18.1503	9.98766	16.9279	16.5948	13.0984	13.0104	12.2306
sp|P61161|ARP2_MOUSE	Actr2	Actin-related protein 2 OS=Mus musculus GN=Actr2 PE=1 SV=1	1	1	400.641	416.926	258.8	390.044	216.456	466.12	317.528	486.715	327.872	325.965	292.456	221.101	223.389	312.18		16.2432	16.9034	10.4925	15.8136	8.77578	18.8979	12.8735	22.2277	14.9735	14.8864	13.3561	10.0974	10.2019	14.2569
sp|Q9WTR5|CAD13_MOUSE	Cdh13	Cadherin-13 OS=Mus musculus GN=Cdh13 PE=1 SV=2	3	1	33.189	26.0757	62.4549	65.6464	29.2326	72.1396	43.5449	603.998	1062.99	660.686	591.711	873.265	912.227	606.254		9.98817	7.84743	18.7957	19.7562	8.7975	21.7103	13.1048	11.3723	20.0143	12.4397	11.141	16.4422	17.1758	11.4148
sp|P80318|TCPG_MOUSE	Cct3	T-complex protein 1 subunit gamma OS=Mus musculus GN=Cct3 PE=1 SV=1	2	1	356.958	369.37	260.642	238.798	142.631	129.715	242.86	518.723	357.307	241.744	232.478	201.626	176.29	298.421		20.5034	21.2163	14.971	13.7163	8.1926	7.45071	13.9497	25.5959	17.631	11.9286	11.4714	9.94902	8.69884	14.7253
sp|Q9WU28|PFD5_MOUSE	Pfdn5	Prefoldin subunit 5 OS=Mus musculus GN=Pfdn5 PE=1 SV=1	1	1	140.334	135.409	224.14	256.532	159.977	273.365	193.503	371.606	499.09	394.851	368.875	610.344	636.103	345.801		10.1452	9.78912	16.2038	18.5455	11.5652	19.7624	13.9889	11.5167	15.4677	12.2371	11.4321	18.9156	19.7139	10.717
sp|P51885|LUM_MOUSE	Lum	Lumican OS=Mus musculus GN=Lum PE=1 SV=2	1	3	966.788	971.386	1004.88	980.287	1378.58	1439.6	1166.5	388.216	348.654	515.901	502.081	500.575	490.019	337.169		12.2254	12.2836	12.7071	12.3961	17.4327	18.2043	14.7508	12.5937	11.3103	16.7358	16.2875	16.2387	15.8962	10.9378
sp|Q99MN1|SYK_MOUSE	Kars	Lysine--tRNA ligase OS=Mus musculus GN=Kars PE=1 SV=1	1	3	220.699	218.766	282.924	323.723	266.038	277.788	277.72	116.072	173.448	133.329	114.251	146.184	149.799	112.268		11.8169	11.7134	15.1486	17.3331	14.2445	14.8736	14.87	12.2782	18.3475	14.1037	12.0855	15.4635	15.8458	11.8758
sp|Q9Z0N1|IF2G_MOUSE	Eif2s3x	Eukaryotic translation initiation factor 2 subunit 3, X-linked OS=Mus musculus GN=Eif2s3x PE=1 SV=2	4	4	829.192	780.258	589.698	527.124	509.307	437.453	604.68	907.246	618.562	610.212	641.16	511.599	541.576	605.515		19.384	18.2401	13.7854	12.3226	11.9061	10.2263	14.1356	20.4525	13.9445	13.7563	14.454	11.5332	12.209	13.6504
sp|Q99KI0|ACON_MOUSE	Aco2	Aconitate hydratase, mitochondrial OS=Mus musculus GN=Aco2 PE=1 SV=1	2	2	316.737	311.711	146.772	150.486	450.139	195.283	272.324	387.273	178.299	470.053	457.233	164.52	205.148	264.058		17.1817	16.9091	7.9618	8.16327	24.4183	10.5933	14.7725	18.211	8.38429	22.1037	21.5008	7.73633	9.64684	12.417
sp|P40124|CAP1_MOUSE	Cap1	Adenylyl cyclase-associated protein 1 OS=Mus musculus GN=Cap1 PE=1 SV=4	2	1	299.62	298.941	474.489	355.275	276.908	379.526	339.823	586.241	419.678	499.637	560.559	568.18	519.251	419.908		12.3576	12.3296	19.5699	14.653	11.4209	15.6533	14.0157	16.4055	11.7443	13.9819	15.6868	15.9	14.5308	11.7508
sp|O09167|RL21_MOUSE	Rpl21	60S ribosomal protein L21 OS=Mus musculus GN=Rpl21 PE=1 SV=3	1	1	457.234	419.571	305.58	297.942	228.767	224.419	308.571	202.463	146.411	128.773	114.037	137.533	169.808	132.887		20.3933	18.7134	13.6293	13.2886	10.2033	10.0094	13.7627	19.6201	14.1884	12.4791	11.051	13.328	16.4557	12.8777
sp|Q99PL5|RRBP1_MOUSE	Rrbp1	Ribosome-binding protein 1 OS=Mus musculus GN=Rrbp1 PE=1 SV=2	1	2	721.748	676.36	60.9739	79.85	164.483	42.3736	303.32	458.914	33.3091	120.243	171.183	45.864	33.8464	183.779		35.2225	33.0075	2.97563	3.89682	8.02705	2.0679	14.8025	43.8255	3.18096	11.483	16.3477	4.37994	3.23228	17.5506
sp|P35527|K1C9_HUMAN_contaminant	KRT9	Keratin, type I cytoskeletal 9 OS=Homo sapiens GN=KRT9 PE=1 SV=3	3	3	341.741	184.866	444.179	544.436	257.972	657.528	321.017	209.201	549.098	259.018	317.319	418.501	607.774	397.766		12.4191	6.71815	16.1418	19.7852	9.37487	23.895	11.666	7.58337	19.9044	9.38922	11.5026	15.1703	22.0313	14.4187
sp|P23198|CBX3_MOUSE	Cbx3	Chromobox protein homolog 3 OS=Mus musculus GN=Cbx3 PE=1 SV=2	1	1	332.522	314.163	186.912	197.188	164.877	97.8614	212.764	949.167	446.117	429.022	435.927	252.398	267.4	486.097		22.0756	20.8568	12.4088	13.091	10.9459	6.49686	14.1251	29.0609	13.6589	13.1355	13.3469	7.72775	8.18706	14.883
sp|P05132|KAPCA_MOUSE	Prkaca	cAMP-dependent protein kinase catalytic subunit alpha OS=Mus musculus GN=Prkaca PE=1 SV=3	1	6	1628.56	1714.28	1264.36	1205.04	1727.88	971.586	1432.15	452.707	287.964	420.866	405.778	256.783	241.076	292.43		16.3776	17.2396	12.715	12.1184	17.3764	9.77072	14.4024	19.202	12.2143	17.8514	17.2115	10.8917	10.2255	12.4037
sp|O88456|CPNS1_MOUSE	Capns1	Calpain small subunit 1 OS=Mus musculus GN=Capns1 PE=1 SV=1	2	3	638.202	593.439	791.737	798.055	666.064	758.836	684.276	762.116	859.718	770.445	761.116	965.773	969.365	670.101		12.9437	12.0358	16.0576	16.1857	13.5088	15.3903	13.8781	13.2343	14.9292	13.379	13.217	16.7709	16.8333	11.6365
sp|O35350|CAN1_MOUSE	Capn1	Calpain-1 catalytic subunit OS=Mus musculus GN=Capn1 PE=1 SV=1	2	3	449.519	414.688	778.317	745.909	457.024	1017.14	665.753	363.126	690.702	311.443	295.302	675.704	730.28	395.756		9.92677	9.1576	17.1877	16.472	10.0925	22.4616	14.7019	10.488	19.9492	8.99522	8.52904	19.516	21.0923	11.4304
sp|P70677|CASP3_MOUSE	Casp3	Caspase-3 OS=Mus musculus GN=Casp3 PE=1 SV=1	1	1	222.027	242.257	142.124	227.599	281.793	244.461	223.992	326.674	254.294	349.334	345.376	407.936	407.043	255.368		14.0146	15.2916	8.97104	14.3663	17.7871	15.4307	14.1387	13.9246	10.8394	14.8905	14.7218	17.3884	17.3503	10.8851
sp|Q9CYT6|CAP2_MOUSE	Cap2	Adenylyl cyclase-associated protein 2 OS=Mus musculus GN=Cap2 PE=1 SV=1	1	4	758.762	730.534	1118.79	964.116	521.153	1442.65	934.922	148.78	219.28	112.747	105.78	332.406	338.144	149.031		11.7257	11.2895	17.2895	14.8992	8.05376	22.2943	14.448	10.5805	15.5941	8.01806	7.5226	23.6391	24.0472	10.5984
tr|Q9QUK9|Q9QUK9_MOUSE	Try5	MCG15083 OS=Mus musculus GN=Try5 PE=1 SV=1	5	5	622.581	626.133	886.879	769.95	946.544	1568.54	944.622	783.231	1215.17	1348.67	1663.99	2543.79	1956.07	1016.98		9.78094	9.83674	13.9331	12.0961	14.8705	24.6422	14.8403	7.43958	11.5424	12.8105	15.8055	24.1624	18.5799	9.65986
sp|P60867|RS20_MOUSE	Rps20	40S ribosomal protein S20 OS=Mus musculus GN=Rps20 PE=1 SV=1	1	2	599.18	559.508	566.452	596.027	568.725	684.968	569.007	341.731	252.556	487.968	531.546	343.768	374.484	208.34		14.4594	13.5021	13.6696	14.3834	13.7245	16.5297	13.7313	13.4519	9.94163	19.2084	20.9238	13.5321	14.7412	8.20109
sp|P24452|CAPG_MOUSE	Capg	Macrophage-capping protein OS=Mus musculus GN=Capg PE=1 SV=2	2	3	535.059	496.239	469.58	473.831	275.649	214.348	352.22	469.595	383.529	272.248	256.549	305.899	307.844	282.796		18.9944	17.6163	16.6699	16.8209	9.78545	7.60929	12.5037	20.6102	16.8328	11.9488	11.2598	13.4257	13.5111	12.4117
sp|Q9WV06|ANKR2_MOUSE	Ankrd2	Ankyrin repeat domain-containing protein 2 OS=Mus musculus GN=Ankrd2 PE=1 SV=3	1	2	248.713	241.547	154.133	151.881	265.699	117.766	179.063	120.889	88.052	130.391	117.411	72.2306	83.7371	86.0408		18.3038	17.7765	11.3433	11.1776	19.5539	8.6669	13.178	17.3007	12.6013	18.6606	16.803	10.3371	11.9838	12.3135
sp|P62821|RAB1A_MOUSE	Rab1A	Ras-related protein Rab-1A OS=Mus musculus GN=Rab1A PE=1 SV=3	2	5	513.694	519.009	768.309	930.951	998.247	621.414	740.34	199.291	239.706	221.92	219.664	212.629	217.294	183.638		10.0883	10.1927	15.0887	18.2827	19.6044	12.2038	14.5394	13.3382	16.0431	14.8527	14.7017	14.2308	14.5431	12.2905
tr|Q9Z1A1|Q9Z1A1_MOUSE	Tfg	TFG protein OS=Mus musculus GN=Tfg PE=1 SV=1	1	1	140.683	132.673	214.079	210.506	187.957	282.276	184.213	137.313	187.873	177.598	171.326	270.607	281.687	127.657		10.4026	9.81028	15.8297	15.5655	13.8982	20.8724	13.6213	10.1408	13.8748	13.1159	12.6528	19.9848	20.8031	9.42771
sp|Q9CQ60|6PGL_MOUSE	Pgls	6-phosphogluconolactonase OS=Mus musculus GN=Pgls PE=1 SV=1	1	1	489.476	496.923	390.598	376.468	535.537	363.218	453.332	457.544	314.455	484.889	428.295	325.118	335.402	328.363		15.7613	16.0011	12.5774	12.1224	17.2445	11.6958	14.5975	17.1104	11.7594	18.133	16.0166	12.1582	12.5428	12.2795
sp|Q9Z175|LOXL3_MOUSE	Loxl3	Lysyl oxidase homolog 3 OS=Mus musculus GN=Loxl3 PE=1 SV=2	1	1	115.585	120.345	168.453	224.129	114.947	141.688	154.372	54.1861	93.8462	41.1576	34.3023	82.9184	83.665	55.8882		11.1191	11.577	16.2049	21.5608	11.0577	13.6302	14.8503	12.1503	21.0435	9.22892	7.69173	18.5931	18.7605	12.532
tr|O08797|O08797_MOUSE	Serpinb9	SPI6 OS=Mus musculus GN=Serpinb9 PE=1 SV=1	1	1	124.346	115.552	118.695	124.295	179.737	130.33	127.771	107.589	100.464	130.911	128.962	108.309	119.87	96.8721		13.5052	12.5501	12.8915	13.4997	19.5212	14.1551	13.8772	13.5677	12.6692	16.5088	16.2631	13.6585	15.1165	12.2162
sp|P61971|NTF2_MOUSE	Nutf2	Nuclear transport factor 2 OS=Mus musculus GN=Nutf2 PE=1 SV=1	2	2	390.792	370.159	441.718	463.326	459.188	478.347	445.871	198.082	242.917	269.944	265.673	326.915	323.905	223.077		12.8154	12.1387	14.4854	15.194	15.0583	15.6866	14.6216	10.7042	13.127	14.5875	14.3567	17.6662	17.5035	12.0549
sp|Q6ZWY3|RS27L_MOUSE	Rps27l	40S ribosomal protein S27-like OS=Mus musculus GN=Rps27l PE=1 SV=3	1	2	110.783	94.0834	105.242	102.002	98.8845	122.62	112.423	109.928	116.217	120.198	126.198	140.297	150.676	97.822		14.8495	12.6111	14.1068	13.6725	13.2546	16.4362	15.0693	12.7625	13.4926	13.9548	14.6515	16.2883	17.4933	11.357
sp|P19221|THRB_MOUSE	F2	Prothrombin OS=Mus musculus GN=F2 PE=1 SV=1	5	5	712.925	721.263	831.106	907.53	659.759	771.998	782.285	904.521	794.287	794.845	805.23	852.795	819.587	693.997		13.2345	13.3893	15.4284	16.8471	12.2475	14.3311	14.5221	15.9661	14.0203	14.0302	14.2135	15.0531	14.4669	12.25
sp|Q61207|SAP_MOUSE	Psap	Prosaposin OS=Mus musculus GN=Psap PE=1 SV=2	2	2	747.96	780.786	525.672	490.463	937.596	443.468	679.306	690.551	475.328	918.243	887.194	558.451	540.706	442.86		16.2415	16.9543	11.4146	10.6501	20.3593	9.62962	14.7507	15.3003	10.5316	20.3451	19.6572	12.3734	11.9802	9.81226
sp|P62835|RAP1A_MOUSE	Rap1a	Ras-related protein Rap-1A OS=Mus musculus GN=Rap1a PE=1 SV=1	1	1	476.218	424.531	443.654	434.156	376.352	373.95	435.596	370.534	381.413	318.272	305.289	320.283	345.225	286.353		16.0643	14.3207	14.9658	14.6454	12.6955	12.6145	14.694	15.9207	16.3882	13.6752	13.1173	13.7616	14.8333	12.3037
sp|P70296|PEBP1_MOUSE	Pebp1	Phosphatidylethanolamine-binding protein 1 OS=Mus musculus GN=Pebp1 PE=1 SV=3	4	3	1012.08	969.336	582.067	563.126	868.659	393.433	836.552	776.041	578.573	726.031	701.336	437.661	426.325	536.849		19.369	18.551	11.1395	10.777	16.6242	7.52945	16.0098	18.5531	13.8321	17.3575	16.7671	10.4633	10.1923	12.8346
sp|Q8R121|ZPI_MOUSE	Serpina10	Protein Z-dependent protease inhibitor OS=Mus musculus GN=Serpina10 PE=1 SV=1	1	2	316.238	322.271	454.149	485.532	459.508	602.437	428.037	295.252	354.552	450.982	449.495	526.164	528.485	316.457		10.307	10.5037	14.8019	15.8248	14.9766	19.635	13.9509	10.1066	12.1364	15.4373	15.3864	18.0108	18.0902	10.8324
sp|P62245|RS15A_MOUSE	Rps15a	40S ribosomal protein S15a OS=Mus musculus GN=Rps15a PE=1 SV=2	1	1	114.311	110.811	160.282	161.699	98.2583	140.104	121.256	81.0839	104.173	59.9628	63.8439	89.785	107.378	60.7312		12.6071	12.2211	17.6771	17.8334	10.8367	15.4517	13.373	14.3016	18.3741	10.5762	11.2608	15.8363	18.9393	10.7118
sp|Q9WTX8|MD1L1_MOUSE	Mad1l1	Mitotic spindle assembly checkpoint protein MAD1 OS=Mus musculus GN=Mad1l1 PE=1 SV=1	2	3	624.206	677.473	505.531	554.526	1275.48	750.635	779.082	669.026	715.709	1081.32	881.829	1084.36	958.02	634.406		12.0808	13.1117	9.78397	10.7322	24.6854	14.5277	15.0782	11.1048	11.8796	17.9481	14.637	17.9987	15.9016	10.5301
sp|Q91V12|BACH_MOUSE	Acot7	Cytosolic acyl coenzyme A thioester hydrolase OS=Mus musculus GN=Acot7 PE=1 SV=2	2	1	95.1499	110.143	123.292	128.763	137.67	110.475	104.646	496.341	335.95	581.232	582.298	277.605	286.55	370.939		11.7449	13.5956	15.2186	15.8939	16.9934	13.6366	12.917	16.9347	11.4623	19.8311	19.8674	9.47162	9.77681	12.6561
sp|Q9Z0K8|VNN1_MOUSE	Vnn1	Pantetheinase OS=Mus musculus GN=Vnn1 PE=1 SV=3	1	1	170.886	207.168	217.476	219.377	278.708	414.3	263.431	99.5738	167.034	166.229	157.88	275.936	246.087	121.847		9.64724	11.6955	12.2774	12.3848	15.7342	23.389	14.8718	8.06535	13.5296	13.4644	12.7881	22.3505	19.9327	9.86945
sp|P63168|DYL1_MOUSE	Dynll1	Dynein light chain 1, cytoplasmic OS=Mus musculus GN=Dynll1 PE=1 SV=1	2	1	380.415	369.564	352.137	359.182	155.376	266.333	274.455	724.445	569.398	347.757	322.442	402.824	392.923	422.778		17.6325	17.1296	16.3218	16.6484	7.2018	12.3447	12.7212	22.7629	17.8912	10.9269	10.1315	12.6572	12.3461	13.2842
sp|P06684|CO5_MOUSE	C5	Complement C5 OS=Mus musculus GN=C5 PE=1 SV=2	2	2	307.496	312.015	409.72	426.637	180.396	286.35	306.04	350.849	392.65	181.286	153.235	217.424	233.211	265.87		13.7974	14.0002	18.3842	19.1433	8.09439	12.8486	13.7321	19.5511	21.8804	10.1022	8.53905	12.116	12.9957	14.8156
sp|P61087|UBE2K_MOUSE	Ube2k	Ubiquitin-conjugating enzyme E2 K OS=Mus musculus GN=Ube2k PE=1 SV=3	1	1	66.7282	65.4639	58.4803	58.387	113.133	81.7357	80.2808	67.0438	84.8567	80.2795	86.159	99.3006	119.211	73.242		12.7293	12.4881	11.1559	11.1381	21.5817	15.5922	15.3147	10.9891	13.9088	13.1586	14.1223	16.2763	19.5398	12.0051
sp|P11404|FABPH_MOUSE	Fabp3	Fatty acid-binding protein, heart OS=Mus musculus GN=Fabp3 PE=1 SV=5	4	6	816.469	720.915	2252.77	2346.41	558.304	1050.45	1186.14	762.983	2031.16	564.834	495.427	849.797	847.663	912.555		9.1415	8.07164	25.2229	26.2713	6.25098	11.7612	13.2805	11.8028	31.4206	8.73759	7.66391	13.1458	13.1128	14.1166
sp|P62855|RS26_MOUSE	Rps26	40S ribosomal protein S26 OS=Mus musculus GN=Rps26 PE=1 SV=3	1	1	121.867	114.858	82.6479	85.1726	58.4338	77.5442	105.179	125.44	84.7298	62.3665	57.1913	70.019	62.8398	75.111		18.8736	17.7881	12.7997	13.1907	9.04965	12.0093	16.2891	23.3291	15.7579	11.5988	10.6363	13.022	11.6868	13.969
sp|P20918|PLMN_MOUSE	Plg	Plasminogen OS=Mus musculus GN=Plg PE=1 SV=3	2	2	346.985	324.467	487.748	441.186	215.784	393.186	364.745	365.047	579.081	274.555	290.881	504.343	522.444	360.102		13.4799	12.6051	18.9483	17.1394	8.38289	15.2747	14.1698	12.6032	19.9928	9.47901	10.0427	17.4124	18.0374	12.4325
sp|P47857|PFKAM_MOUSE	Pfkm	ATP-dependent 6-phosphofructokinase, muscle type OS=Mus musculus GN=Pfkm PE=1 SV=3	1	1	135.788	123.394	124.701	135.157	72.5271	85.4828	107.977	213.671	214.882	94.409	101.98	118.868	130.284	134.123		17.2972	15.7184	15.8849	17.2169	9.2388	10.8892	13.7546	21.1929	21.3131	9.36395	10.1149	11.79	12.9222	13.303
sp|Q9JLM8|DCLK1_MOUSE	Dclk1	Serine/threonine-protein kinase DCLK1 OS=Mus musculus GN=Dclk1 PE=1 SV=1	2	2	697.865	715.298	261.706	264.706	266.563	87.9239	398.399	726.734	623.2	290.115	284.056	166.678	159.704	423.676		25.9192	26.5667	9.71996	9.83138	9.90035	3.26556	14.7968	27.1761	23.3045	10.8488	10.6222	6.23292	5.97209	15.8433
sp|O89020|AFAM_MOUSE	Afm	Afamin OS=Mus musculus GN=Afm PE=1 SV=2	1	1	212.085	207.513	261.119	254.079	316.024	374.899	259.379	228.306	273.917	359.003	324.503	414.316	421.696	239.821		11.2506	11.0081	13.8517	13.4783	16.7643	19.8875	13.7594	10.095	12.1119	15.8741	14.3486	18.3199	18.6462	10.6042
sp|Q8CG19|LTBP1_MOUSE	Ltbp1	Latent-transforming growth factor beta-binding protein 1 OS=Mus musculus GN=Ltbp1 PE=1 SV=2	1	1	616.985	646.652	500.104	448.417	326.413	354.431	504.339	642.09	528.501	321.778	291.267	426.333	374.878	406.436		18.1608	19.0341	14.7205	13.1991	9.6079	10.4326	14.8451	21.4654	17.668	10.7572	9.73718	14.2525	12.5323	13.5874
sp|Q9CZM2|RL15_MOUSE	Rpl15	60S ribosomal protein L15 OS=Mus musculus GN=Rpl15 PE=2 SV=4	1	5	1025.93	1000.07	835.423	850.196	623.08	876.952	914.766	225.879	228.178	223.989	236.994	345.866	349.89	212.929		16.746	16.3239	13.6364	13.8775	10.1704	14.3143	14.9315	12.3856	12.5116	12.2819	12.995	18.9648	19.1855	11.6755
sp|P04925|PRIO_MOUSE	Prnp	Major prion protein OS=Mus musculus GN=Prnp PE=1 SV=2	1	1	358.182	353.687	520.633	592.541	157.113	193.794	338.395	712.302	1068.7	328.499	298.806	407.358	417.307	534.817		14.2455	14.0668	20.7065	23.5664	6.24867	7.70753	13.4586	18.905	28.3642	8.71861	7.93054	10.8116	11.0756	14.1944
sp|P18242|CATD_MOUSE	Ctsd	Cathepsin D OS=Mus musculus GN=Ctsd PE=1 SV=1	4	4	807.956	824.708	657.66	726.895	1141.71	902.519	852.564	1121.09	828.835	1493.08	1463.4	1024.25	967.88	899.78		13.6617	13.945	11.1204	12.2911	19.3052	15.2607	14.416	14.376	10.6284	19.1462	18.7656	13.1343	12.4114	11.5381
sp|Q62426|CYTB_MOUSE	Cstb	Cystatin-B OS=Mus musculus GN=Cstb PE=1 SV=1	1	1	234.673	237.197	227.604	218.677	95.6493	59.1017	158.599	188.978	217.689	141.102	154.453	166.326	158.677	142.261		19.0559	19.2608	18.4818	17.7569	7.76689	4.79916	12.8785	16.1591	18.6141	12.0653	13.2069	14.2222	13.5681	12.1644
sp|Q60692|PSB6_MOUSE	Psmb6	Proteasome subunit beta type-6 OS=Mus musculus GN=Psmb6 PE=1 SV=3	2	1	100.68	96.8814	221.77	222.725	141.93	312.281	178.573	135.809	389.179	184.351	197.217	1007.88	1075.9	280.656		7.89746	7.59949	17.3959	17.4708	11.1332	24.4957	14.0075	4.15191	11.8979	5.63593	6.02928	30.8126	32.8923	8.58015
sp|O08677|KNG1_MOUSE	Kng1	Kininogen-1 OS=Mus musculus GN=Kng1 PE=1 SV=1	1	1	357.798	356.912	55.13	36.5275	542.095	79.1735	273.194	353.986	33.0711	620.695	561.362	95.5226	59.7377	234.434		21.0367	20.9846	3.24136	2.14763	31.8724	4.65499	16.0624	18.0715	1.68833	31.6874	28.6583	4.87657	3.0497	11.9682
##tr|Q9EQY5|Q9EQY5_MOUSE	##Fcrls	####Fc receptor-like S, scavenger receptor OS=Mus musculus GN=Fcrls PE=1 SV=1	4	1	157.638	168.301	190.097	128.77	227.914	332.45	185.137	478.417	612.008	723.036	766.187	1110.16	1179.09	642.549		11.3384	12.1053	13.673	9.26198	16.3931	23.912	13.3163	8.68043	11.1043	13.1188	13.9017	20.1429	21.3934	11.6584
sp|Q9EPL8|IPO7_MOUSE	Ipo7	Importin-7 OS=Mus musculus GN=Ipo7 PE=1 SV=2	1	1	42.9951	51.2689	33.4889	40.7848	55.2218	32.8205	44.0709	220.298	111.959	301.274	356.506	160.385	157.769	193.68		14.3007	17.0526	11.1388	13.5655	18.3674	10.9165	14.6585	14.6683	7.45466	20.0599	23.7374	10.679	10.5048	12.8959
sp|Q9ERK4|XPO2_MOUSE	Cse1l	Exportin-2 OS=Mus musculus GN=Cse1l PE=1 SV=1	1	1	109.602	111.642	94.5769	102.705	139.636	72.6303	108.498	244.808	140.056	336.263	314.84	112.93	104.645	176.974		14.8253	15.1012	12.7929	13.8924	18.8878	9.82433	14.676	17.1133	9.79061	23.5064	22.0088	7.89435	7.31518	12.3713
sp|Q99KP6|PRP19_MOUSE	Prpf19	Pre-mRNA-processing factor 19 OS=Mus musculus GN=Prpf19 PE=1 SV=1	1	1	279.618	284.917	274.449	283.872	99.4635	239.011	231.416	144.572	321.168	197.393	210.999	462.719	450.19	180.548		16.5186	16.8316	16.2132	16.7699	5.87587	14.1197	13.671	7.34766	16.3229	10.0322	10.7237	23.5171	22.8803	9.17611
sp|P62897|CYC_MOUSE	Cycs	Cytochrome c, somatic OS=Mus musculus GN=Cycs PE=1 SV=2	1	4	825.482	770.604	1235.17	1285.81	579.483	738.081	923.037	397.026	562.593	283.685	245.577	351.768	376.877	314.366		12.984	12.1209	19.428	20.2246	9.11471	11.6093	14.5185	15.681	22.2202	11.2045	9.69933	13.8935	14.8852	12.4162
sp|P01887|B2MG_MOUSE	B2m	Beta-2-microglobulin OS=Mus musculus GN=B2m PE=1 SV=2	1	3	437.539	441.59	510.205	502.622	189.566	283.861	384.01	88.2413	102.418	48.3531	51.7557	78.7246	101.681	100.032		15.914	16.0614	18.557	18.2812	6.89483	10.3245	13.9671	15.4483	17.9301	8.4651	9.06078	13.7822	17.8012	17.5124
sp|Q9R098|HGFA_MOUSE	Hgfac	Hepatocyte growth factor activator OS=Mus musculus GN=Hgfac PE=1 SV=1	3	1	183.602	185.584	273.064	274.324	286.091	339.449	242.01	450.264	608.504	679.153	603.591	765.118	790.877	485.29		10.2909	10.402	15.3052	15.3758	16.0354	19.0261	13.5646	10.2734	13.8839	15.4959	13.7718	17.4573	18.045	11.0726
sp|Q9JKK7|TMOD2_MOUSE	Tmod2	Tropomodulin-2 OS=Mus musculus GN=Tmod2 PE=1 SV=2	1	1	323.145	309.422	282.984	270.364	239.812	357.615	271.676	325.004	267.003	333.514	297.51	411.691	404.722	231.196		15.7247	15.0569	13.7704	13.1563	11.6696	17.402	13.2201	14.3133	11.759	14.6881	13.1025	18.131	17.8241	10.182
sp|Q9Z172|SUMO3_MOUSE	Sumo3	Small ubiquitin-related modifier 3 OS=Mus musculus GN=Sumo3 PE=1 SV=1	1	1	459.076	444.388	114.952	104.321	133.371	42.6207	238.753	481.301	131.145	132.33	128.816	46.8893	30.0135	199.172		29.859	28.9036	7.47664	6.78519	8.67464	2.77211	15.5288	41.8644	11.4072	11.5103	11.2047	4.07851	2.61063	17.3243
sp|Q61112|CAB45_MOUSE	Sdf4	45 kDa calcium-binding protein OS=Mus musculus GN=Sdf4 PE=1 SV=1	1	1	124.553	128.16	101.936	124.152	201.65	127.755	133.656	80.7378	146.477	139.259	186.457	204.76	231.029	97.8238		13.2241	13.6071	10.8228	13.1815	21.4097	13.5641	14.1906	7.4307	13.481	12.8167	17.1606	18.8451	21.2628	9.00322
sp|Q9CXY6|ILF2_MOUSE	Ilf2	Interleukin enhancer-binding factor 2 OS=Mus musculus GN=Ilf2 PE=1 SV=1	1	1	172.135	190.245	193.224	188.507	239.362	193.49	198.6	267.019	91.2341	324.337	283.279	118.763	103.825	159.38		12.5138	13.8303	14.0469	13.704	17.401	14.0662	14.4377	19.8109	6.76892	24.0635	21.0173	8.81138	7.70311	11.8249
sp|Q6ZWV7|RL35_MOUSE	Rpl35	60S ribosomal protein L35 OS=Mus musculus GN=Rpl35 PE=1 SV=1	1	1	109.517	99.9919	52.9916	48.8451	105.687	62.781	86.9857	215.997	135.659	262.843	250.395	130.904	140.175	159.496		19.322	17.6415	9.34927	8.61771	18.6463	11.0764	15.3468	16.6732	10.4718	20.2894	19.3285	10.1048	10.8204	12.3118
sp|P62702|RS4X_MOUSE	Rps4x	40S ribosomal protein S4, X isoform OS=Mus musculus GN=Rps4x PE=1 SV=2	1	1	440.148	415.717	423.657	421.717	166.917	263.733	350.403	1105.36	1079.24	382.042	370.11	611.329	652.765	722.612		17.7315	16.7473	17.0672	16.989	6.72431	10.6246	14.1161	22.4509	21.9204	7.75962	7.51726	12.4167	13.2583	14.6769
sp|Q00623|APOA1_MOUSE	Apoa1	Apolipoprotein A-I OS=Mus musculus GN=Apoa1 PE=1 SV=2	1	2	447.376	412.658	473.598	444.483	590.675	529.019	509.287	324.909	283.831	493.331	409.946	371.446	376.828	301.255		13.1307	12.1117	13.9003	13.0458	17.3366	15.527	14.9478	12.6841	11.0805	19.2591	16.0039	14.5009	14.711	11.7607
sp|Q9DBC7|KAP0_MOUSE	Prkar1a	cAMP-dependent protein kinase type I-alpha regulatory subunit OS=Mus musculus GN=Prkar1a PE=1 SV=3	1	1	471.87	455.33	388.179	371.935	453.293	285.864	414.019	584.052	483.025	662.07	614.244	528.923	564.113	465.951		16.6123	16.03	13.6659	13.094	15.9583	10.0639	14.5756	14.9666	12.3777	16.9658	15.7403	13.5539	14.4556	11.9402
sp|E9Q414|APOB_MOUSE	Apob	Apolipoprotein B-100 OS=Mus musculus GN=Apob PE=1 SV=1	1	1	92.8643	98.4615	165.363	125.309	80.8014	181.298	117.63	147.25	214.958	126.885	109.793	371.213	357.28	172.552		10.7765	11.4261	19.1897	14.5416	9.37668	21.0389	13.6505	9.8171	14.3312	8.45936	7.31986	24.7487	23.8198	11.504
sp|P19253|RL13A_MOUSE	Rpl13a	60S ribosomal protein L13a OS=Mus musculus GN=Rpl13a PE=1 SV=4	1	1	292.578	269.753	151.166	127.737	127.658	118.249	179.892	250.682	125.951	101.793	118.26	81.3377	104.782	140.712		23.0916	21.2901	11.9307	10.0816	10.0753	9.33275	14.1979	27.1443	13.6381	11.0223	12.8054	8.80738	11.346	15.2365

## Sheet: Normalized sum signal   noise
Protein.ID	Gene.Symbol	Description	p2.Peptides	p1.Peptides	Unstim 1	Unstim 2	Unstim 3	Average	Stim 1	Stim 2	Stim 3	Average	Bridge_p1	Bridge_p2
sp|O70423|AOC3_MOUSE	Aoc3	Membrane primary amine oxidase OS=Mus musculus GN=Aoc3 PE=1 SV=3	1	1	150.063	132.045	216.47	166.193	191.467	304.279	191.154	228.967	223.13	246.879
sp|Q60864|STIP1_MOUSE	Stip1	Stress-induced-phosphoprotein 1 OS=Mus musculus GN=Stip1 PE=1 SV=1	6	7	2420.32	2392.71	2459.58	2424.2	860.014	727.105	831.681	806.267	1685.54	1423.5
sp|Q64727|VINC_MOUSE	Vcl	Vinculin OS=Mus musculus GN=Vcl PE=1 SV=4	59	48	11022.8	11076.4	13464	11854.4	15385.7	17029.5	15301	15905.4	14491.1	13524.9
sp|Q9CPV4|GLOD4_MOUSE	Glod4	Glyoxalase domain-containing protein 4 OS=Mus musculus GN=Glod4 PE=1 SV=1	1	3	1567.86	1595.67	133.113	1098.88	1875.01	187.535	2041.14	1367.89	1687.42	146.462
sp|Q9WVE8|PACN2_MOUSE	Pacsin2	Protein kinase C and casein kinase substrate in neurons protein 2 OS=Mus musculus GN=Pacsin2 PE=1 SV=1	1	1	228.957	232.87	291.192	251.006	157.694	177.107	160.798	165.2	144.132	161.456
tr|E9PWQ3|E9PWQ3_MOUSE	Col6a3	Collagen, type VI, alpha 3 OS=Mus musculus GN=Col6a3 PE=1 SV=2	3	9	1230.63	1155.23	648.751	1011.54	2855.1	1353.2	2840.55	2349.62	1517.24	612.848
sp|P58774|TPM2_MOUSE	Tpm2	Tropomyosin beta chain OS=Mus musculus GN=Tpm2 PE=1 SV=1	11	12	4178.1	4265.46	4046.01	4163.19	1383.11	924.278	1212.82	1173.4	3154.64	2185.9
sp|P58771|TPM1_MOUSE	Tpm1	Tropomyosin alpha-1 chain OS=Mus musculus GN=Tpm1 PE=1 SV=1	11	7	2291.24	2289.72	5881.01	3487.32	1035.63	1273.56	900.81	1070	1662.55	3107.42
sp|Q6IRU2|TPM4_MOUSE	Tpm4	Tropomyosin alpha-4 chain OS=Mus musculus GN=Tpm4 PE=1 SV=3	4	7	1753.24	1709.49	1009.89	1490.87	1547.3	722.679	1378.46	1216.15	1745.7	789.947
tr|E9Q5J9|E9Q5J9_MOUSE	Tpm3	Tropomyosin alpha-3 chain OS=Mus musculus GN=Tpm3 PE=1 SV=1	2	2	575.596	559.406	420.331	518.444	282.558	254.901	263.076	266.845	420.385	320.585
tr|E9Q7Q3|E9Q7Q3_MOUSE	Tpm3	Tropomyosin alpha-3 chain OS=Mus musculus GN=Tpm3 PE=1 SV=1	1	2	334.786	328.5	65.1459	242.811	229.183	893.258	202.311	441.584	305.003	332.671
sp|Q6ZQ38|CAND1_MOUSE	Cand1	Cullin-associated NEDD8-dissociated protein 1 OS=Mus musculus GN=Cand1 PE=1 SV=2	1	2	513.509	520.365	245.14	426.338	334.35	123.434	320.04	259.275	367.125	135.936
sp|P52480|KPYM_MOUSE	Pkm	Pyruvate kinase PKM OS=Mus musculus GN=Pkm PE=1 SV=4	17	13	4880.72	4758.62	6461.38	5366.91	2642.3	2450.22	2455.75	2516.09	4113.73	4203.59
sp|P37804|TAGL_MOUSE	Tagln	Transgelin OS=Mus musculus GN=Tagln PE=1 SV=3	5	2	634.399	651.35	1509.54	931.762	744.497	1672.36	796.469	1071.11	580.179	1114.69
sp|Q9QXS1|PLEC_MOUSE	Plec	Plectin OS=Mus musculus GN=Plec PE=1 SV=3	53	76	19396.9	19274.9	18166.8	18946.2	17552.7	17035.1	17052.9	17213.6	16249.3	12569.1
sp|P97298|PEDF_MOUSE	Serpinf1	Pigment epithelium-derived factor OS=Mus musculus GN=Serpinf1 PE=1 SV=2	6	13	3094.97	3116.73	1990.09	2733.93	3635.14	2141.31	3400.97	3059.14	3596.91	1814.11
sp|Q64674|SPEE_MOUSE	Srm	Spermidine synthase OS=Mus musculus GN=Srm PE=1 SV=1	1	1	337.877	367.611	196.387	300.625	101.848	64.8983	86.7233	84.4899	270.392	129.131
sp|P97351|RS3A_MOUSE	Rps3a	40S ribosomal protein S3a OS=Mus musculus GN=Rps3a PE=1 SV=3	2	1	299.304	298.639	270.85	289.598	113.25	159.063	122.201	131.505	149.577	154.555
sp|P13595|NCAM1_MOUSE	Ncam1	Neural cell adhesion molecule 1 OS=Mus musculus GN=Ncam1 PE=1 SV=3	13	20	3439.82	3477.1	1843.01	2919.98	5082.29	3206.16	5002.44	4430.3	4921.5	2309.88
sp|P16858|G3P_MOUSE	Gapdh	Glyceraldehyde-3-phosphate dehydrogenase OS=Mus musculus GN=Gapdh PE=1 SV=2	17	16	3352.55	3314.37	4535.64	3734.19	2186.34	3404.23	2163.39	2584.65	2596.67	3100.13
sp|Q922F4|TBB6_MOUSE	Tubb6	Tubulin beta-6 chain OS=Mus musculus GN=Tubb6 PE=1 SV=1	6	3	929.227	838.944	1530.11	1099.43	669.788	1093.37	583.985	782.38	636.897	999.695
sp|Q7TMM9|TBB2A_MOUSE	Tubb2a	Tubulin beta-2A chain OS=Mus musculus GN=Tubb2a PE=1 SV=1	1	2	507.887	522.222	524.839	518.316	500.537	427.17	530.961	486.223	563.184	346.822
sp|P99024|TBB5_MOUSE	Tubb5	Tubulin beta-5 chain OS=Mus musculus GN=Tubb5 PE=1 SV=1	1	1	206.335	187.473	137.775	177.194	144.822	85.706	140.596	123.708	151.102	103.67
sp|P68372|TBB4B_MOUSE	Tubb4b	Tubulin beta-4B chain OS=Mus musculus GN=Tubb4b PE=1 SV=1	7	12	2518.04	2410.06	1960.33	2296.14	1687.5	1398.64	1666.19	1584.11	1846.96	1196.22
sp|P26039|TLN1_MOUSE	Tln1	Talin-1 OS=Mus musculus GN=Tln1 PE=1 SV=2	17	24	6396.34	6376.5	6277.84	6350.23	4623.92	3675.67	4466.62	4255.4	4696.55	3510.83
sp|P49722|PSA2_MOUSE	Psma2	Proteasome subunit alpha type-2 OS=Mus musculus GN=Psma2 PE=1 SV=3	1	3	486.087	519.026	200.814	401.976	619.325	302.941	615.601	512.622	590.374	211.969
sp|Q9D819|IPYR_MOUSE	Ppa1	Inorganic pyrophosphatase OS=Mus musculus GN=Ppa1 PE=1 SV=1	7	8	2189.55	2179.09	2185.73	2184.79	1483.3	1203.91	1331.22	1339.48	2033.31	1597.88
sp|P05064|ALDOA_MOUSE	Aldoa	Fructose-bisphosphate aldolase A OS=Mus musculus GN=Aldoa PE=1 SV=2	16	21	5214.28	5118.3	4299.21	4877.26	2014.81	1549.49	1997.14	1853.81	4234.47	2819.44
sp|Q93092|TALDO_MOUSE	Taldo1	Transaldolase OS=Mus musculus GN=Taldo1 PE=1 SV=2	8	6	1583.42	1653.38	2475.23	1904.01	2038.42	2888.95	2049.11	2325.49	2123.64	2627.04
sp|P62259|1433E_MOUSE	Ywhae	14-3-3 protein epsilon OS=Mus musculus GN=Ywhae PE=1 SV=1	18	11	2531.9	2493.43	4154.82	3060.05	1264.82	2175.11	1329.64	1589.86	2483.75	3263.1
sp|P61982|1433G_MOUSE	Ywhag	14-3-3 protein gamma OS=Mus musculus GN=Ywhag PE=1 SV=2	7	7	2085.41	2018.34	1709.8	1937.85	1855.23	1284.46	1825.83	1655.17	2416.44	1513.46
sp|P68510|1433F_MOUSE	Ywhah	14-3-3 protein eta OS=Mus musculus GN=Ywhah PE=1 SV=2	6	5	1035.46	1058.29	1719.04	1270.93	1025.27	1126.34	1022.14	1057.92	1243.93	1496.3
sp|P68254|1433T_MOUSE	Ywhaq	14-3-3 protein theta OS=Mus musculus GN=Ywhaq PE=1 SV=1	4	1	108.39	95.218	1213.94	472.515	68.3974	772.154	80.6143	307.055	103.423	982.81
sp|Q9CQV8|1433B_MOUSE	Ywhab	14-3-3 protein beta/alpha OS=Mus musculus GN=Ywhab PE=1 SV=3	6	6	1056.18	1072.67	1025.6	1051.48	959.251	973.936	923.898	952.362	1233.28	1023.16
sp|P63101|1433Z_MOUSE	Ywhaz	14-3-3 protein zeta/delta OS=Mus musculus GN=Ywhaz PE=1 SV=1	10	7	2666.89	2641.24	2710.36	2672.83	1951.29	1974.92	1798.12	1908.11	2732.4	2505.2
tr|E9PZ16|E9PZ16_MOUSE	Hspg2	Basement membrane-specific heparan sulfate proteoglycan core protein OS=Mus musculus GN=Hspg2 PE=1 SV=1	3	5	366.197	386.26	445.539	399.332	1320.09	1400.34	1330.36	1350.26	576.543	546.515
sp|Q05793|PGBM_MOUSE	Hspg2	Basement membrane-specific heparan sulfate proteoglycan core protein OS=Mus musculus GN=Hspg2 PE=1 SV=1	21	19	1691.87	1742.57	2489.11	1974.52	4712.87	8273.32	4695.87	5894.02	2542.68	3558.21
sp|Q8C1A5|THOP1_MOUSE	Thop1	Thimet oligopeptidase OS=Mus musculus GN=Thop1 PE=1 SV=1	7	9	2925.94	3025.38	1165.07	2372.13	1899.14	1148.97	1878.19	1642.1	3032.6	1026.91
sp|P50462|CSRP3_MOUSE	Csrp3	Cysteine and glycine-rich protein 3 OS=Mus musculus GN=Csrp3 PE=1 SV=1	1	3	2309.42	2303.19	611.492	1741.37	243.482	249.729	217.206	236.806	966.402	258.574
sp|P19123|TNNC1_MOUSE	Tnnc1	Troponin C, slow skeletal and cardiac muscles OS=Mus musculus GN=Tnnc1 PE=1 SV=1	1	1	195.539	208.569	186.061	196.723	778.769	515.515	694.097	662.794	428.393	337.55
sp|P21550|ENOB_MOUSE	Eno3	Beta-enolase OS=Mus musculus GN=Eno3 PE=1 SV=3	20	18	3747.58	3710.08	4764.61	4074.09	3797.42	4611.34	3817.1	4075.29	4480.1	4537.06
sp|P17182|ENOA_MOUSE	Eno1	Alpha-enolase OS=Mus musculus GN=Eno1 PE=1 SV=3	13	13	4447.35	4494.53	4803.35	4581.74	2807.63	2802.35	2464.27	2691.42	4275.61	3759.31
sp|P48678|LMNA_MOUSE	Lmna	Prelamin-A/C OS=Mus musculus GN=Lmna PE=1 SV=2	22	17	4127.95	4068.3	5490.97	4562.41	5378.13	6949.93	5404.65	5910.9	4007.62	4187.73
sp|P01027|CO3_MOUSE	C3	Complement C3 OS=Mus musculus GN=C3 PE=1 SV=3	11	13	2398.55	2411.56	2865.25	2558.45	3806.52	4086.43	3699.54	3864.16	2932.25	2680.86
sp|Q62465|VAT1_MOUSE	Vat1	Synaptic vesicle membrane protein VAT-1 homolog OS=Mus musculus GN=Vat1 PE=1 SV=3	2	2	666.705	661.646	507.085	611.812	623.336	452.846	582.163	552.782	648.201	433.29
sp|Q6P5H2|NEST_MOUSE	Nes	Nestin OS=Mus musculus GN=Nes PE=1 SV=1	13	21	5908.05	5941.77	4307.98	5385.93	2204.65	2370.1	1965.54	2180.1	3892.76	2633.07
sp|P35700|PRDX1_MOUSE	Prdx1	Peroxiredoxin-1 OS=Mus musculus GN=Prdx1 PE=1 SV=1	11	14	3554.28	3579.26	3331.04	3488.19	4710.36	4092.6	4739.31	4514.09	4490.75	2987.62
sp|Q60854|SPB6_MOUSE	Serpinb6	Serpin B6 OS=Mus musculus GN=Serpinb6 PE=1 SV=1	8	13	4936.31	4881.16	2788.62	4202.03	1889.62	1760.77	1995.75	1882.05	3824.17	2119.34
sp|O08749|DLDH_MOUSE	Dld	Dihydrolipoyl dehydrogenase, mitochondrial OS=Mus musculus GN=Dld PE=1 SV=2	2	6	758.323	715.378	262.094	578.598	1994.94	800.249	1935.63	1576.94	1544.76	487.894
sp|P62242|RS8_MOUSE	Rps8	40S ribosomal protein S8 OS=Mus musculus GN=Rps8 PE=1 SV=2	1	1	201.188	188.742	172.873	187.601	155.816	151.035	149.093	151.981	155.192	118.09
sp|P11499|HS90B_MOUSE	Hsp90ab1	Heat shock protein HSP 90-beta OS=Mus musculus GN=Hsp90ab1 PE=1 SV=3	13	14	2816.56	2740.11	2574.01	2710.23	3564.47	2914.42	3554.84	3344.58	3403.18	2413.21
sp|P07901|HS90A_MOUSE	Hsp90aa1	Heat shock protein HSP 90-alpha OS=Mus musculus GN=Hsp90aa1 PE=1 SV=4	26	28	6271.17	6252.15	6769.03	6430.78	8283.97	7789.27	7956.24	8009.83	7810.78	6696.78
sp|P08113|ENPL_MOUSE	Hsp90b1	Endoplasmin OS=Mus musculus GN=Hsp90b1 PE=1 SV=2	7	8	1703.36	1581.59	1231.42	1505.46	2082.57	1541.35	2237.58	1953.83	2075.23	1192.28
sp|P62270|RS18_MOUSE	Rps18	40S ribosomal protein S18 OS=Mus musculus GN=Rps18 PE=1 SV=3	1	3	689.07	704.151	500.745	631.322	480.323	398.909	499.941	459.724	551.534	302.101
sp|Q80X90|FLNB_MOUSE	Flnb	Filamin-B OS=Mus musculus GN=Flnb PE=1 SV=3	11	18	5734.63	5735.97	5091.48	5520.69	4579.08	3665.53	4373.83	4206.15	4310.61	2870.05
sp|Q8VHX6|FLNC_MOUSE	Flnc	Filamin-C OS=Mus musculus GN=Flnc PE=1 SV=3	64	64	14791.4	14423.3	21519.4	16911.4	22095.6	30511.6	21400.2	24669.1	14526.2	16805.4
sp|Q8BTM8|FLNA_MOUSE	Flna	Filamin-A OS=Mus musculus GN=Flna PE=1 SV=5	38	40	12059.5	12102.8	13756.5	12639.6	8017.54	8500.38	7746.89	8088.27	8823	7937.95
sp|P68037|UB2L3_MOUSE	Ube2l3	Ubiquitin-conjugating enzyme E2 L3 OS=Mus musculus GN=Ube2l3 PE=1 SV=1	3	4	1112.09	1101.9	1320.38	1178.12	1625.07	1634.79	1616.34	1625.4	1101.04	938.531
tr|E9Q616|E9Q616_MOUSE	Ahnak	AHNAK nucleoprotein (desmoyokin) OS=Mus musculus GN=Ahnak PE=1 SV=1	5	7	6795.72	6855.91	6390.93	6680.85	470.31	1234.64	315.886	673.612	3219.8	2588.46
sp|Q9D154|ILEUA_MOUSE	Serpinb1a	Leukocyte elastase inhibitor A OS=Mus musculus GN=Serpinb1a PE=1 SV=1	6	7	841.273	790.092	906.284	845.883	1608.69	1659.6	1704.15	1657.48	1248.26	1056.91
sp|Q9D0R2|SYTC_MOUSE	Tars	Threonine--tRNA ligase, cytoplasmic OS=Mus musculus GN=Tars PE=1 SV=2	1	4	1275.54	1352.9	237.587	955.342	866.43	211.788	884.596	654.271	1055.95	172.564
sp|Q9D0F9|PGM1_MOUSE	Pgm1	Phosphoglucomutase-1 OS=Mus musculus GN=Pgm1 PE=1 SV=4	15	10	1723.91	1757.25	2855.53	2112.23	2867.1	4229.92	2745.78	3280.93	2454.26	3156.96
sp|P04264|K2C1_HUMAN_contaminant	KRT1	Keratin, type II cytoskeletal 1 OS=Homo sapiens GN=KRT1 PE=1 SV=6	10	11	2297.48	1748.2	1973.16	2006.28	2933.25	2141.59	3177.66	2750.83	2416.44	1781.28
sp|P35908|K22E_HUMAN_contaminant	KRT2	Keratin, type II cytoskeletal 2 epidermal OS=Homo sapiens GN=KRT2 PE=1 SV=2	1	3	491.848	313.435	324.971	376.751	685.825	196.014	687.913	523.251	601.989	209.145
sp|P31001|DESM_MOUSE	Des	Desmin OS=Mus musculus GN=Des PE=1 SV=3	23	24	5269.99	5026.98	7162.62	5819.86	6016.92	8104.02	6019.14	6713.36	4844.65	5371.85
sp|P20152|VIME_MOUSE	Vim	Vimentin OS=Mus musculus GN=Vim PE=1 SV=3	26	29	5939.83	5863.61	7602.15	6468.53	5321.8	5630.58	5149.76	5367.38	5274.95	5209.93
sp|P05202|AATM_MOUSE	Got2	Aspartate aminotransferase, mitochondrial OS=Mus musculus GN=Got2 PE=1 SV=1	15	16	1046.02	1023.06	1388.45	1152.51	2739.23	3995.19	2813.53	3182.65	2125.2	2354.74
sp|P33146|CAD15_MOUSE	Cdh15	Cadherin-15 OS=Mus musculus GN=Cdh15 PE=1 SV=3	9	10	1454.26	1575.7	1525.69	1518.55	1778.4	1849.18	1660.04	1762.54	1857.85	1539.87
sp|P48428|TBCA_MOUSE	Tbca	Tubulin-specific chaperone A OS=Mus musculus GN=Tbca PE=1 SV=3	2	2	1138.49	1196.47	1142.64	1159.2	310.66	615.065	224.715	383.48	592.865	495.878
sp|P07356|ANXA2_MOUSE	Anxa2	Annexin A2 OS=Mus musculus GN=Anxa2 PE=1 SV=2	2	6	625.123	455.511	162.363	414.332	1439.81	644.414	1348.58	1144.27	826.741	308.503
sp|Q61699|HS105_MOUSE	Hsph1	Heat shock protein 105 kDa OS=Mus musculus GN=Hsph1 PE=1 SV=2	1	3	876.955	794.559	353.473	674.996	153.974	40.5411	132.042	108.852	548.228	227.134
sp|Q61316|HSP74_MOUSE	Hspa4	Heat shock 70 kDa protein 4 OS=Mus musculus GN=Hspa4 PE=1 SV=1	7	15	3134.21	3064.02	1443.46	2547.23	2437.2	1057.07	2204.73	1899.67	3189.52	1176.34
sp|Q99PT1|GDIR1_MOUSE	Arhgdia	Rho GDP-dissociation inhibitor 1 OS=Mus musculus GN=Arhgdia PE=1 SV=3	2	5	887.934	903.218	580.25	790.467	949.384	280.812	942.046	724.081	930.352	405.112
sp|P02769|ALBU_BOVIN_contaminant	ALB	Serum albumin OS=Bos taurus GN=ALB PE=1 SV=4	265	238	53281.9	58587.6	51988.5	54619.3	65365	66449.9	70640.2	67485	70048.3	58569.5
sp|P02768|ALBU_HUMAN_contaminant	ALB	Serum albumin OS=Homo sapiens GN=ALB PE=1 SV=2	23	19	2222.48	2255.69	2531.04	2336.4	3729.95	4340.38	3915.34	3995.22	3431.26	3044.98
sp|P07724|ALBU_MOUSE	Alb	Serum albumin OS=Mus musculus GN=Alb PE=1 SV=3	2	4	440.18	477.882	126.311	348.124	574.097	438.827	629.184	547.369	645.592	439.823
sp|P37889|FBLN2_MOUSE	Fbln2	Fibulin-2 OS=Mus musculus GN=Fbln2 PE=1 SV=2	5	12	2346.88	2268.27	692.37	1769.17	2729.01	1167.37	2404.19	2100.19	1994.84	705.759
sp|P62908|RS3_MOUSE	Rps3	40S ribosomal protein S3 OS=Mus musculus GN=Rps3 PE=1 SV=1	3	6	1966.31	1794.9	1124.7	1628.64	1685.81	1181.53	1290.32	1385.89	1361.07	785.827
sp|Q02053|UBA1_MOUSE	Uba1	Ubiquitin-like modifier-activating enzyme 1 OS=Mus musculus GN=Uba1 PE=1 SV=1	6	7	1780.04	1777.61	1725.07	1760.91	1310.5	1265.1	1304.59	1293.4	1804.28	1418.06
sp|P61089|UBE2N_MOUSE	Ube2n	Ubiquitin-conjugating enzyme E2 N OS=Mus musculus GN=Ube2n PE=1 SV=1	3	6	2020.03	2078.1	1176.93	1758.35	2403.39	1419.91	2428.57	2083.96	2113.69	951.569
sp|P13645|K1C10_HUMAN_contaminant	KRT10	Keratin, type I cytoskeletal 10 OS=Homo sapiens GN=KRT10 PE=1 SV=6	6	7	705.535	494.994	824.155	674.895	836.539	562.416	755.017	717.991	710.651	665.247
sp|O88322|NID2_MOUSE	Nid2	Nidogen-2 OS=Mus musculus GN=Nid2 PE=1 SV=2	2	1	47.0441	41.9661	132.104	73.7049	81.1899	293.351	80.1205	151.554	61.0268	182.543
sp|P10493|NID1_MOUSE	Nid1	Nidogen-1 OS=Mus musculus GN=Nid1 PE=1 SV=2	4	9	1042.54	1014.94	555.32	870.933	2261.29	1335.55	2419.7	2005.51	1696.65	705.282
sp|P60335|PCBP1_MOUSE	Pcbp1	Poly(rC)-binding protein 1 OS=Mus musculus GN=Pcbp1 PE=1 SV=1	3	5	924.529	923.857	275.428	707.938	808.731	236.353	822.857	622.647	791.673	223.685
sp|Q11011|PSA_MOUSE	Npepps	Puromycin-sensitive aminopeptidase OS=Mus musculus GN=Npepps PE=1 SV=2	5	9	1620.48	1657.53	929.119	1402.38	1870.75	934.955	1746.21	1517.3	1966.65	903.011
sp|O09161|CASQ2_MOUSE	Casq2	Calsequestrin-2 OS=Mus musculus GN=Casq2 PE=1 SV=3	4	6	1469.7	1359.07	1208.48	1345.75	1842.12	1962.93	1775.25	1860.1	1561.93	1201.09
sp|Q9CWJ9|PUR9_MOUSE	Atic	Bifunctional purine biosynthesis protein PURH OS=Mus musculus GN=Atic PE=1 SV=2	2	4	558.319	564.585	434.955	519.286	354.552	230.667	347.031	310.75	518.777	309.825
sp|P25444|RS2_MOUSE	Rps2	40S ribosomal protein S2 OS=Mus musculus GN=Rps2 PE=1 SV=3	2	2	552.159	531.18	652.467	578.602	371.166	392.305	377.22	380.23	394.778	363.033
sp|Q9QUR6|PPCE_MOUSE	Prep	Prolyl endopeptidase OS=Mus musculus GN=Prep PE=1 SV=1	8	8	2140.57	2224.97	2593.26	2319.6	1539.9	1802.2	1581.1	1641.07	2258.97	2184.79
sp|P68369|TBA1A_MOUSE	Tuba1a	Tubulin alpha-1A chain OS=Mus musculus GN=Tuba1a PE=1 SV=1	12	17	6373.53	6189.36	4846.29	5803.06	5752.58	4705.12	5924.64	5460.78	5376.27	3336.05
sp|Q91WQ3|SYYC_MOUSE	Yars	Tyrosine--tRNA ligase, cytoplasmic OS=Mus musculus GN=Yars PE=1 SV=3	1	1	333.368	336.668	401.992	357.343	296.934	327.032	303.789	309.252	303.772	293.697
sp|P08249|MDHM_MOUSE	Mdh2	Malate dehydrogenase, mitochondrial OS=Mus musculus GN=Mdh2 PE=1 SV=3	11	7	1942.83	1821.41	2830.25	2198.16	737.529	1042.19	737.921	839.212	1649.63	1962.95
sp|P14869|RLA0_MOUSE	Rplp0	60S acidic ribosomal protein P0 OS=Mus musculus GN=Rplp0 PE=1 SV=3	6	5	1194.8	1102.37	1829.19	1375.45	1424.84	2147.12	1367.2	1646.39	1312.23	1754.15
sp|P68134|ACTS_MOUSE	Acta1	Actin, alpha skeletal muscle OS=Mus musculus GN=Acta1 PE=1 SV=1	21	33	8759.79	8609.55	8526.31	8631.88	5422.41	4166.97	5002.06	4863.81	7969.49	5655.76
sp|P63260|ACTG_MOUSE	Actg1	Actin, cytoplasmic 2 OS=Mus musculus GN=Actg1 PE=1 SV=1	8	9	1935.72	1908.58	1647.81	1830.7	1362.91	1127.32	1226.34	1238.86	1959.85	1272.78
sp|P09411|PGK1_MOUSE	Pgk1	Phosphoglycerate kinase 1 OS=Mus musculus GN=Pgk1 PE=1 SV=4	18	12	3535.41	3351.24	6775.75	4554.13	1389.71	2879.8	1211.91	1827.14	2595.76	4688.24
sp|P58252|EF2_MOUSE	Eef2	Elongation factor 2 OS=Mus musculus GN=Eef2 PE=1 SV=2	27	34	9451.2	9394.49	8710.63	9185.44	7395.16	6723.66	7307.28	7142.03	8042.14	6028.06
sp|Q61147|CERU_MOUSE	Cp	Ceruloplasmin OS=Mus musculus GN=Cp PE=1 SV=2	5	4	712.198	729.902	774.993	739.031	933.486	1086.33	855.311	958.375	980.478	864.234
sp|P14148|RL7_MOUSE	Rpl7	60S ribosomal protein L7 OS=Mus musculus GN=Rpl7 PE=1 SV=2	1	1	73.3539	77.151	75.9237	75.4762	94.3896	84.4292	94.6235	91.1474	99.4684	73.5656
sp|P67984|RL22_MOUSE	Rpl22	60S ribosomal protein L22 OS=Mus musculus GN=Rpl22 PE=1 SV=2	1	2	304.887	300.089	442.7	349.225	162.769	155.883	171.722	163.458	207.539	219.389
sp|Q9DCD0|6PGD_MOUSE	Pgd	6-phosphogluconate dehydrogenase, decarboxylating OS=Mus musculus GN=Pgd PE=1 SV=3	5	3	613.283	614.673	1098.64	775.532	354.94	717.526	323.832	465.433	544.413	905.383
sp|Q9QYB1|CLIC4_MOUSE	Clic4	Chloride intracellular channel protein 4 OS=Mus musculus GN=Clic4 PE=1 SV=3	3	3	667.285	679.423	590.565	645.758	484.174	416.934	469.414	456.841	603.923	463.062
sp|Q61753|SERA_MOUSE	Phgdh	D-3-phosphoglycerate dehydrogenase OS=Mus musculus GN=Phgdh PE=1 SV=3	2	6	1591.7	1589.44	858.653	1346.6	893.494	478.004	887.428	752.975	1297.83	488.155
sp|P57780|ACTN4_MOUSE	Actn4	Alpha-actinin-4 OS=Mus musculus GN=Actn4 PE=1 SV=1	18	24	5934.64	5821.6	6484.92	6080.39	7087.14	6214.77	7168.33	6823.41	5714.85	4451.8
sp|O88990|ACTN3_MOUSE	Actn3	Alpha-actinin-3 OS=Mus musculus GN=Actn3 PE=2 SV=1	5	8	1562.07	1573.14	2119.21	1751.47	2088.96	2717.18	2053.49	2286.54	1486.25	1617.45
sp|Q9JI91|ACTN2_MOUSE	Actn2	Alpha-actinin-2 OS=Mus musculus GN=Actn2 PE=1 SV=2	2	3	290.669	317.333	540.447	382.816	416.43	963.491	398.377	592.766	320.932	555.996
sp|Q7TPR4|ACTN1_MOUSE	Actn1	Alpha-actinin-1 OS=Mus musculus GN=Actn1 PE=1 SV=1	7	6	1685.19	1745.4	2984.1	2138.23	1570.19	2766.83	1635.99	1991	1435.74	2033.91
sp|Q8VDD5|MYH9_MOUSE	Myh9	Myosin-9 OS=Mus musculus GN=Myh9 PE=1 SV=4	23	38	12552.8	12354.5	10538.7	11815.3	9503.88	5727.17	9029.68	8086.91	9492.11	5969.62
sp|P62309|RUXG_MOUSE	Snrpg	Small nuclear ribonucleoprotein G OS=Mus musculus GN=Snrpg PE=1 SV=1	1	1	274.014	275.747	222.822	257.528	517.204	395.783	516.104	476.364	344.115	237.141
sp|P99029|PRDX5_MOUSE	Prdx5	Peroxiredoxin-5, mitochondrial OS=Mus musculus GN=Prdx5 PE=1 SV=2	5	2	941.751	890.205	1096.88	976.278	728.297	733.202	716.555	726.018	763.777	716.358
sp|P62137|PP1A_MOUSE	Ppp1ca	Serine/threonine-protein phosphatase PP1-alpha catalytic subunit OS=Mus musculus GN=Ppp1ca PE=1 SV=1	3	3	385.059	424.588	658.099	489.249	435.918	883.885	450.243	590.015	418.346	634.787
sp|Q01853|TERA_MOUSE	Vcp	Transitional endoplasmic reticulum ATPase OS=Mus musculus GN=Vcp PE=1 SV=4	5	6	933.672	968.511	865.82	922.668	1209.17	1054.33	1256.12	1173.21	924.626	649.313
sp|Q99L47|F10A1_MOUSE	St13	Hsc70-interacting protein OS=Mus musculus GN=St13 PE=1 SV=1	3	5	1430.92	1438.81	1138.99	1336.24	1162.67	625.677	1201.49	996.612	1363.86	837.751
sp|O55142|RL35A_MOUSE	Rpl35a	60S ribosomal protein L35a OS=Mus musculus GN=Rpl35a PE=1 SV=2	1	2	515.754	485.164	259.963	420.294	444.217	217.461	438.294	366.657	397.287	172.038
sp|Q9Z2U1|PSA5_MOUSE	Psma5	Proteasome subunit alpha type-5 OS=Mus musculus GN=Psma5 PE=1 SV=1	2	3	625.544	617.812	614.494	619.283	623.353	650.955	631.147	635.152	676.173	520.763
sp|Q640N1|AEBP1_MOUSE	Aebp1	Adipocyte enhancer-binding protein 1 OS=Mus musculus GN=Aebp1 PE=1 SV=1	3	6	734.545	775.642	571.516	693.901	1276.66	960.29	1311.03	1182.66	874.024	540.605
sp|Q9QUM9|PSA6_MOUSE	Psma6	Proteasome subunit alpha type-6 OS=Mus musculus GN=Psma6 PE=1 SV=1	6	6	997.037	960.703	1442.38	1133.37	1297.44	1586.77	1171.86	1352.02	1220.92	1467.24
sp|P16546|SPTN1_MOUSE	Sptan1	Spectrin alpha chain, non-erythrocytic 1 OS=Mus musculus GN=Sptan1 PE=1 SV=4	7	18	2997.92	3107.7	1394.27	2499.96	3763.88	936.879	3770.82	2823.86	3057.7	934.498
sp|Q61581|IBP7_MOUSE	Igfbp7	Insulin-like growth factor-binding protein 7 OS=Mus musculus GN=Igfbp7 PE=1 SV=3	2	3	440.896	421.453	462.219	441.523	621.348	647.545	627.36	632.084	477.816	373.337
sp|P46638|RB11B_MOUSE	Rab11b	Ras-related protein Rab-11B OS=Mus musculus GN=Rab11b PE=1 SV=3	4	2	236.301	236.543	622.276	365.04	313.675	1454.66	333.983	700.774	275.323	712.007
sp|P97447|FHL1_MOUSE	Fhl1	Four and a half LIM domains protein 1 OS=Mus musculus GN=Fhl1 PE=1 SV=3	4	6	3026.52	2909.08	3478.71	3138.1	804.111	901.461	770.662	825.411	1565.54	1458.33
sp|P14206|RSSA_MOUSE	Rpsa	40S ribosomal protein SA OS=Mus musculus GN=Rpsa PE=1 SV=4	3	5	767.903	771.174	738.333	759.137	1267.86	341.883	1062.86	890.868	788.281	401.361
sp|O55234|PSB5_MOUSE	Psmb5	Proteasome subunit beta type-5 OS=Mus musculus GN=Psmb5 PE=1 SV=3	4	4	645.338	666.42	1042.35	784.702	1038.08	1658.78	1103.33	1266.73	906.535	1180.72
sp|P31786|ACBP_MOUSE	Dbi	Acyl-CoA-binding protein OS=Mus musculus GN=Dbi PE=1 SV=2	2	2	581.516	592.612	620.679	598.269	1061.99	1029.68	1135.57	1075.75	610.839	437.689
sp|P43274|H14_MOUSE	Hist1h1e	Histone H1.4 OS=Mus musculus GN=Hist1h1e PE=1 SV=2	2	1	855.327	756.181	1294.15	968.554	74.7479	174.738	55.2154	101.567	353.757	542.412
sp|Q9CZX8|RS19_MOUSE	Rps19	40S ribosomal protein S19 OS=Mus musculus GN=Rps19 PE=1 SV=3	2	3	467.868	479.903	357.974	435.248	325.652	100.447	310.327	245.475	446.138	171.796
sp|P42932|TCPQ_MOUSE	Cct8	T-complex protein 1 subunit theta OS=Mus musculus GN=Cct8 PE=1 SV=3	3	2	338.708	362.258	504.135	401.7	243.285	419.11	235.102	299.166	264.51	369.547
sp|P21460|CYTC_MOUSE	Cst3	Cystatin-C OS=Mus musculus GN=Cst3 PE=1 SV=2	4	5	1169.18	1175.5	2446.92	1597.2	1369.3	3073.73	1334.51	1925.85	868.919	1837.04
sp|O08529|CAN2_MOUSE	Capn2	Calpain-2 catalytic subunit OS=Mus musculus GN=Capn2 PE=1 SV=4	2	4	734.231	708.477	703.911	715.54	811.196	554.044	736.248	700.496	773.598	558.847
sp|P26043|RADI_MOUSE	Rdx	Radixin OS=Mus musculus GN=Rdx PE=1 SV=3	2	3	420.479	407.985	270.474	366.313	410.284	259.444	402.854	357.527	439.44	225.56
sp|P26041|MOES_MOUSE	Msn	Moesin OS=Mus musculus GN=Msn PE=1 SV=3	17	19	4266.14	4331.43	3524.72	4040.76	2518.19	2120.83	2538.5	2392.51	4322.08	2871.62
sp|P26040|EZRI_MOUSE	Ezr	Ezrin OS=Mus musculus GN=Ezr PE=1 SV=3	4	7	1561.67	1590.5	828.51	1326.89	1059.62	824.468	1082.53	988.873	1556.27	778.993
sp|P09405|NUCL_MOUSE	Ncl	Nucleolin OS=Mus musculus GN=Ncl PE=1 SV=2	10	10	2035.53	2035.79	2952	2341.11	2356.28	2142.29	2298.33	2265.63	2131.25	2038.22
sp|Q9CZU6|CISY_MOUSE	Cs	Citrate synthase, mitochondrial OS=Mus musculus GN=Cs PE=1 SV=1	6	4	1099.5	911.993	1133.23	1048.24	805.161	812.487	770.042	795.897	797.327	848.985
sp|P12763|FETUA_BOVIN_contaminant	AHSG	Alpha-2-HS-glycoprotein OS=Bos taurus GN=AHSG PE=1 SV=2	86	70	14364.1	15469.6	14802.4	14878.7	16572.1	18853.4	16974.3	17466.6	18184.4	15926.4
sp|Q61468|MSLN_MOUSE	Msln	Mesothelin OS=Mus musculus GN=Msln PE=1 SV=1	4	4	1231.96	1259.21	1867.77	1452.98	1404.12	2065.36	1512.12	1660.53	1514.21	1701.71
sp|Q3ULJ0|GPD1L_MOUSE	Gpd1l	Glycerol-3-phosphate dehydrogenase 1-like protein OS=Mus musculus GN=Gpd1l PE=1 SV=2	1	1	50.8681	62.165	111.564	74.8658	152.744	254.11	151.254	186.036	113.337	143.73
sp|Q8CI43|MYL6B_MOUSE	Myl6b	Myosin light chain 6B OS=Mus musculus GN=Myl6b PE=1 SV=1	2	3	1219.02	1148.95	887.962	1085.31	714.25	257.364	708.094	559.903	908.671	461.604
sp|Q60605|MYL6_MOUSE	Myl6	Myosin light polypeptide 6 OS=Mus musculus GN=Myl6 PE=1 SV=3	2	1	245.598	228.42	694.031	389.35	110.889	257.836	105.883	158.203	161.04	384.351
sp|P05977|MYL1_MOUSE	Myl1	Myosin light chain 1/3, skeletal muscle isoform OS=Mus musculus GN=Myl1 PE=1 SV=2	5	4	1562.45	1549.62	2288.66	1800.24	832.93	995.665	739.057	855.884	1061.64	1230.86
sp|P09541|MYL4_MOUSE	Myl4	Myosin light chain 4 OS=Mus musculus GN=Myl4 PE=1 SV=3	1	1	128.901	133.826	75.2702	112.666	111.66	69.6445	115.139	98.8145	129.142	50.3717
sp|P45377|ALD2_MOUSE	Akr1b8	Aldose reductase-related protein 2 OS=Mus musculus GN=Akr1b8 PE=1 SV=2	2	2	574.611	564.234	639.829	592.891	438.211	447.265	446.607	444.028	565.595	492.975
sp|Q9D8N0|EF1G_MOUSE	Eef1g	Elongation factor 1-gamma OS=Mus musculus GN=Eef1g PE=1 SV=3	6	7	3278.76	3355.22	3793.53	3475.84	2826.49	4211.31	3185.03	3407.61	2983.58	2808.07
sp|Q99MV1|TDRD1_MOUSE	Tdrd1	Tudor domain-containing protein 1 OS=Mus musculus GN=Tdrd1 PE=1 SV=2	1	1	95.8484	90.2596	99.8112	95.3064	483.28	480.637	383.626	449.181	236.833	223.789
sp|Q9Z2U0|PSA7_MOUSE	Psma7	Proteasome subunit alpha type-7 OS=Mus musculus GN=Psma7 PE=1 SV=1	4	5	1140.24	1087.2	655.249	960.896	1654.21	926.62	1674.44	1418.42	1408.94	637.95
sp|P11087|CO1A1_MOUSE	Col1a1	Collagen alpha-1(I) chain OS=Mus musculus GN=Col1a1 PE=1 SV=4	7	9	1758.28	1668.89	903.439	1443.54	2762.28	1694.07	2574.97	2343.77	2421.79	1158.4
sp|P47791|GSHR_MOUSE	Gsr	Glutathione reductase, mitochondrial OS=Mus musculus GN=Gsr PE=1 SV=3	1	2	154.449	155.606	133.064	147.706	310.571	237.525	313.134	287.077	282.753	169.079
sp|Q8BGQ7|SYAC_MOUSE	Aars	Alanine--tRNA ligase, cytoplasmic OS=Mus musculus GN=Aars PE=1 SV=1	4	3	1159.13	1152.67	1067.74	1126.51	567.777	651.582	510.146	576.502	994.507	745.645
sp|Q6GU68|ISLR_MOUSE	Islr	Immunoglobulin superfamily containing leucine-rich repeat protein OS=Mus musculus GN=Islr PE=1 SV=1	5	3	417.33	436.982	553.538	469.283	459.606	802.362	452.781	571.583	516.654	599.644
sp|P19157|GSTP1_MOUSE	Gstp1	Glutathione S-transferase P 1 OS=Mus musculus GN=Gstp1 PE=1 SV=2	4	7	2784.02	2756.75	1967.51	2502.76	1440.77	843.482	1567.02	1283.76	2331.84	1229.98
sp|Q9D783|KLH40_MOUSE	Klhl40	Kelch-like protein 40 OS=Mus musculus GN=Klhl40 PE=1 SV=1	1	2	434.587	432.014	56.1019	307.568	172.04	77.9992	164.792	138.277	329.345	54.8328
sp|Q9QZF2|GPC1_MOUSE	Gpc1	Glypican-1 OS=Mus musculus GN=Gpc1 PE=1 SV=1	8	11	1250.9	1229.93	879.463	1120.1	3458.56	3146.17	3344.49	3316.41	1952.72	1343.74
sp|Q02566|MYH6_MOUSE	Myh6	Myosin-6 OS=Mus musculus GN=Myh6 PE=1 SV=2	1	1	212.932	204.092	123.42	180.148	313.003	166.469	262.539	247.337	246.563	103.363
sp|Q5SX40|MYH1_MOUSE	Myh1	Myosin-1 OS=Mus musculus GN=Myh1 PE=1 SV=1	7	13	1917.11	1822.26	1511.5	1750.29	4155.08	3402.07	3972.55	3843.23	2461.55	1445.94
sp|P13541|MYH3_MOUSE	Myh3	Myosin-3 OS=Mus musculus GN=Myh3 PE=2 SV=2	4	7	987.018	946.666	466.945	800.21	2042.01	1082.22	1971.72	1698.65	1260.24	509.25
sp|Q9JKF1|IQGA1_MOUSE	Iqgap1	Ras GTPase-activating-like protein IQGAP1 OS=Mus musculus GN=Iqgap1 PE=1 SV=2	2	4	388.68	397.9	213.181	333.254	315.612	190.645	322.956	276.404	359.754	157.208
sp|Q91VI7|RINI_MOUSE	Rnh1	Ribonuclease inhibitor OS=Mus musculus GN=Rnh1 PE=1 SV=1	5	4	746.52	744.12	726.888	739.176	304.4	511.651	294.804	370.285	635.566	540.845
sp|P17742|PPIA_MOUSE	Ppia	Peptidyl-prolyl cis-trans isomerase A OS=Mus musculus GN=Ppia PE=1 SV=2	12	10	2424.61	2372.24	5323.23	3373.36	1237.19	2028.13	1249.88	1505.07	1629.67	2712.2
sp|Q9JI75|NQO2_MOUSE	Nqo2	Ribosyldihydronicotinamide dehydrogenase [quinone] OS=Mus musculus GN=Nqo2 PE=1 SV=3	1	1	33.7952	55.6875	67.5381	52.3403	95.9492	133.653	123.714	117.772	81.8723	84.2217
sp|Q99LX0|PARK7_MOUSE	Park7	Protein/nucleic acid deglycase DJ-1 OS=Mus musculus GN=Park7 PE=1 SV=1	5	4	1996.72	1933.3	1562.67	1830.9	1146.07	388.016	1260.79	931.625	1672.96	878.015
sp|Q9Z1Z2|STRAP_MOUSE	Strap	Serine-threonine kinase receptor-associated protein OS=Mus musculus GN=Strap PE=1 SV=2	3	3	1052.23	1037.16	1173.46	1087.62	609.473	749.887	544.486	634.615	833.745	874.003
sp|Q3U1J4|DDB1_MOUSE	Ddb1	DNA damage-binding protein 1 OS=Mus musculus GN=Ddb1 PE=1 SV=2	9	10	1863.41	1926.83	1685.94	1825.39	2878.95	2932.72	3019.73	2943.8	2518.65	1942.87
sp|O88685|PRS6A_MOUSE	Psmc3	26S proteasome regulatory subunit 6A OS=Mus musculus GN=Psmc3 PE=1 SV=2	1	1	335.313	324.358	247.243	302.305	342.952	162.022	336.239	280.404	299.985	129.215
sp|O08539|BIN1_MOUSE	Bin1	Myc box-dependent-interacting protein 1 OS=Mus musculus GN=Bin1 PE=1 SV=1	12	14	3616.37	3634.78	4612.06	3954.4	3113.97	3127.09	3290.9	3177.32	3506.14	3069.7
sp|P38647|GRP75_MOUSE	Hspa9	Stress-70 protein, mitochondrial OS=Mus musculus GN=Hspa9 PE=1 SV=3	2	4	633.229	469.657	261.705	454.864	655.348	293.165	625.576	524.696	596.344	214.276
sp|P63017|HSP7C_MOUSE	Hspa8	Heat shock cognate 71 kDa protein OS=Mus musculus GN=Hspa8 PE=1 SV=1	20	28	8417.61	8367.2	5730.96	7505.26	6505.47	4307.04	6677.97	5830.16	7934.02	4259.78
sp|P20029|GRP78_MOUSE	Hspa5	78 kDa glucose-regulated protein OS=Mus musculus GN=Hspa5 PE=1 SV=3	10	9	1546.74	1475.09	2290.15	1770.66	1183.99	1939.14	1128.73	1417.29	1463.03	1799.4
sp|Q99K51|PLST_MOUSE	Pls3	Plastin-3 OS=Mus musculus GN=Pls3 PE=1 SV=3	9	9	2778.13	2824.98	1903.24	2502.12	2445.36	2307.06	2402.2	2384.87	2818.68	1746.46
sp|P32261|ANT3_MOUSE	Serpinc1	Antithrombin-III OS=Mus musculus GN=Serpinc1 PE=1 SV=1	9	13	3162.01	3160.15	2240.75	2854.3	3957.64	2661.58	4034.67	3551.3	4154.62	2244.11
sp|P06745|G6PI_MOUSE	Gpi	Glucose-6-phosphate isomerase OS=Mus musculus GN=Gpi PE=1 SV=4	16	18	2948.45	3353.31	2929.31	3077.02	4988.34	5136.33	5365.51	5163.39	4742.2	3660.95
sp|P07214|SPRC_MOUSE	Sparc	SPARC OS=Mus musculus GN=Sparc PE=1 SV=1	17	16	3486.96	3395.53	3793.44	3558.64	4594.37	4816.41	4257.03	4555.94	4784.54	4333.83
sp|Q9WUB3|PYGM_MOUSE	Pygm	Glycogen phosphorylase, muscle form OS=Mus musculus GN=Pygm PE=1 SV=3	10	10	1806.65	1795.59	2455.08	2019.11	1889.08	2392.99	1936.23	2072.77	1800.34	1831.23
sp|P23927|CRYAB_MOUSE	Cryab	Alpha-crystallin B chain OS=Mus musculus GN=Cryab PE=1 SV=2	4	2	705.861	711.58	1249.51	888.985	790.809	1224.33	829.464	948.2	636.336	894.575
sp|Q62059|CSPG2_MOUSE	Vcan	Versican core protein OS=Mus musculus GN=Vcan PE=1 SV=2	2	3	282.036	265.536	199.371	248.981	450.591	162.962	398.09	337.214	321.491	128.725
sp|Q99KK7|DPP3_MOUSE	Dpp3	Dipeptidyl peptidase 3 OS=Mus musculus GN=Dpp3 PE=1 SV=2	4	2	188.221	193.656	662.504	348.127	245.196	877.519	227.858	450.191	268.294	726.847
sp|P35441|TSP1_MOUSE	Thbs1	Thrombospondin-1 OS=Mus musculus GN=Thbs1 PE=1 SV=1	9	11	1555.96	1536.75	1813.94	1635.55	2889.46	3760.61	2759.41	3136.49	1888.93	1808.07
sp|P14602|HSPB1_MOUSE	Hspb1	Heat shock protein beta-1 OS=Mus musculus GN=Hspb1 PE=1 SV=3	7	5	1714.07	1651.76	2066.9	1810.91	662.086	977.985	702.604	780.892	1190.64	1228.67
sp|P62082|RS7_MOUSE	Rps7	40S ribosomal protein S7 OS=Mus musculus GN=Rps7 PE=2 SV=1	2	3	1278.52	1219.86	1005.27	1167.88	425.097	318.322	387.587	377.002	783.441	476.751
sp|Q9CZD3|GARS_MOUSE	Gars	Glycine--tRNA ligase OS=Mus musculus GN=Gars PE=1 SV=1	4	5	1056.52	1070.82	694.728	940.689	856.565	754.925	819.161	810.217	946.69	585.051
tr|E9PZF0|E9PZF0_MOUSE	Gm20390	Nucleoside diphosphate kinase OS=Mus musculus GN=Gm20390 PE=3 SV=1	8	9	1677.79	1706.8	1323.23	1569.27	2472.77	1669.5	2649.09	2263.79	2452.8	1311.46
sp|O70251|EF1B_MOUSE	Eef1b	Elongation factor 1-beta OS=Mus musculus GN=Eef1b PE=1 SV=5	2	5	1808.04	1748.91	498.706	1351.89	873.736	287.236	753.098	638.023	1240.99	306.559
tr|A0A0R4J1E2|A0A0R4J1E2_MOUSE	Eef1d	Elongation factor 1-delta OS=Mus musculus GN=Eef1d PE=1 SV=1	3	5	1066.09	1106.8	965.071	1045.99	946.939	406.384	1185	846.108	970.771	500.615
sp|Q99K85|SERC_MOUSE	Psat1	Phosphoserine aminotransferase OS=Mus musculus GN=Psat1 PE=1 SV=1	10	11	2687.34	2814.06	1973.46	2491.62	3158.33	2218.25	3170.59	2849.06	3370.33	1906.5
sp|Q11136|PEPD_MOUSE	Pepd	Xaa-Pro dipeptidase OS=Mus musculus GN=Pepd PE=1 SV=3	2	1	213.339	208.284	340.749	254.124	214.039	360.174	228.507	267.573	238.81	321.94
sp|P28653|PGS1_MOUSE	Bgn	Biglycan OS=Mus musculus GN=Bgn PE=1 SV=1	6	6	1334.16	1330.31	1843.52	1502.66	1531.76	1572.22	1440.14	1514.71	1278.72	1292.65
sp|O88844|IDHC_MOUSE	Idh1	Isocitrate dehydrogenase [NADP] cytoplasmic OS=Mus musculus GN=Idh1 PE=1 SV=2	7	7	1882.62	1878.41	2002.34	1921.12	1097.9	1165.46	1010.98	1091.45	1874.87	1644.2
sp|P70195|PSB7_MOUSE	Psmb7	Proteasome subunit beta type-7 OS=Mus musculus GN=Psmb7 PE=1 SV=1	4	3	660.328	672.326	602.408	645.021	704.398	720.27	633.775	686.148	746.963	562.715
sp|A2ASS6|TITIN_MOUSE	Ttn	Titin OS=Mus musculus GN=Ttn PE=1 SV=1	3	2	443.146	424.218	1161.36	676.242	942.92	1824.55	935.335	1234.27	535.756	980.384
tr|A0A087WR50|A0A087WR50_MOUSE	Fn1	Fibronectin OS=Mus musculus GN=Fn1 PE=1 SV=1	69	77	10494.8	9659.55	13320.3	11158.2	27750.2	38284	27621.8	31218.7	14364.6	15464
sp|P0C0S6|H2AZ_MOUSE	H2afz	Histone H2A.Z OS=Mus musculus GN=H2afz PE=1 SV=2	2	1	485.552	410.361	1033.34	643.085	137.342	295.58	127.608	186.843	282.47	564.17
sp|P27661|H2AX_MOUSE	H2afx	Histone H2AX OS=Mus musculus GN=H2afx PE=1 SV=2	2	4	1105.03	938.21	725.097	922.779	1486.63	959.03	1458.62	1301.43	941.499	513.343
sp|P51150|RAB7A_MOUSE	Rab7a	Ras-related protein Rab-7a OS=Mus musculus GN=Rab7a PE=1 SV=2	1	1	615.552	601.979	535.967	584.499	426.618	328.742	460.83	405.397	499.744	334.817
sp|P80313|TCPH_MOUSE	Cct7	T-complex protein 1 subunit eta OS=Mus musculus GN=Cct7 PE=1 SV=1	3	3	999.555	1279.16	739.036	1005.92	590.342	543.821	744.804	626.322	655.412	439.248
sp|Q9JIF0|ANM1_MOUSE	Prmt1	Protein arginine N-methyltransferase 1 OS=Mus musculus GN=Prmt1 PE=1 SV=1	1	1	284.039	265.769	337.175	295.661	287.566	355.817	327.065	323.483	252.658	263.784
sp|P60843|IF4A1_MOUSE	Eif4a1	Eukaryotic initiation factor 4A-I OS=Mus musculus GN=Eif4a1 PE=1 SV=1	2	3	1307.25	1338.61	499.97	1048.61	1291.35	500.118	1788.04	1193.17	1220.07	399.797
sp|P10630|IF4A2_MOUSE	Eif4a2	Eukaryotic initiation factor 4A-II OS=Mus musculus GN=Eif4a2 PE=1 SV=2	6	8	2283.43	2387.48	1887.94	2186.28	1757.15	1715.96	1884.64	1785.92	1974.95	1506.91
sp|Q9Z1T2|TSP4_MOUSE	Thbs4	Thrombospondin-4 OS=Mus musculus GN=Thbs4 PE=1 SV=1	1	3	883.62	880.118	589.011	784.25	561.196	167.389	557.205	428.597	752.519	315.2
sp|P19324|SERPH_MOUSE	Serpinh1	Serpin H1 OS=Mus musculus GN=Serpinh1 PE=1 SV=3	2	8	2212.32	2097.51	644.293	1651.37	1764.45	292.785	1630.56	1229.26	2574.31	427.985
tr|Q5XJF6|Q5XJF6_MOUSE	Rpl10a	Ribosomal protein OS=Mus musculus GN=Rpl10a PE=1 SV=1	3	5	2382.96	2365.16	3202.94	2650.35	1720.69	2152.06	1787.12	1886.62	1849.45	1941
sp|P47911|RL6_MOUSE	Rpl6	60S ribosomal protein L6 OS=Mus musculus GN=Rpl6 PE=1 SV=3	1	1	738.333	728.282	403.313	623.309	417.37	308.071	368.614	364.685	491.205	197.353
sp|Q03265|ATPA_MOUSE	Atp5a1	ATP synthase subunit alpha, mitochondrial OS=Mus musculus GN=Atp5a1 PE=1 SV=1	2	3	581.825	490.656	740.668	604.383	195.838	211.295	238.232	215.122	399.91	374.18
sp|P40142|TKT_MOUSE	Tkt	Transketolase OS=Mus musculus GN=Tkt PE=1 SV=1	2	3	696.976	693.134	274.887	554.999	728.404	322.446	727.584	592.811	850.422	287.836
sp|O70435|PSA3_MOUSE	Psma3	Proteasome subunit alpha type-3 OS=Mus musculus GN=Psma3 PE=1 SV=3	6	7	1602.84	1599.46	1237.09	1479.8	2505.68	1899.22	2526.68	2310.53	2157.35	1338.56
sp|P13020|GELS_MOUSE	Gsn	Gelsolin OS=Mus musculus GN=Gsn PE=1 SV=3	11	10	2498.59	2448.49	3851.64	2932.91	2676.92	2968.68	3013.8	2886.47	2529.98	2737.83
sp|P12032|TIMP1_MOUSE	Timp1	Metalloproteinase inhibitor 1 OS=Mus musculus GN=Timp1 PE=1 SV=2	6	3	502.237	460.738	1278.27	747.082	644.282	1719.07	629.056	997.469	571.578	1180.36
sp|Q76MZ3|2AAA_MOUSE	Ppp2r1a	Serine/threonine-protein phosphatase 2A 65 kDa regulatory subunit A alpha isoform OS=Mus musculus GN=Ppp2r1a PE=1 SV=3	3	5	1391.47	1425.7	1049.74	1288.97	869.198	462.429	863.203	731.61	1230.88	687.909
sp|Q9R0P5|DEST_MOUSE	Dstn	Destrin OS=Mus musculus GN=Dstn PE=1 SV=3	3	3	1143.14	1084.31	1616.5	1281.32	491.519	713.549	453.144	552.737	664.592	948.597
sp|P45591|COF2_MOUSE	Cfl2	Cofilin-2 OS=Mus musculus GN=Cfl2 PE=1 SV=1	3	7	1717.17	1696.87	1051.19	1488.41	1621.11	933.634	1683.99	1412.91	1531.96	718.499
sp|P18760|COF1_MOUSE	Cfl1	Cofilin-1 OS=Mus musculus GN=Cfl1 PE=1 SV=3	9	9	4693.56	4739.76	5051.96	4828.43	1715.66	2269.21	1588.05	1857.64	3018.24	2866.55
sp|P60764|RAC3_MOUSE	Rac3	Ras-related C3 botulinum toxin substrate 3 OS=Mus musculus GN=Rac3 PE=1 SV=1	3	2	454.861	453.755	431.771	446.796	353.478	396.068	366.139	371.895	493.715	425.963
sp|Q9DCQ7|A1AT6_MOUSE	Serpina1f	Alpha-1-antitrypsin 1-6 OS=Mus musculus GN=Serpina1f PE=2 SV=1	2	3	695.136	709.294	621.996	675.475	1094.76	835.341	1089.84	1006.65	1004.84	674.266
sp|Q07079|IBP5_MOUSE	Igfbp5	Insulin-like growth factor-binding protein 5 OS=Mus musculus GN=Igfbp5 PE=1 SV=1	5	6	2458.82	2459.39	3220.92	2713.04	510.492	499.87	435.065	481.809	1301.81	1273.71
sp|P30416|FKBP4_MOUSE	Fkbp4	Peptidyl-prolyl cis-trans isomerase FKBP4 OS=Mus musculus GN=Fkbp4 PE=1 SV=5	3	1	434.329	462.525	650.355	515.736	144.747	459.859	121.57	242.059	331.285	519.968
sp|Q61508|ECM1_MOUSE	Ecm1	Extracellular matrix protein 1 OS=Mus musculus GN=Ecm1 PE=1 SV=2	6	10	1626.83	1634.33	846.967	1369.38	1145.21	847.086	1162.6	1051.63	1399.76	731.897
tr|D3YV22|D3YV22_MOUSE	Ecm1	Extracellular matrix protein 1 (Fragment) OS=Mus musculus GN=Ecm1 PE=1 SV=1	1	1	134.27	118.047	113.956	122.091	178.338	167.854	168.085	171.426	147.56	118.547
sp|Q62446|FKBP3_MOUSE	Fkbp3	Peptidyl-prolyl cis-trans isomerase FKBP3 OS=Mus musculus GN=Fkbp3 PE=1 SV=2	1	1	359.751	339.197	120.269	273.072	164.954	145.523	157.554	156.01	226.024	64.7838
sp|Q9R0P3|ESTD_MOUSE	Esd	S-formylglutathione hydrolase OS=Mus musculus GN=Esd PE=1 SV=1	4	1	521.039	502.558	1330.9	784.832	403.015	803.604	411.03	539.216	480.232	964.519
sp|Q61598|GDIB_MOUSE	Gdi2	Rab GDP dissociation inhibitor beta OS=Mus musculus GN=Gdi2 PE=1 SV=1	6	5	613.236	610.353	1521.01	914.868	570.322	1436.43	547.29	851.346	641.197	1404.23
sp|P50396|GDIA_MOUSE	Gdi1	Rab GDP dissociation inhibitor alpha OS=Mus musculus GN=Gdi1 PE=1 SV=3	7	6	863.144	890.983	1035.25	929.791	812.708	1085.16	829.707	909.19	934.366	954.184
sp|P80315|TCPD_MOUSE	Cct4	T-complex protein 1 subunit delta OS=Mus musculus GN=Cct4 PE=1 SV=3	2	1	224.91	212.778	524.825	320.838	71.9802	455.908	65.7202	197.869	147.632	351.926
sp|P17918|PCNA_MOUSE	Pcna	Proliferating cell nuclear antigen OS=Mus musculus GN=Pcna PE=1 SV=2	3	2	861.672	825.329	765.942	817.648	341.528	524.954	287.113	384.532	650.132	669.04
sp|Q9ES30|C1QT3_MOUSE	C1qtnf3	Complement C1q tumor necrosis factor-related protein 3 OS=Mus musculus GN=C1qtnf3 PE=2 SV=1	1	2	258.562	271.199	254.281	261.347	166.791	79.1408	172.097	139.343	214.222	179.191
sp|Q6P1B1|XPP1_MOUSE	Xpnpep1	Xaa-Pro aminopeptidase 1 OS=Mus musculus GN=Xpnpep1 PE=1 SV=1	1	1	128.603	138.329	66.4724	111.135	132.484	56.8542	131.208	106.849	159.107	78.4758
sp|Q8BK64|AHSA1_MOUSE	Ahsa1	Activator of 90 kDa heat shock protein ATPase homolog 1 OS=Mus musculus GN=Ahsa1 PE=1 SV=2	2	2	269.397	289.401	467.744	342.181	306.793	459.784	341.874	369.484	297.695	367.879
sp|Q99P72|RTN4_MOUSE	Rtn4	Reticulon-4 OS=Mus musculus GN=Rtn4 PE=1 SV=2	1	2	467.131	472.712	143.263	361.035	255.071	175.822	224.978	218.624	334.217	141.242
tr|D3YXF5|D3YXF5_MOUSE	C7	Complement component 7 OS=Mus musculus GN=C7 PE=1 SV=2	2	1	393.445	392.909	708.492	498.282	502.435	866.831	422.32	597.195	345.262	583.939
sp|O88342|WDR1_MOUSE	Wdr1	WD repeat-containing protein 1 OS=Mus musculus GN=Wdr1 PE=1 SV=3	10	9	1804	1777.35	2504.36	2028.57	2195.24	2435.47	2059.56	2230.09	2147.97	2174.95
sp|P29533|VCAM1_MOUSE	Vcam1	Vascular cell adhesion protein 1 OS=Mus musculus GN=Vcam1 PE=1 SV=1	4	2	516.868	533.886	900.55	650.435	937.631	1668.53	839.598	1148.59	699.8	1050.99
sp|Q62356|FSTL1_MOUSE	Fstl1	Follistatin-related protein 1 OS=Mus musculus GN=Fstl1 PE=1 SV=2	5	5	1592.2	1599.17	2092.94	1761.44	820.125	885.542	751.771	819.146	1428.68	1508.89
sp|P10639|THIO_MOUSE	Txn	Thioredoxin OS=Mus musculus GN=Txn PE=1 SV=3	4	3	849.92	828.399	805.178	827.832	809.221	514.108	761.18	694.836	721.668	522.251
sp|Q8CIE6|COPA_MOUSE	Copa	Coatomer subunit alpha OS=Mus musculus GN=Copa PE=1 SV=2	1	2	603.886	581.937	327.786	504.536	642.781	405.041	622.386	556.736	586.26	289.163
sp|P10107|ANXA1_MOUSE	Anxa1	Annexin A1 OS=Mus musculus GN=Anxa1 PE=1 SV=2	3	4	979.767	927.316	761.839	889.641	837.197	519.338	871.591	742.709	728.697	495.42
sp|P12023|A4_MOUSE	App	Amyloid-beta A4 protein OS=Mus musculus GN=App PE=1 SV=3	7	9	1354.36	1274.94	962.182	1197.16	3222.55	1022.54	3204.4	2483.16	2148.99	847.97
sp|P62962|PROF1_MOUSE	Pfn1	Profilin-1 OS=Mus musculus GN=Pfn1 PE=1 SV=2	6	5	1156.48	1184.67	4516.72	2285.96	490.099	2030.79	502.145	1007.68	777.525	2010.53
sp|P54728|RD23B_MOUSE	Rad23b	UV excision repair protein RAD23 homolog B OS=Mus musculus GN=Rad23b PE=1 SV=2	2	4	1263.97	1319.31	1486.08	1356.45	1938.28	2427.81	1981.67	2115.92	1309.03	1126.53
sp|P54726|RD23A_MOUSE	Rad23a	UV excision repair protein RAD23 homolog A OS=Mus musculus GN=Rad23a PE=1 SV=2	1	2	438.439	433.328	314.298	395.355	926.742	621.741	894.255	814.246	503.966	259.943
sp|Q9DBJ1|PGAM1_MOUSE	Pgam1	Phosphoglycerate mutase 1 OS=Mus musculus GN=Pgam1 PE=1 SV=3	10	11	2625.22	2481.09	2445.89	2517.4	2577.77	2425.87	2715.71	2573.12	3057.97	2393.75
sp|O70250|PGAM2_MOUSE	Pgam2	Phosphoglycerate mutase 2 OS=Mus musculus GN=Pgam2 PE=1 SV=3	1	2	487.004	456.566	208.769	384.113	682.65	192.498	555.788	476.979	601.277	189.968
sp|O88207|CO5A1_MOUSE	Col5a1	Collagen alpha-1(V) chain OS=Mus musculus GN=Col5a1 PE=1 SV=2	3	6	962.9	972.585	949.819	961.768	1436.01	1131.83	1495.64	1354.49	1242	804.188
sp|P27773|PDIA3_MOUSE	Pdia3	Protein disulfide-isomerase A3 OS=Mus musculus GN=Pdia3 PE=1 SV=2	5	8	1845.76	1717.58	1090.77	1551.37	1571.3	964.377	1588.96	1374.88	1823.71	934.363
sp|P62806|H4_MOUSE	Hist1h4a	Histone H4 OS=Mus musculus GN=Hist1h4a PE=1 SV=2	2	4	1120.45	941.107	1219.23	1093.6	615.869	701.645	607.739	641.751	769.903	744.073
sp|P53996|CNBP_MOUSE	Cnbp	Cellular nucleic acid-binding protein OS=Mus musculus GN=Cnbp PE=1 SV=2	1	1	686.884	660.361	240.306	529.184	834.309	320.292	702.808	619.136	610.07	192.715
sp|P11983|TCPA_MOUSE	Tcp1	T-complex protein 1 subunit alpha OS=Mus musculus GN=Tcp1 PE=1 SV=3	4	2	391.314	383.996	892.501	555.937	339.782	935.761	355.334	543.626	333.211	706.796
sp|Q9CVB6|ARPC2_MOUSE	Arpc2	Actin-related protein 2/3 complex subunit 2 OS=Mus musculus GN=Arpc2 PE=1 SV=3	3	4	1495.58	1505.4	1006.16	1335.71	1366.2	859.743	1381.74	1202.56	1310.98	764.069
sp|O08709|PRDX6_MOUSE	Prdx6	Peroxiredoxin-6 OS=Mus musculus GN=Prdx6 PE=1 SV=3	2	5	831.719	823.292	350.165	668.392	1053.25	352.701	1022.07	809.34	1025.52	316.157
sp|Q9CZ30|OLA1_MOUSE	Ola1	Obg-like ATPase 1 OS=Mus musculus GN=Ola1 PE=1 SV=1	3	3	1819.95	1900.44	1002.85	1574.41	551.693	422.474	480.465	484.877	1293.1	655.638
sp|Q61937|NPM_MOUSE	Npm1	Nucleophosmin OS=Mus musculus GN=Npm1 PE=1 SV=1	4	3	921.693	916.918	1042.68	960.431	926.391	1100.59	898.793	975.259	801.117	819.487
sp|P68040|RACK1_MOUSE	Rack1	Receptor of activated protein C kinase 1 OS=Mus musculus GN=Rack1 PE=1 SV=3	4	6	1544.37	1587.76	987.417	1373.18	1480.69	978.133	1409.57	1289.46	1379.79	766.363
tr|A2AMW0|A2AMW0_MOUSE	Capzb	Capping protein (Actin filament) muscle Z-line, beta, isoform CRA_a OS=Mus musculus GN=Capzb PE=1 SV=1	5	6	1018.49	1000.53	789.292	936.104	927.464	638.286	972.84	846.197	1001.85	609.976
sp|P26638|SYSC_MOUSE	Sars	Serine--tRNA ligase, cytoplasmic OS=Mus musculus GN=Sars PE=1 SV=3	1	2	403.043	438.863	175.563	339.156	250.504	90.5706	242.183	194.419	375.625	122.114
sp|Q62000|MIME_MOUSE	Ogn	Mimecan OS=Mus musculus GN=Ogn PE=1 SV=1	5	6	1784.26	1837.65	1886.4	1836.1	1803.59	1802.17	1826.82	1810.86	1750.84	1413.93
sp|Q02788|CO6A2_MOUSE	Col6a2	Collagen alpha-2(VI) chain OS=Mus musculus GN=Col6a2 PE=1 SV=3	4	2	188.172	180.401	554.769	307.781	294.225	759.367	283.449	445.68	190.383	511.798
sp|Q8CGC7|SYEP_MOUSE	Eprs	Bifunctional glutamate/proline--tRNA ligase OS=Mus musculus GN=Eprs PE=1 SV=4	1	2	578.166	577.15	144.368	433.228	597.215	171.774	595.755	454.915	500.211	177.725
sp|P09671|SODM_MOUSE	Sod2	Superoxide dismutase [Mn], mitochondrial OS=Mus musculus GN=Sod2 PE=1 SV=3	1	3	203.167	201.367	44.4922	149.675	659.789	184.136	652.402	498.776	437.25	82.0475
sp|Q9Z1N5|DX39B_MOUSE	Ddx39b	Spliceosome RNA helicase Ddx39b OS=Mus musculus GN=Ddx39b PE=1 SV=1	4	4	1158.76	1151.23	1140.67	1150.22	1089.19	1256.4	1060.66	1135.42	1094.87	980.86
sp|Q9CPU0|LGUL_MOUSE	Glo1	Lactoylglutathione lyase OS=Mus musculus GN=Glo1 PE=1 SV=3	3	5	346.465	433.721	73.3889	284.525	1167.19	1496.01	1011.3	1224.83	872.779	579.032
sp|P27612|PLAP_MOUSE	Plaa	Phospholipase A-2-activating protein OS=Mus musculus GN=Plaa PE=1 SV=4	2	1	292.766	294.311	581.785	389.621	252.448	470.442	251.254	324.715	225.358	403.216
sp|O35887|CALU_MOUSE	Calu	Calumenin OS=Mus musculus GN=Calu PE=1 SV=1	3	6	1159.77	1196.29	1036.96	1131.01	1158.59	1040.75	1027.65	1075.66	1266.02	973.644
tr|Q6XLQ8|Q6XLQ8_MOUSE	Calu	Calumenin OS=Mus musculus GN=Calu PE=1 SV=1	1	1	176.039	189.05	345.204	236.764	180.96	337.293	143.206	220.486	202.126	313.85
sp|Q8R016|BLMH_MOUSE	Blmh	Bleomycin hydrolase OS=Mus musculus GN=Blmh PE=1 SV=1	2	1	139.97	116.608	174.083	143.554	269.79	239.667	269.297	259.585	221.396	180.02
sp|P54923|ADPRH_MOUSE	Adprh	[Protein ADP-ribosylarginine] hydrolase OS=Mus musculus GN=Adprh PE=1 SV=1	1	1	104.776	113.434	144.769	120.993	109.946	84.2799	105.674	99.9666	121.173	107.921
sp|Q62009|POSTN_MOUSE	Postn	Periostin OS=Mus musculus GN=Postn PE=1 SV=2	4	5	783.259	744.651	946.442	824.784	1560.91	1994.12	1533.75	1696.26	1146.94	1101.91
sp|P63028|TCTP_MOUSE	Tpt1	Translationally-controlled tumor protein OS=Mus musculus GN=Tpt1 PE=1 SV=1	5	6	819.822	841.481	1006.29	889.198	1167.06	1263.09	1258.33	1229.49	961.495	866.817
sp|P50543|S10AB_MOUSE	S100a11	Protein S100-A11 OS=Mus musculus GN=S100a11 PE=1 SV=1	1	1	229.097	228.477	270.568	242.714	167.094	196.19	157.48	173.588	183.107	173.526
sp|Q9WVA4|TAGL2_MOUSE	Tagln2	Transgelin-2 OS=Mus musculus GN=Tagln2 PE=1 SV=4	7	7	3022.26	2927.37	4168.6	3372.74	1227.17	1534.54	1281.05	1347.59	1772.64	1898.23
sp|P08228|SODC_MOUSE	Sod1	Superoxide dismutase [Cu-Zn] OS=Mus musculus GN=Sod1 PE=1 SV=2	1	1	98.4856	98.5869	139.915	112.329	135.779	212.882	136.653	161.771	120.967	142.656
sp|P63038|CH60_MOUSE	Hspd1	60 kDa heat shock protein, mitochondrial OS=Mus musculus GN=Hspd1 PE=1 SV=1	1	3	715.016	610.096	312.234	545.782	414.466	142.835	396.932	318.078	580.23	203.583
sp|P01029|CO4B_MOUSE	C4b	Complement C4-B OS=Mus musculus GN=C4b PE=1 SV=3	3	5	1348.99	1437.81	1149.55	1312.12	1597.53	1470.6	1544.04	1537.39	1650.66	1056.94
sp|P09103|PDIA1_MOUSE	P4hb	Protein disulfide-isomerase OS=Mus musculus GN=P4hb PE=1 SV=2	9	7	1664.99	1540.48	2219.99	1808.49	1719.83	2233.8	1745.59	1899.74	1903.34	2030.03
sp|P70670|NACAM_MOUSE	Naca	Nascent polypeptide-associated complex subunit alpha, muscle-specific form OS=Mus musculus GN=Naca PE=1 SV=2	2	5	2111.77	2145.02	602.053	1619.61	379.663	199.97	277.217	285.617	1146.58	300.49
sp|O08553|DPYL2_MOUSE	Dpysl2	Dihydropyrimidinase-related protein 2 OS=Mus musculus GN=Dpysl2 PE=1 SV=2	4	9	2089.3	2110.87	1520.69	1906.95	2135.83	1477.62	2207.19	1940.21	2046.7	1214.75
sp|Q62188|DPYL3_MOUSE	Dpysl3	Dihydropyrimidinase-related protein 3 OS=Mus musculus GN=Dpysl3 PE=1 SV=1	5	4	1101.68	1121.46	1545.83	1256.32	805.397	1220.99	691.25	905.88	973.784	1138.39
sp|P14873|MAP1B_MOUSE	Map1b	Microtubule-associated protein 1B OS=Mus musculus GN=Map1b PE=1 SV=2	1	1	328.668	326.269	392.457	349.131	23.8018	150.117	16.6871	63.5352	150.363	199.326
sp|O35381|AN32A_MOUSE	Anp32a	Acidic leucine-rich nuclear phosphoprotein 32 family member A OS=Mus musculus GN=Anp32a PE=1 SV=1	2	1	136.33	150.352	1053.57	446.751	92.3898	522.59	110.005	241.662	148.058	731.997
sp|Q61768|KINH_MOUSE	Kif5b	Kinesin-1 heavy chain OS=Mus musculus GN=Kif5b PE=1 SV=3	3	3	257.585	279.518	440.548	325.884	711.391	439.153	697.1	615.881	363.558	290.595
tr|E9Q912|E9Q912_MOUSE	Rap1gds1	RAP1, GTP-GDP dissociation stimulator 1 OS=Mus musculus GN=Rap1gds1 PE=1 SV=1	1	1	102.544	116.498	108.362	109.135	108.808	107.678	123.867	113.451	120.549	102.927
sp|P07310|KCRM_MOUSE	Ckm	Creatine kinase M-type OS=Mus musculus GN=Ckm PE=1 SV=1	8	6	1817.55	1853.38	2809.14	2160.02	959.743	1277.2	934.538	1057.16	1451.75	1811.68
sp|Q04447|KCRB_MOUSE	Ckb	Creatine kinase B-type OS=Mus musculus GN=Ckb PE=1 SV=1	1	6	1073.91	1030.49	98.5154	734.305	1249.68	106.438	1219.39	858.503	1164.89	80.6433
sp|P17751|TPIS_MOUSE	Tpi1	Triosephosphate isomerase OS=Mus musculus GN=Tpi1 PE=1 SV=4	12	9	2738	2667.68	3935.19	3113.62	2266.04	2816.44	2233.46	2438.65	2863.09	3154.46
sp|P56399|UBP5_MOUSE	Usp5	Ubiquitin carboxyl-terminal hydrolase 5 OS=Mus musculus GN=Usp5 PE=1 SV=1	2	5	1011.77	1021.3	647.882	893.651	718.279	317.119	690.846	575.415	1008.54	497.307
sp|Q6GQT1|A2MG_MOUSE	A2m	Alpha-2-macroglobulin-P OS=Mus musculus GN=A2m PE=2 SV=2	6	8	2379.24	2277.18	2506.22	2387.55	3850.89	3502.98	3967.99	3773.95	3611.8	2592.07
sp|Q61838|PZP_MOUSE	Pzp	Pregnancy zone protein OS=Mus musculus GN=Pzp PE=1 SV=3	3	5	656.213	660.585	623.642	646.813	1248.06	862.824	1183.23	1098.04	1020.66	665.278
sp|Q921I1|TRFE_MOUSE	Tf	Serotransferrin OS=Mus musculus GN=Tf PE=1 SV=1	3	4	699.514	731.431	595.521	675.489	1109.13	809.458	1229.48	1049.36	1115.72	668.596
sp|P00493|HPRT_MOUSE	Hprt1	Hypoxanthine-guanine phosphoribosyltransferase OS=Mus musculus GN=Hprt1 PE=1 SV=3	5	4	604.722	588.976	855.395	683.031	734.622	1102.02	692.597	843.081	745.07	867.456
sp|Q62261|SPTB2_MOUSE	Sptbn1	Spectrin beta chain, non-erythrocytic 1 OS=Mus musculus GN=Sptbn1 PE=1 SV=2	4	5	937.044	955.444	1476.89	1123.13	1243.56	2053.49	1309.02	1535.36	980.352	1124.59
sp|P14211|CALR_MOUSE	Calr	Calreticulin OS=Mus musculus GN=Calr PE=1 SV=1	12	7	2109.88	1878.49	2999.62	2329.33	2276.84	3084.78	2234.07	2531.9	2457.1	2833.82
sp|P08207|S10AA_MOUSE	S100a10	Protein S100-A10 OS=Mus musculus GN=S100a10 PE=1 SV=2	1	1	356.058	328.178	345.607	343.281	224.334	247.521	239.845	237.233	238.674	199.586
sp|P06797|CATL1_MOUSE	Ctsl	Cathepsin L1 OS=Mus musculus GN=Ctsl PE=1 SV=2	2	6	1030.28	1041.5	598.553	890.111	1093.36	684.156	1101.4	959.639	1068.84	533.653
sp|Q8JZQ9|EIF3B_MOUSE	Eif3b	Eukaryotic translation initiation factor 3 subunit B OS=Mus musculus GN=Eif3b PE=1 SV=1	2	3	529.66	533.022	358.573	473.752	578.097	489.133	582.172	549.801	480.008	288.576
sp|Q08879|FBLN1_MOUSE	Fbln1	Fibulin-1 OS=Mus musculus GN=Fbln1 PE=1 SV=2	4	3	430.763	429.578	1049.43	636.59	811.234	1919.87	838.692	1189.93	489.641	984.779
sp|P16045|LEG1_MOUSE	Lgals1	Galectin-1 OS=Mus musculus GN=Lgals1 PE=1 SV=3	12	16	5604.15	5582.47	6938.21	6041.61	5077.69	5992.39	4833.28	5301.12	5076.4	4725.91
sp|Q99020|ROAA_MOUSE	Hnrnpab	Heterogeneous nuclear ribonucleoprotein A/B OS=Mus musculus GN=Hnrnpab PE=1 SV=1	2	3	1367.28	1405.13	822.818	1198.41	949.904	565.876	933.533	816.438	1061.73	472.333
sp|Q60668|HNRPD_MOUSE	Hnrnpd	Heterogeneous nuclear ribonucleoprotein D0 OS=Mus musculus GN=Hnrnpd PE=1 SV=2	3	2	638.209	624.843	1106.63	789.893	361.306	774.248	325.571	487.042	454.201	730.132
sp|Q9CXW3|CYBP_MOUSE	Cacybp	Calcyclin-binding protein OS=Mus musculus GN=Cacybp PE=1 SV=1	1	4	1814.55	1876.52	255.144	1315.4	1573.52	400.928	1573.61	1182.69	1498.4	230.898
sp|P80316|TCPE_MOUSE	Cct5	T-complex protein 1 subunit epsilon OS=Mus musculus GN=Cct5 PE=1 SV=1	4	3	756.654	754.379	3055.44	1522.16	837.528	1675.25	775.548	1096.11	678.069	1649.9
sp|O09061|PSB1_MOUSE	Psmb1	Proteasome subunit beta type-1 OS=Mus musculus GN=Psmb1 PE=1 SV=1	4	3	267.548	316.715	1040.91	541.723	500.581	1587.36	561.886	883.277	421.099	1134.28
sp|P97352|S10AD_MOUSE	S100a13	Protein S100-A13 OS=Mus musculus GN=S100a13 PE=1 SV=1	2	3	372.793	367.152	302.948	347.631	760.002	623.185	781.359	721.515	557.274	364.169
sp|P15116|CADH2_MOUSE	Cdh2	Cadherin-2 OS=Mus musculus GN=Cdh2 PE=1 SV=2	3	2	585.748	571.201	670.355	609.101	907.723	1008.18	902.078	939.328	808.984	772.474
sp|P63323|RS12_MOUSE	Rps12	40S ribosomal protein S12 OS=Mus musculus GN=Rps12 PE=1 SV=2	3	3	1377.84	1372.2	1284.47	1344.84	665.58	555.804	627.916	616.433	904.714	682.414
sp|Q9R0Q7|TEBP_MOUSE	Ptges3	Prostaglandin E synthase 3 OS=Mus musculus GN=Ptges3 PE=1 SV=1	2	3	918.046	840.151	541.675	766.624	323.164	216.016	304.421	281.2	567.225	332.47
sp|P09535|IGF2_MOUSE	Igf2	Insulin-like growth factor II OS=Mus musculus GN=Igf2 PE=1 SV=1	2	2	478.752	491.469	546.69	505.637	76.6285	127.474	73.0312	92.3778	255.331	265.138
sp|P07141|CSF1_MOUSE	Csf1	Macrophage colony-stimulating factor 1 OS=Mus musculus GN=Csf1 PE=1 SV=2	1	1	88.4804	106.715	89.3646	94.8533	148.87	160.424	135.49	148.261	132.82	119.245
sp|P06151|LDHA_MOUSE	Ldha	L-lactate dehydrogenase A chain OS=Mus musculus GN=Ldha PE=1 SV=3	11	13	3610.52	3638.51	3050.1	3433.04	3285.17	2575.17	3123.26	2994.53	4119.39	2771.9
sp|P16125|LDHB_MOUSE	Ldhb	L-lactate dehydrogenase B chain OS=Mus musculus GN=Ldhb PE=1 SV=2	2	2	216.869	211.005	291.858	239.911	243.259	310.851	213.757	255.956	244.361	299.613
sp|Q99JY9|ARP3_MOUSE	Actr3	Actin-related protein 3 OS=Mus musculus GN=Actr3 PE=1 SV=3	2	5	1086.86	1107.31	644.473	946.214	708.025	507.936	671.072	629.011	810.786	417.363
sp|Q01149|CO1A2_MOUSE	Col1a2	Collagen alpha-2(I) chain OS=Mus musculus GN=Col1a2 PE=1 SV=2	10	5	1712.2	1741.36	1625.73	1693.1	943.535	1916.72	797.625	1219.29	1362.19	1555.86
sp|O88569|ROA2_MOUSE	Hnrnpa2b1	Heterogeneous nuclear ribonucleoproteins A2/B1 OS=Mus musculus GN=Hnrnpa2b1 PE=1 SV=2	5	5	1200.78	1262.15	1774.67	1412.53	982.074	1762.54	977.294	1240.64	886.709	1069.59
sp|P49312|ROA1_MOUSE	Hnrnpa1	Heterogeneous nuclear ribonucleoprotein A1 OS=Mus musculus GN=Hnrnpa1 PE=1 SV=2	1	2	380.75	359.456	441.768	393.991	243.68	268.234	246.576	252.83	248.857	220.652
sp|P10126|EF1A1_MOUSE	Eef1a1	Elongation factor 1-alpha 1 OS=Mus musculus GN=Eef1a1 PE=1 SV=3	18	15	7308.47	7694.33	11055.2	8685.98	3633.15	7521.53	4665.89	5273.52	5262.17	6725.38
sp|Q7TMK9|HNRPQ_MOUSE	Syncrip	Heterogeneous nuclear ribonucleoprotein Q OS=Mus musculus GN=Syncrip PE=1 SV=2	3	7	1790.25	1792.45	780.52	1454.41	1204.97	1402.49	1193.1	1266.85	1523.03	861.218
sp|Q9JJU8|SH3L1_MOUSE	Sh3bgrl	SH3 domain-binding glutamic acid-rich-like protein OS=Mus musculus GN=Sh3bgrl PE=1 SV=1	1	2	599.17	626.694	302.836	509.567	603.962	307.54	624.708	512.07	527.885	196.818
sp|P63005|LIS1_MOUSE	Pafah1b1	Platelet-activating factor acetylhydrolase IB subunit alpha OS=Mus musculus GN=Pafah1b1 PE=1 SV=2	2	4	447.229	452.974	414.841	438.348	612.089	508.686	618.095	579.623	483.096	368.713
sp|Q3THE2|ML12B_MOUSE	Myl12b	Myosin regulatory light chain 12B OS=Mus musculus GN=Myl12b PE=1 SV=2	5	3	510.777	512.907	1127.85	717.178	417.565	1075.16	395.535	629.421	400.449	797.653
sp|Q61024|ASNS_MOUSE	Asns	Asparagine synthetase [glutamine-hydrolyzing] OS=Mus musculus GN=Asns PE=1 SV=3	2	1	199.587	190.486	153.547	181.207	277.505	658.248	250.745	395.499	231.486	311.309
sp|P0DP26|CALM1_MOUSE	Calm1	Calmodulin-1 OS=Mus musculus GN=Calm1 PE=1 SV=1	1	1	122.071	139.568	296.577	186.072	295.665	426.538	243.043	321.749	150.608	282.534
sp|P97457|MLRS_MOUSE	Mylpf	Myosin regulatory light chain 2, skeletal muscle isoform OS=Mus musculus GN=Mylpf PE=1 SV=3	2	3	1014.19	983.448	1128.89	1042.18	543.236	526.845	491.614	520.565	675.44	597.567
sp|Q9WV55|VAPA_MOUSE	Vapa	Vesicle-associated membrane protein-associated protein A OS=Mus musculus GN=Vapa PE=1 SV=2	1	2	346.29	343.24	641.398	443.643	601.677	282.319	503.746	462.581	477.93	367.354
sp|O09131|GSTO1_MOUSE	Gsto1	Glutathione S-transferase omega-1 OS=Mus musculus GN=Gsto1 PE=1 SV=2	2	3	496.084	543.476	173.196	404.252	714.857	208.424	732.934	552.072	677.162	172.279
sp|Q9CZ44|NSF1C_MOUSE	Nsfl1c	NSFL1 cofactor p47 OS=Mus musculus GN=Nsfl1c PE=1 SV=1	1	2	301.241	293.533	417.314	337.363	594.683	815.042	592.142	667.289	297.601	353.857
sp|Q04857|CO6A1_MOUSE	Col6a1	Collagen alpha-1(VI) chain OS=Mus musculus GN=Col6a1 PE=1 SV=1	5	6	821.979	781.381	843.366	815.575	1049.18	1158.86	1004.19	1070.74	890.181	860.142
sp|P80314|TCPB_MOUSE	Cct2	T-complex protein 1 subunit beta OS=Mus musculus GN=Cct2 PE=1 SV=4	2	4	733.9	702.567	1299.48	911.982	824.501	825.229	801.997	817.242	703.895	721.573
sp|P10148|CCL2_MOUSE	Ccl2	C-C motif chemokine 2 OS=Mus musculus GN=Ccl2 PE=1 SV=1	2	3	649.727	628.932	834.816	704.492	590.669	710.05	592.818	631.179	501.3	525.78
sp|Q8BND5|QSOX1_MOUSE	Qsox1	Sulfhydryl oxidase 1 OS=Mus musculus GN=Qsox1 PE=1 SV=1	6	3	526.444	528.808	1007.91	687.721	694.139	1229.91	736.086	886.713	672.633	1029.37
sp|P62960|YBOX1_MOUSE	Ybx1	Nuclease-sensitive element-binding protein 1 OS=Mus musculus GN=Ybx1 PE=1 SV=3	3	3	1162.14	1165.08	925.054	1084.09	625.507	433.149	626.872	561.843	919.524	579.717
sp|P63242|IF5A1_MOUSE	Eif5a	Eukaryotic translation initiation factor 5A-1 OS=Mus musculus GN=Eif5a PE=1 SV=2	4	3	1314.35	1297.23	2410.83	1674.14	775.232	1022.52	725.154	840.967	824.703	1395.27
sp|P70168|IMB1_MOUSE	Kpnb1	Importin subunit beta-1 OS=Mus musculus GN=Kpnb1 PE=1 SV=2	2	4	584.814	564.999	532.514	560.776	459.426	249.237	489.688	399.45	534.599	359.358
sp|A2AUC9|KLH41_MOUSE	Klhl41	Kelch-like protein 41 OS=Mus musculus GN=Klhl41 PE=1 SV=1	10	8	1861.53	1882.95	2887.2	2210.56	1494.54	2493.89	1570.24	1852.89	1769.72	2290.84
sp|Q9EQU5|SET_MOUSE	Set	Protein SET OS=Mus musculus GN=Set PE=1 SV=1	5	4	872.27	851.888	1310.59	1011.58	1053.26	1415.93	1045.1	1171.43	1199.87	1438.48
sp|P29341|PABP1_MOUSE	Pabpc1	Polyadenylate-binding protein 1 OS=Mus musculus GN=Pabpc1 PE=1 SV=2	2	2	588.468	595.785	484.226	556.16	582.454	406.072	604.143	530.89	542.218	333.582
sp|Q9CR16|PPID_MOUSE	Ppid	Peptidyl-prolyl cis-trans isomerase D OS=Mus musculus GN=Ppid PE=1 SV=3	2	1	251.642	233.253	961.675	482.19	112.708	531.875	110.712	251.765	189.519	650.92
sp|P50580|PA2G4_MOUSE	Pa2g4	Proliferation-associated protein 2G4 OS=Mus musculus GN=Pa2g4 PE=1 SV=3	3	1	186.054	196.743	1053.44	478.745	47.9858	411.38	55.7223	171.696	146.066	618.714
sp|Q9R1P0|PSA4_MOUSE	Psma4	Proteasome subunit alpha type-4 OS=Mus musculus GN=Psma4 PE=1 SV=1	7	6	804.482	783.329	1260	949.269	1277.17	1836.37	1321.64	1478.39	1111.81	1270.02
sp|P0CG50|UBC_MOUSE	Ubc	Polyubiquitin-C OS=Mus musculus GN=Ubc PE=1 SV=2	5	4	1058.28	1128.27	3676.59	1954.38	1985.85	6265.28	2080.85	3443.99	1025.84	2580.36
sp|Q9EPL2|CSTN1_MOUSE	Clstn1	Calsyntenin-1 OS=Mus musculus GN=Clstn1 PE=1 SV=1	2	1	120.305	134.212	468.174	240.897	184.549	699.475	176.357	353.46	186.197	465.951
sp|P70333|HNRH2_MOUSE	Hnrnph2	Heterogeneous nuclear ribonucleoprotein H2 OS=Mus musculus GN=Hnrnph2 PE=1 SV=1	1	1	535.882	544.595	528.296	536.258	349.375	365.489	290.644	335.169	458.86	351.183
sp|P59279|RAB2B_MOUSE	Rab2b	Ras-related protein Rab-2B OS=Mus musculus GN=Rab2b PE=1 SV=1	1	2	328.529	326.063	214.277	289.623	457.946	305.401	405.779	389.709	377.223	217.999
sp|P84244|H33_MOUSE	H3f3a	Histone H3.3 OS=Mus musculus GN=H3f3a PE=1 SV=2	2	1	460.801	370.788	1290.61	707.398	265.692	697.183	262.142	408.339	264.889	708.584
sp|P35979|RL12_MOUSE	Rpl12	60S ribosomal protein L12 OS=Mus musculus GN=Rpl12 PE=1 SV=2	5	6	960.905	980.645	1001.26	980.938	1144.19	1207.39	1215.69	1189.09	1094.96	972.036
sp|P10605|CATB_MOUSE	Ctsb	Cathepsin B OS=Mus musculus GN=Ctsb PE=1 SV=2	4	3	354.967	342.576	448.325	381.956	782.744	655.527	763.344	733.872	511.504	474.817
sp|Q8CGP2|H2B1P_MOUSE	Hist1h2bp	Histone H2B type 1-P OS=Mus musculus GN=Hist1h2bp PE=1 SV=3	6	10	4528.42	3875.84	2395.68	3599.98	5820.09	3221.49	5881.35	4974.31	3923.17	1828.4
sp|Q920E5|FPPS_MOUSE	Fdps	Farnesyl pyrophosphate synthase OS=Mus musculus GN=Fdps PE=1 SV=1	2	1	350.258	351.045	462.175	387.826	268.399	349.406	267.583	295.129	339.749	380.466
sp|Q9JLV1|BAG3_MOUSE	Bag3	BAG family molecular chaperone regulator 3 OS=Mus musculus GN=Bag3 PE=1 SV=2	1	1	136.062	140.121	227.676	167.953	210.272	431.673	224.114	288.686	169.356	264.938
##sp|Q8C3S2|TNG6_MOUSE	##Tango6	####Transport and Golgi organization protein 6 homolog OS=Mus musculus GN=Tango6 PE=1 SV=1	1	1	29.0323	22.3128	17.2595	22.8682	1522.34	881.931	1484.9	1296.39	575.198	317.387
sp|P07091|S10A4_MOUSE	S100a4	Protein S100-A4 OS=Mus musculus GN=S100a4 PE=1 SV=1	3	4	1132.21	1100.69	1379.15	1204.02	824.24	966.606	758.755	849.867	886.044	989.632
sp|P14069|S10A6_MOUSE	S100a6	Protein S100-A6 OS=Mus musculus GN=S100a6 PE=1 SV=3	3	2	334.72	445.748	717.452	499.307	668.721	1151.69	561.813	794.076	553.168	736.508
sp|P14152|MDHC_MOUSE	Mdh1	Malate dehydrogenase, cytoplasmic OS=Mus musculus GN=Mdh1 PE=1 SV=3	8	7	1256.25	1242.32	1519.52	1339.36	1888.36	1987.08	1883.34	1919.59	1821.06	1657.83
sp|P47962|RL5_MOUSE	Rpl5	60S ribosomal protein L5 OS=Mus musculus GN=Rpl5 PE=1 SV=3	3	2	559.977	543.307	870.351	657.878	414.163	506.974	398.414	439.85	510.083	593.284
sp|Q8BP47|SYNC_MOUSE	Nars	Asparagine--tRNA ligase, cytoplasmic OS=Mus musculus GN=Nars PE=1 SV=2	1	1	142.293	163.001	228.788	178.027	135.17	236.971	131.688	167.943	121.891	140.714
sp|Q9Z1Z0|USO1_MOUSE	Uso1	General vesicular transport factor p115 OS=Mus musculus GN=Uso1 PE=1 SV=2	1	2	185.639	206.953	230.623	207.738	158.777	208.502	166.882	178.054	191.333	126.842
sp|Q61398|PCOC1_MOUSE	Pcolce	Procollagen C-endopeptidase enhancer 1 OS=Mus musculus GN=Pcolce PE=1 SV=2	6	7	1130.98	1073.12	956.471	1053.52	1646.84	1374.4	1719.75	1580.33	1283.86	844.454
sp|P33434|MMP2_MOUSE	Mmp2	72 kDa type IV collagenase OS=Mus musculus GN=Mmp2 PE=1 SV=1	7	7	831.643	780.462	1310.86	974.321	2317.51	2740.72	2280.14	2446.12	1406.26	1313.07
sp|Q9CQQ8|LSM7_MOUSE	Lsm7	U6 snRNA-associated Sm-like protein LSm7 OS=Mus musculus GN=Lsm7 PE=1 SV=1	1	1	176.81	180.044	92.1833	149.679	241.827	166.558	219.771	209.385	202.195	126.052
sp|P63330|PP2AA_MOUSE	Ppp2ca	Serine/threonine-protein phosphatase 2A catalytic subunit alpha isoform OS=Mus musculus GN=Ppp2ca PE=1 SV=1	2	2	361.068	353.838	230.571	315.159	332.749	197.107	310.571	280.142	340.52	181.154
sp|P62869|ELOB_MOUSE	Elob	Elongin-B OS=Mus musculus GN=Elob PE=1 SV=1	1	2	348.149	331.121	289.849	323.04	171.196	190.506	160.622	174.108	274.012	216.621
sp|Q9R1P4|PSA1_MOUSE	Psma1	Proteasome subunit alpha type-1 OS=Mus musculus GN=Psma1 PE=1 SV=1	4	6	1338.18	1336.95	685.106	1120.08	1812.9	902.496	1892.87	1536.09	1709.06	699.173
sp|P25785|TIMP2_MOUSE	Timp2	Metalloproteinase inhibitor 2 OS=Mus musculus GN=Timp2 PE=1 SV=2	3	4	1059.83	1031.87	1089.47	1060.39	1271.55	1235.81	1166.65	1224.67	1023.07	783.326
sp|A7E3W2|LG3BP_BOVIN_contaminant	LGALS3BP	Galectin-3-binding protein OS=Bos taurus GN=LGALS3BP PE=1 SV=1	3	2	381.109	392.074	546.738	439.974	448.524	597.007	452.321	499.284	387.876	450.334
sp|P45376|ALDR_MOUSE	Akr1b1	Aldose reductase OS=Mus musculus GN=Akr1b1 PE=1 SV=3	7	7	2747.33	2675.76	1883.2	2435.43	1010.51	583.343	929.576	841.143	2005.72	1189.32
sp|Q9Z0J0|NPC2_MOUSE	Npc2	Epididymal secretory protein E1 OS=Mus musculus GN=Npc2 PE=1 SV=1	2	5	1107.36	1066.74	454.953	876.351	1378.38	642.409	1227.45	1082.75	1011.87	363.884
sp|Q61553|FSCN1_MOUSE	Fscn1	Fascin OS=Mus musculus GN=Fscn1 PE=1 SV=4	5	5	993.612	1007.52	909.805	970.312	688.869	608.123	620.982	639.325	957.531	780.674
sp|Q61704|ITIH3_MOUSE	Itih3	Inter-alpha-trypsin inhibitor heavy chain H3 OS=Mus musculus GN=Itih3 PE=1 SV=3	4	2	267.365	270.571	711.205	416.38	296.656	660.662	320.036	425.785	311.98	593.584
sp|P26350|PTMA_MOUSE	Ptma	Prothymosin alpha OS=Mus musculus GN=Ptma PE=1 SV=2	1	1	345.807	345.802	308.562	333.39	158.359	147.196	134.966	146.84	271.642	216.682
sp|P26231|CTNA1_MOUSE	Ctnna1	Catenin alpha-1 OS=Mus musculus GN=Ctnna1 PE=1 SV=1	1	2	371.438	384.307	361.188	372.311	466.24	450.401	476.65	464.43	442.361	338.695
sp|P62900|RL31_MOUSE	Rpl31	60S ribosomal protein L31 OS=Mus musculus GN=Rpl31 PE=1 SV=1	2	1	106.018	125.092	548.669	259.926	62.6234	228.455	57.1064	116.062	69.7681	282.523
sp|Q9CWZ3|RBM8A_MOUSE	Rbm8a	RNA-binding protein 8A OS=Mus musculus GN=Rbm8a PE=1 SV=4	1	3	672.165	658.236	241.107	523.836	838.182	314.021	796.612	649.605	751.308	221.331
sp|P34022|RANG_MOUSE	Ranbp1	Ran-specific GTPase-activating protein OS=Mus musculus GN=Ranbp1 PE=1 SV=2	2	3	979.814	966.108	405.2	783.707	133.483	131.269	107.755	124.169	616.591	249.143
sp|P08003|PDIA4_MOUSE	Pdia4	Protein disulfide-isomerase A4 OS=Mus musculus GN=Pdia4 PE=1 SV=3	2	1	206.665	196.108	431.502	278.092	253.785	725.765	284.782	421.444	249.659	502.67
sp|Q9R0E2|PLOD1_MOUSE	Plod1	Procollagen-lysine,2-oxoglutarate 5-dioxygenase 1 OS=Mus musculus GN=Plod1 PE=1 SV=1	1	2	459.599	442.025	146.394	349.339	695.598	233.198	691.821	540.206	453.531	125.811
sp|Q61166|MARE1_MOUSE	Mapre1	Microtubule-associated protein RP/EB family member 1 OS=Mus musculus GN=Mapre1 PE=1 SV=3	1	2	596.562	583.93	376.559	519.017	488.089	287.523	508.775	428.129	509.019	242.545
sp|Q9R1P1|PSB3_MOUSE	Psmb3	Proteasome subunit beta type-3 OS=Mus musculus GN=Psmb3 PE=1 SV=1	2	2	396.952	398.648	310.625	368.742	676.102	322.731	635.594	544.809	509.362	243.56
sp|Q4KML4|ABRAL_MOUSE	Abracl	Costars family protein ABRACL OS=Mus musculus GN=Abracl PE=1 SV=1	1	1	235.221	226.235	287.814	249.757	253.209	356.592	260.439	290.08	154.491	196.54
sp|Q8BHG1|NRDC_MOUSE	Nrdc	Nardilysin OS=Mus musculus GN=Nrdc PE=1 SV=1	1	1	117.787	104.742	229.956	150.828	143.472	295.986	165.138	201.532	144.553	243.723
sp|P22777|PAI1_MOUSE	Serpine1	Plasminogen activator inhibitor 1 OS=Mus musculus GN=Serpine1 PE=1 SV=1	2	1	76.9635	74.5818	257.549	136.365	196.169	400.333	210.871	269.124	117.536	264.194
sp|A6X935|ITIH4_MOUSE	Itih4	Inter alpha-trypsin inhibitor, heavy chain 4 OS=Mus musculus GN=Itih4 PE=1 SV=2	1	3	730.323	979.511	375.98	695.271	658.16	497.111	1014.95	723.407	829.491	414.041
sp|P04186|CFAB_MOUSE	Cfb	Complement factor B OS=Mus musculus GN=Cfb PE=1 SV=2	2	3	1021.43	970.631	795.835	929.299	1032.79	879.116	996.878	969.595	1166.82	838.676
sp|O35215|DOPD_MOUSE	Ddt	D-dopachrome decarboxylase OS=Mus musculus GN=Ddt PE=1 SV=3	1	1	139.566	112.226	92.5991	114.797	198.514	141.211	170.074	169.933	164.205	101.737
sp|P16110|LEG3_MOUSE	Lgals3	Galectin-3 OS=Mus musculus GN=Lgals3 PE=1 SV=3	7	9	1636.44	1658.1	1200.54	1498.36	3125.15	2051.74	3193.57	2790.15	2312.98	1307.02
sp|Q9WUU7|CATZ_MOUSE	Ctsz	Cathepsin Z OS=Mus musculus GN=Ctsz PE=1 SV=1	3	2	273.574	286.868	445.869	335.437	349.313	988.697	297.803	545.271	347.131	426.586
sp|P62827|RAN_MOUSE	Ran	GTP-binding nuclear protein Ran OS=Mus musculus GN=Ran PE=1 SV=3	4	5	2258.12	2166.42	1725.98	2050.17	1966.58	1676.04	1803.09	1815.24	1955.95	1378.01
sp|P49182|HEP2_MOUSE	Serpind1	Heparin cofactor 2 OS=Mus musculus GN=Serpind1 PE=1 SV=1	1	2	103.402	125.402	51.741	93.515	139.061	46.8024	142.76	109.541	169.587	44.8846
sp|P39061|COIA1_MOUSE	Col18a1	Collagen alpha-1(XVIII) chain OS=Mus musculus GN=Col18a1 PE=1 SV=4	3	4	655.168	743.089	678.197	692.151	1733.71	1288.79	1866.27	1629.59	893.63	638.457
sp|P99026|PSB4_MOUSE	Psmb4	Proteasome subunit beta type-4 OS=Mus musculus GN=Psmb4 PE=1 SV=1	2	2	297.878	302.594	279.303	293.258	414.548	365.818	443.116	407.827	392.477	266.932
sp|P24527|LKHA4_MOUSE	Lta4h	Leukotriene A-4 hydrolase OS=Mus musculus GN=Lta4h PE=1 SV=4	4	4	722.703	849.868	670.899	747.823	739.322	863.52	890.957	831.266	823.756	624.476
sp|P56480|ATPB_MOUSE	Atp5b	ATP synthase subunit beta, mitochondrial OS=Mus musculus GN=Atp5b PE=1 SV=2	5	5	911.229	832.931	1067.08	937.08	937.094	1075.36	933.414	981.957	1033.53	1051.71
sp|P08121|CO3A1_MOUSE	Col3a1	Collagen alpha-1(III) chain OS=Mus musculus GN=Col3a1 PE=1 SV=4	11	13	1660.45	1647.47	2234.31	1847.41	3185.08	4325.05	3155.03	3555.05	2560.98	2881.48
sp|Q8BKC5|IPO5_MOUSE	Ipo5	Importin-5 OS=Mus musculus GN=Ipo5 PE=1 SV=3	1	1	266.034	276.439	346.086	296.186	144.891	340.145	149.314	211.45	258.237	287.174
sp|Q61703|ITIH2_MOUSE	Itih2	Inter-alpha-trypsin inhibitor heavy chain H2 OS=Mus musculus GN=Itih2 PE=1 SV=1	7	10	1934.98	1931.47	2233.04	2033.16	2308.4	2393.58	2308.5	2336.83	2441.89	2193.49
sp|O55023|IMPA1_MOUSE	Impa1	Inositol monophosphatase 1 OS=Mus musculus GN=Impa1 PE=1 SV=1	4	2	321.747	341.832	665.066	442.882	615.048	1055.17	585.934	752.051	538.405	778.926
tr|Q91XX1|Q91XX1_MOUSE	Pcdhgc3	Protocadherin gamma C3 OS=Mus musculus GN=Pcdhgc3 PE=1 SV=1	1	1	389.159	366.338	397.872	384.456	348.242	16.8323	353.601	239.558	420.769	252.951
sp|Q8R429|AT2A1_MOUSE	Atp2a1	Sarcoplasmic/endoplasmic reticulum calcium ATPase 1 OS=Mus musculus GN=Atp2a1 PE=1 SV=1	3	3	730.168	614.306	816.451	720.308	368.152	500.292	335.699	401.381	539.429	530.891
sp|Q1XH17|TRI72_MOUSE	Trim72	Tripartite motif-containing protein 72 OS=Mus musculus GN=Trim72 PE=1 SV=1	4	5	1243.84	1308.24	1458.53	1336.87	848.766	964.645	917.009	910.14	944.651	913.088
sp|P16015|CAH3_MOUSE	Ca3	Carbonic anhydrase 3 OS=Mus musculus GN=Ca3 PE=1 SV=3	2	2	404.934	440.268	571.194	472.132	456.163	540.377	442.428	479.656	427.563	453.874
sp|Q60972|RBBP4_MOUSE	Rbbp4	Histone-binding protein RBBP4 OS=Mus musculus GN=Rbbp4 PE=1 SV=5	1	2	257.08	289.2	146.414	230.898	289.051	166.14	234.069	229.753	311.318	156.019
sp|P63158|HMGB1_MOUSE	Hmgb1	High mobility group protein B1 OS=Mus musculus GN=Hmgb1 PE=1 SV=2	1	3	1057.3	1019.9	174.382	750.527	834.439	215.21	821.057	623.569	877.317	181.054
##sp|Q3U0K8|OGFD1_MOUSE	##Ogfod1	####Prolyl 3-hydroxylase OGFOD1 OS=Mus musculus GN=Ogfod1 PE=1 SV=1	2	2	545.217	457.294	273.548	425.353	753.93	451.685	582.812	596.142	695.753	416.589
sp|Q9JMH6|TRXR1_MOUSE	Txnrd1	Thioredoxin reductase 1, cytoplasmic OS=Mus musculus GN=Txnrd1 PE=1 SV=3	4	2	233.469	242.924	466.965	314.453	292.683	494.24	326.792	371.238	326.96	486.389
sp|Q9Z1Q5|CLIC1_MOUSE	Clic1	Chloride intracellular channel protein 1 OS=Mus musculus GN=Clic1 PE=1 SV=3	5	3	653.504	659.258	1277.44	863.4	426.16	744.013	427.773	532.649	559.245	900.282
sp|P80317|TCPZ_MOUSE	Cct6a	T-complex protein 1 subunit zeta OS=Mus musculus GN=Cct6a PE=1 SV=3	1	1	195.685	203.648	182.441	193.925	200.407	121.62	172.529	164.852	217.014	121.11
sp|Q64433|CH10_MOUSE	Hspe1	10 kDa heat shock protein, mitochondrial OS=Mus musculus GN=Hspe1 PE=1 SV=2	1	5	1148.91	1022.82	491.337	887.689	1017.01	413.975	1004.65	811.878	1300.66	394.375
sp|Q91ZJ5|UGPA_MOUSE	Ugp2	UTP--glucose-1-phosphate uridylyltransferase OS=Mus musculus GN=Ugp2 PE=1 SV=3	4	3	702.455	726.638	813.656	747.583	1045.64	1443.42	1079.31	1189.46	959.786	910.254
sp|Q61702|ITIH1_MOUSE	Itih1	Inter-alpha-trypsin inhibitor heavy chain H1 OS=Mus musculus GN=Itih1 PE=1 SV=2	3	1	408.107	379.378	694.765	494.083	494.75	800.528	454.427	583.235	505.797	684.354
sp|P32921|SYWC_MOUSE	Wars	Tryptophan--tRNA ligase, cytoplasmic OS=Mus musculus GN=Wars PE=1 SV=2	1	1	183.263	189.77	189.273	187.435	171.882	175.332	190.042	179.085	155.931	170.098
sp|Q9CPY7|AMPL_MOUSE	Lap3	Cytosol aminopeptidase OS=Mus musculus GN=Lap3 PE=1 SV=3	3	2	251.119	238.98	291.166	260.422	308.323	335.992	312.309	318.875	338.529	288.326
sp|P51855|GSHB_MOUSE	Gss	Glutathione synthetase OS=Mus musculus GN=Gss PE=1 SV=1	3	3	338.195	344.955	351.407	344.852	767.547	757.342	727.396	750.762	577.98	494.513
sp|Q61171|PRDX2_MOUSE	Prdx2	Peroxiredoxin-2 OS=Mus musculus GN=Prdx2 PE=1 SV=3	8	9	1665.25	1534.2	1406.09	1535.18	2476.39	2203.57	2429.28	2369.75	2107.77	1516.29
sp|Q9WUZ5|TNNI1_MOUSE	Tnni1	Troponin I, slow skeletal muscle OS=Mus musculus GN=Tnni1 PE=1 SV=3	1	1	111.808	119.308	202.106	144.407	147.745	183.995	150.53	160.757	120.238	125.626
sp|P62301|RS13_MOUSE	Rps13	40S ribosomal protein S13 OS=Mus musculus GN=Rps13 PE=1 SV=2	1	1	245.68	234.9	236.952	239.177	300.068	188.358	299.647	262.691	245.251	176.109
sp|P62774|MTPN_MOUSE	Mtpn	Myotrophin OS=Mus musculus GN=Mtpn PE=1 SV=2	2	4	1794.89	1773.53	973.538	1513.99	735.336	335.031	690.378	586.915	1159.49	511.571
sp|P04247|MYG_MOUSE	Mb	Myoglobin OS=Mus musculus GN=Mb PE=1 SV=3	2	2	661.272	618.117	588.382	622.59	1160	894.152	1149.16	1067.77	701.79	481.427
sp|O35685|NUDC_MOUSE	Nudc	Nuclear migration protein nudC OS=Mus musculus GN=Nudc PE=1 SV=1	4	6	1391.82	1477.59	805.038	1224.82	2013.58	1547.27	2059.62	1873.49	1774.99	689.321
sp|P62830|RL23_MOUSE	Rpl23	60S ribosomal protein L23 OS=Mus musculus GN=Rpl23 PE=1 SV=1	2	1	597.504	559.96	857.87	671.778	431.426	451.52	444.023	442.323	416.687	454.009
sp|P29416|HEXA_MOUSE	Hexa	Beta-hexosaminidase subunit alpha OS=Mus musculus GN=Hexa PE=1 SV=2	1	1	70.8031	69.0399	184.79	108.211	87.9082	178.082	84.329	116.773	97.2672	158.974
sp|Q61646|HPT_MOUSE	Hp	Haptoglobin OS=Mus musculus GN=Hp PE=1 SV=1	5	6	845.862	815.314	502.632	721.269	998.13	683.794	928.66	870.195	1116.18	590.816
sp|Q922R8|PDIA6_MOUSE	Pdia6	Protein disulfide-isomerase A6 OS=Mus musculus GN=Pdia6 PE=1 SV=3	1	1	95.071	83.9721	277.595	152.213	162.798	414.48	165.083	247.454	107.485	253.512
##tr|A2A9S6|A2A9S6_MOUSE	##Agbl4	####Cytosolic carboxypeptidase 6 OS=Mus musculus GN=Agbl4 PE=4 SV=1	2	3	422.407	390.603	370.28	394.43	1062.98	632.639	1121.24	938.953	704.403	406.536
sp|Q3U962|CO5A2_MOUSE	Col5a2	Collagen alpha-2(V) chain OS=Mus musculus GN=Col5a2 PE=1 SV=1	3	6	1201.44	1144.06	674.265	1006.59	2124.75	1315.2	2046.75	1828.9	1356.96	663.816
sp|P20108|PRDX3_MOUSE	Prdx3	Thioredoxin-dependent peroxide reductase, mitochondrial OS=Mus musculus GN=Prdx3 PE=1 SV=1	2	1	112.331	86.5505	226.441	141.774	363.211	1049.71	374.593	595.839	222.202	505.732
sp|P12367|KAP2_MOUSE	Prkar2a	cAMP-dependent protein kinase type II-alpha regulatory subunit OS=Mus musculus GN=Prkar2a PE=1 SV=2	1	1	24.4832	25.0239	185.646	78.3843	36.1708	198.885	34.4167	89.8242	34.0511	159.937
sp|Q62165|DAG1_MOUSE	Dag1	Dystroglycan OS=Mus musculus GN=Dag1 PE=1 SV=4	5	6	884.724	864.374	1647.43	1132.18	867.064	1473.44	841.814	1060.77	878.936	1296.79
sp|Q9DCT8|CRIP2_MOUSE	Crip2	Cysteine-rich protein 2 OS=Mus musculus GN=Crip2 PE=1 SV=1	1	2	743.338	724.398	345.802	604.513	136.361	25.7093	103.541	88.5371	332.969	119.952
sp|Q9QUI0|RHOA_MOUSE	Rhoa	Transforming protein RhoA OS=Mus musculus GN=Rhoa PE=1 SV=1	2	2	653.91	645.583	811.567	703.687	639.303	782.762	609.113	677.059	602.767	630.553
sp|Q91YR9|PTGR1_MOUSE	Ptgr1	Prostaglandin reductase 1 OS=Mus musculus GN=Ptgr1 PE=1 SV=2	1	1	59.9831	69.5262	210.447	113.319	78.0901	181.963	71.2963	110.45	78.4493	195.849
sp|P05201|AATC_MOUSE	Got1	Aspartate aminotransferase, cytoplasmic OS=Mus musculus GN=Got1 PE=1 SV=3	5	4	331.194	321.638	515.729	389.52	586.635	821.286	545.706	651.209	533.817	655.464
sp|Q8BKG3|PTK7_MOUSE	Ptk7	Inactive tyrosine-protein kinase 7 OS=Mus musculus GN=Ptk7 PE=1 SV=1	1	2	195.476	191.355	114.665	167.165	281.502	204.635	333.681	273.273	247.188	123.079
sp|P84084|ARF5_MOUSE	Arf5	ADP-ribosylation factor 5 OS=Mus musculus GN=Arf5 PE=1 SV=2	1	1	486.735	485.989	523.843	498.856	540.29	576.605	576.74	564.545	493.216	392.563
sp|O35295|PURB_MOUSE	Purb	Transcriptional activator protein Pur-beta OS=Mus musculus GN=Purb PE=1 SV=3	2	1	248.442	247.815	593.725	363.327	210.01	526.746	217.168	317.975	242.513	430.861
sp|P63163|RSMN_MOUSE	Snrpn	Small nuclear ribonucleoprotein-associated protein N OS=Mus musculus GN=Snrpn PE=1 SV=1	2	2	368.891	393.268	578.969	447.043	789.725	1084.26	785.336	886.439	491.196	591.46
sp|Q6ZWN5|RS9_MOUSE	Rps9	40S ribosomal protein S9 OS=Mus musculus GN=Rps9 PE=1 SV=3	2	3	738.331	776.241	594.651	703.074	1001.62	888.237	931.686	940.514	792.124	508.189
sp|Q9R0Y5|KAD1_MOUSE	Ak1	Adenylate kinase isoenzyme 1 OS=Mus musculus GN=Ak1 PE=1 SV=1	1	5	1608.45	1671.34	437.867	1239.22	565.923	555.149	555.195	558.756	1097.9	404.045
sp|P50247|SAHH_MOUSE	Ahcy	Adenosylhomocysteinase OS=Mus musculus GN=Ahcy PE=1 SV=3	2	5	2143.96	2259.53	614.137	1672.54	970.121	936.922	946.612	951.218	1704.5	633.996
sp|P00761|TRYP_PIG_contaminant		Trypsin OS=Sus scrofa PE=1 SV=1	10	11	1338.27	1301.81	945.058	1195.05	1824.14	1781.11	1607.87	1737.71	1881.56	1212.19
sp|P99027|RLA2_MOUSE	Rplp2	60S acidic ribosomal protein P2 OS=Mus musculus GN=Rplp2 PE=1 SV=3	5	6	1688.86	1761.35	1273.56	1574.59	1242.62	700.808	1184.2	1042.54	1496.82	858.187
sp|P61161|ARP2_MOUSE	Actr2	Actin-related protein 2 OS=Mus musculus GN=Actr2 PE=1 SV=1	1	1	400.641	416.926	486.715	434.761	258.8	327.872	390.044	325.572	317.528	312.18
sp|Q9WTR5|CAD13_MOUSE	Cdh13	Cadherin-13 OS=Mus musculus GN=Cdh13 PE=1 SV=2	3	1	33.189	26.0757	603.998	221.088	62.4549	1062.99	65.6464	397.029	43.5449	606.254
sp|P80318|TCPG_MOUSE	Cct3	T-complex protein 1 subunit gamma OS=Mus musculus GN=Cct3 PE=1 SV=1	2	1	356.958	369.37	518.723	415.017	260.642	357.307	238.798	285.582	242.86	298.421
sp|Q9WU28|PFD5_MOUSE	Pfdn5	Prefoldin subunit 5 OS=Mus musculus GN=Pfdn5 PE=1 SV=1	1	1	140.334	135.409	371.606	215.783	224.14	499.09	256.532	326.587	193.503	345.801
sp|P51885|LUM_MOUSE	Lum	Lumican OS=Mus musculus GN=Lum PE=1 SV=2	1	3	966.788	971.386	388.216	775.463	1004.88	348.654	980.287	777.94	1166.5	337.169
sp|Q99MN1|SYK_MOUSE	Kars	Lysine--tRNA ligase OS=Mus musculus GN=Kars PE=1 SV=1	1	3	220.699	218.766	116.072	185.179	282.924	173.448	323.723	260.032	277.72	112.268
sp|Q9Z0N1|IF2G_MOUSE	Eif2s3x	Eukaryotic translation initiation factor 2 subunit 3, X-linked OS=Mus musculus GN=Eif2s3x PE=1 SV=2	4	4	829.192	780.258	907.246	838.899	589.698	618.562	527.124	578.461	604.68	605.515
sp|Q99KI0|ACON_MOUSE	Aco2	Aconitate hydratase, mitochondrial OS=Mus musculus GN=Aco2 PE=1 SV=1	2	2	316.737	311.711	387.273	338.574	146.772	178.299	150.486	158.519	272.324	264.058
sp|P40124|CAP1_MOUSE	Cap1	Adenylyl cyclase-associated protein 1 OS=Mus musculus GN=Cap1 PE=1 SV=4	2	1	299.62	298.941	586.241	394.934	474.489	419.678	355.275	416.481	339.823	419.908
sp|O09167|RL21_MOUSE	Rpl21	60S ribosomal protein L21 OS=Mus musculus GN=Rpl21 PE=1 SV=3	1	1	457.234	419.571	202.463	359.756	305.58	146.411	297.942	249.978	308.571	132.887
sp|Q99PL5|RRBP1_MOUSE	Rrbp1	Ribosome-binding protein 1 OS=Mus musculus GN=Rrbp1 PE=1 SV=2	1	2	721.748	676.36	458.914	619.007	60.9739	33.3091	79.85	58.0443	303.32	183.779
sp|P35527|K1C9_HUMAN_contaminant	KRT9	Keratin, type I cytoskeletal 9 OS=Homo sapiens GN=KRT9 PE=1 SV=3	3	3	341.741	184.866	209.201	245.269	444.179	549.098	544.436	512.571	321.017	397.766
sp|P23198|CBX3_MOUSE	Cbx3	Chromobox protein homolog 3 OS=Mus musculus GN=Cbx3 PE=1 SV=2	1	1	332.522	314.163	949.167	531.951	186.912	446.117	197.188	276.739	212.764	486.097
sp|P05132|KAPCA_MOUSE	Prkaca	cAMP-dependent protein kinase catalytic subunit alpha OS=Mus musculus GN=Prkaca PE=1 SV=3	1	6	1628.56	1714.28	452.707	1265.18	1264.36	287.964	1205.04	919.121	1432.15	292.43
sp|O88456|CPNS1_MOUSE	Capns1	Calpain small subunit 1 OS=Mus musculus GN=Capns1 PE=1 SV=1	2	3	638.202	593.439	762.116	664.586	791.737	859.718	798.055	816.503	684.276	670.101
sp|O35350|CAN1_MOUSE	Capn1	Calpain-1 catalytic subunit OS=Mus musculus GN=Capn1 PE=1 SV=1	2	3	449.519	414.688	363.126	409.111	778.317	690.702	745.909	738.309	665.753	395.756
sp|P70677|CASP3_MOUSE	Casp3	Caspase-3 OS=Mus musculus GN=Casp3 PE=1 SV=1	1	1	222.027	242.257	326.674	263.653	142.124	254.294	227.599	208.006	223.992	255.368
sp|Q9CYT6|CAP2_MOUSE	Cap2	Adenylyl cyclase-associated protein 2 OS=Mus musculus GN=Cap2 PE=1 SV=1	1	4	758.762	730.534	148.78	546.025	1118.79	219.28	964.116	767.395	934.922	149.031
tr|Q9QUK9|Q9QUK9_MOUSE	Try5	MCG15083 OS=Mus musculus GN=Try5 PE=1 SV=1	5	5	622.581	626.133	783.231	677.315	886.879	1215.17	769.95	957.332	944.622	1016.98
sp|P60867|RS20_MOUSE	Rps20	40S ribosomal protein S20 OS=Mus musculus GN=Rps20 PE=1 SV=1	1	2	599.18	559.508	341.731	500.14	566.452	252.556	596.027	471.678	569.007	208.34
sp|P24452|CAPG_MOUSE	Capg	Macrophage-capping protein OS=Mus musculus GN=Capg PE=1 SV=2	2	3	535.059	496.239	469.595	500.298	469.58	383.529	473.831	442.313	352.22	282.796
sp|Q9WV06|ANKR2_MOUSE	Ankrd2	Ankyrin repeat domain-containing protein 2 OS=Mus musculus GN=Ankrd2 PE=1 SV=3	1	2	248.713	241.547	120.889	203.716	154.133	88.052	151.881	131.355	179.063	86.0408
sp|P62821|RAB1A_MOUSE	Rab1A	Ras-related protein Rab-1A OS=Mus musculus GN=Rab1A PE=1 SV=3	2	5	513.694	519.009	199.291	410.665	768.309	239.706	930.951	646.322	740.34	183.638
tr|Q9Z1A1|Q9Z1A1_MOUSE	Tfg	TFG protein OS=Mus musculus GN=Tfg PE=1 SV=1	1	1	140.683	132.673	137.313	136.89	214.079	187.873	210.506	204.153	184.213	127.657
sp|Q9CQ60|6PGL_MOUSE	Pgls	6-phosphogluconolactonase OS=Mus musculus GN=Pgls PE=1 SV=1	1	1	489.476	496.923	457.544	481.314	390.598	314.455	376.468	360.507	453.332	328.363
sp|Q9Z175|LOXL3_MOUSE	Loxl3	Lysyl oxidase homolog 3 OS=Mus musculus GN=Loxl3 PE=1 SV=2	1	1	115.585	120.345	54.1861	96.7054	168.453	93.8462	224.129	162.143	154.372	55.8882
tr|O08797|O08797_MOUSE	Serpinb9	SPI6 OS=Mus musculus GN=Serpinb9 PE=1 SV=1	1	1	124.346	115.552	107.589	115.829	118.695	100.464	124.295	114.485	127.771	96.8721
sp|P61971|NTF2_MOUSE	Nutf2	Nuclear transport factor 2 OS=Mus musculus GN=Nutf2 PE=1 SV=1	2	2	390.792	370.159	198.082	319.678	441.718	242.917	463.326	382.654	445.871	223.077
sp|Q6ZWY3|RS27L_MOUSE	Rps27l	40S ribosomal protein S27-like OS=Mus musculus GN=Rps27l PE=1 SV=3	1	2	110.783	94.0834	109.928	104.931	105.242	116.217	102.002	107.82	112.423	97.822
sp|P19221|THRB_MOUSE	F2	Prothrombin OS=Mus musculus GN=F2 PE=1 SV=1	5	5	712.925	721.263	904.521	779.57	831.106	794.287	907.53	844.308	782.285	693.997
sp|Q61207|SAP_MOUSE	Psap	Prosaposin OS=Mus musculus GN=Psap PE=1 SV=2	2	2	747.96	780.786	690.551	739.766	525.672	475.328	490.463	497.154	679.306	442.86
sp|P62835|RAP1A_MOUSE	Rap1a	Ras-related protein Rap-1A OS=Mus musculus GN=Rap1a PE=1 SV=1	1	1	476.218	424.531	370.534	423.761	443.654	381.413	434.156	419.741	435.596	286.353
sp|P70296|PEBP1_MOUSE	Pebp1	Phosphatidylethanolamine-binding protein 1 OS=Mus musculus GN=Pebp1 PE=1 SV=3	4	3	1012.08	969.336	776.041	919.152	582.067	578.573	563.126	574.589	836.552	536.849
sp|Q8R121|ZPI_MOUSE	Serpina10	Protein Z-dependent protease inhibitor OS=Mus musculus GN=Serpina10 PE=1 SV=1	1	2	316.238	322.271	295.252	311.254	454.149	354.552	485.532	431.411	428.037	316.457
sp|P62245|RS15A_MOUSE	Rps15a	40S ribosomal protein S15a OS=Mus musculus GN=Rps15a PE=1 SV=2	1	1	114.311	110.811	81.0839	102.069	160.282	104.173	161.699	142.051	121.256	60.7312
sp|Q9WTX8|MD1L1_MOUSE	Mad1l1	Mitotic spindle assembly checkpoint protein MAD1 OS=Mus musculus GN=Mad1l1 PE=1 SV=1	2	3	624.206	677.473	669.026	656.902	505.531	715.709	554.526	591.922	779.082	634.406
sp|Q91V12|BACH_MOUSE	Acot7	Cytosolic acyl coenzyme A thioester hydrolase OS=Mus musculus GN=Acot7 PE=1 SV=2	2	1	95.1499	110.143	496.341	233.878	123.292	335.95	128.763	196.002	104.646	370.939
sp|Q9Z0K8|VNN1_MOUSE	Vnn1	Pantetheinase OS=Mus musculus GN=Vnn1 PE=1 SV=3	1	1	170.886	207.168	99.5738	159.209	217.476	167.034	219.377	201.296	263.431	121.847
sp|P63168|DYL1_MOUSE	Dynll1	Dynein light chain 1, cytoplasmic OS=Mus musculus GN=Dynll1 PE=1 SV=1	2	1	380.415	369.564	724.445	491.475	352.137	569.398	359.182	426.906	274.455	422.778
sp|P06684|CO5_MOUSE	C5	Complement C5 OS=Mus musculus GN=C5 PE=1 SV=2	2	2	307.496	312.015	350.849	323.453	409.72	392.65	426.637	409.669	306.04	265.87
sp|P61087|UBE2K_MOUSE	Ube2k	Ubiquitin-conjugating enzyme E2 K OS=Mus musculus GN=Ube2k PE=1 SV=3	1	1	66.7282	65.4639	67.0438	66.412	58.4803	84.8567	58.387	67.2413	80.2808	73.242
sp|P11404|FABPH_MOUSE	Fabp3	Fatty acid-binding protein, heart OS=Mus musculus GN=Fabp3 PE=1 SV=5	4	6	816.469	720.915	762.983	766.789	2252.77	2031.16	2346.41	2210.11	1186.14	912.555
sp|P62855|RS26_MOUSE	Rps26	40S ribosomal protein S26 OS=Mus musculus GN=Rps26 PE=1 SV=3	1	1	121.867	114.858	125.44	120.722	82.6479	84.7298	85.1726	84.1834	105.179	75.111
sp|P20918|PLMN_MOUSE	Plg	Plasminogen OS=Mus musculus GN=Plg PE=1 SV=3	2	2	346.985	324.467	365.047	345.5	487.748	579.081	441.186	502.672	364.745	360.102
sp|P47857|PFKAM_MOUSE	Pfkm	ATP-dependent 6-phosphofructokinase, muscle type OS=Mus musculus GN=Pfkm PE=1 SV=3	1	1	135.788	123.394	213.671	157.618	124.701	214.882	135.157	158.247	107.977	134.123
sp|Q9JLM8|DCLK1_MOUSE	Dclk1	Serine/threonine-protein kinase DCLK1 OS=Mus musculus GN=Dclk1 PE=1 SV=1	2	2	697.865	715.298	726.734	713.299	261.706	623.2	264.706	383.204	398.399	423.676
sp|O89020|AFAM_MOUSE	Afm	Afamin OS=Mus musculus GN=Afm PE=1 SV=2	1	1	212.085	207.513	228.306	215.968	261.119	273.917	254.079	263.038	259.379	239.821
sp|Q8CG19|LTBP1_MOUSE	Ltbp1	Latent-transforming growth factor beta-binding protein 1 OS=Mus musculus GN=Ltbp1 PE=1 SV=2	1	1	616.985	646.652	642.09	635.242	500.104	528.501	448.417	492.341	504.339	406.436
sp|Q9CZM2|RL15_MOUSE	Rpl15	60S ribosomal protein L15 OS=Mus musculus GN=Rpl15 PE=2 SV=4	1	5	1025.93	1000.07	225.879	750.626	835.423	228.178	850.196	637.932	914.766	212.929
sp|P04925|PRIO_MOUSE	Prnp	Major prion protein OS=Mus musculus GN=Prnp PE=1 SV=2	1	1	358.182	353.687	712.302	474.724	520.633	1068.7	592.541	727.293	338.395	534.817
sp|P18242|CATD_MOUSE	Ctsd	Cathepsin D OS=Mus musculus GN=Ctsd PE=1 SV=1	4	4	807.956	824.708	1121.09	917.918	657.66	828.835	726.895	737.797	852.564	899.78
sp|Q62426|CYTB_MOUSE	Cstb	Cystatin-B OS=Mus musculus GN=Cstb PE=1 SV=1	1	1	234.673	237.197	188.978	220.283	227.604	217.689	218.677	221.323	158.599	142.261
sp|Q60692|PSB6_MOUSE	Psmb6	Proteasome subunit beta type-6 OS=Mus musculus GN=Psmb6 PE=1 SV=3	2	1	100.68	96.8814	135.809	111.123	221.77	389.179	222.725	277.891	178.573	280.656
sp|O08677|KNG1_MOUSE	Kng1	Kininogen-1 OS=Mus musculus GN=Kng1 PE=1 SV=1	1	1	357.798	356.912	353.986	356.232	55.13	33.0711	36.5275	41.5762	273.194	234.434
##tr|Q9EQY5|Q9EQY5_MOUSE	##Fcrls	####Fc receptor-like S, scavenger receptor OS=Mus musculus GN=Fcrls PE=1 SV=1	4	1	157.638	168.301	478.417	268.119	190.097	612.008	128.77	310.292	185.137	642.549
sp|Q9EPL8|IPO7_MOUSE	Ipo7	Importin-7 OS=Mus musculus GN=Ipo7 PE=1 SV=2	1	1	42.9951	51.2689	220.298	104.854	33.4889	111.959	40.7848	62.0777	44.0709	193.68
sp|Q9ERK4|XPO2_MOUSE	Cse1l	Exportin-2 OS=Mus musculus GN=Cse1l PE=1 SV=1	1	1	109.602	111.642	244.808	155.351	94.5769	140.056	102.705	112.446	108.498	176.974
sp|Q99KP6|PRP19_MOUSE	Prpf19	Pre-mRNA-processing factor 19 OS=Mus musculus GN=Prpf19 PE=1 SV=1	1	1	279.618	284.917	144.572	236.369	274.449	321.168	283.872	293.163	231.416	180.548
sp|P62897|CYC_MOUSE	Cycs	Cytochrome c, somatic OS=Mus musculus GN=Cycs PE=1 SV=2	1	4	825.482	770.604	397.026	664.371	1235.17	562.593	1285.81	1027.86	923.037	314.366
sp|P01887|B2MG_MOUSE	B2m	Beta-2-microglobulin OS=Mus musculus GN=B2m PE=1 SV=2	1	3	437.539	441.59	88.2413	322.457	510.205	102.418	502.622	371.748	384.01	100.032
sp|Q9R098|HGFA_MOUSE	Hgfac	Hepatocyte growth factor activator OS=Mus musculus GN=Hgfac PE=1 SV=1	3	1	183.602	185.584	450.264	273.15	273.064	608.504	274.324	385.297	242.01	485.29
sp|Q9JKK7|TMOD2_MOUSE	Tmod2	Tropomodulin-2 OS=Mus musculus GN=Tmod2 PE=1 SV=2	1	1	323.145	309.422	325.004	319.19	282.984	267.003	270.364	273.45	271.676	231.196
sp|Q9Z172|SUMO3_MOUSE	Sumo3	Small ubiquitin-related modifier 3 OS=Mus musculus GN=Sumo3 PE=1 SV=1	1	1	459.076	444.388	481.301	461.588	114.952	131.145	104.321	116.806	238.753	199.172
sp|Q61112|CAB45_MOUSE	Sdf4	45 kDa calcium-binding protein OS=Mus musculus GN=Sdf4 PE=1 SV=1	1	1	124.553	128.16	80.7378	111.15	101.936	146.477	124.152	124.188	133.656	97.8238
sp|Q9CXY6|ILF2_MOUSE	Ilf2	Interleukin enhancer-binding factor 2 OS=Mus musculus GN=Ilf2 PE=1 SV=1	1	1	172.135	190.245	267.019	209.8	193.224	91.2341	188.507	157.655	198.6	159.38
sp|Q6ZWV7|RL35_MOUSE	Rpl35	60S ribosomal protein L35 OS=Mus musculus GN=Rpl35 PE=1 SV=1	1	1	109.517	99.9919	215.997	141.835	52.9916	135.659	48.8451	79.1652	86.9857	159.496
sp|P62702|RS4X_MOUSE	Rps4x	40S ribosomal protein S4, X isoform OS=Mus musculus GN=Rps4x PE=1 SV=2	1	1	440.148	415.717	1105.36	653.743	423.657	1079.24	421.717	641.538	350.403	722.612
sp|Q00623|APOA1_MOUSE	Apoa1	Apolipoprotein A-I OS=Mus musculus GN=Apoa1 PE=1 SV=2	1	2	447.376	412.658	324.909	394.981	473.598	283.831	444.483	400.637	509.287	301.255
sp|Q9DBC7|KAP0_MOUSE	Prkar1a	cAMP-dependent protein kinase type I-alpha regulatory subunit OS=Mus musculus GN=Prkar1a PE=1 SV=3	1	1	471.87	455.33	584.052	503.751	388.179	483.025	371.935	414.38	414.019	465.951
sp|E9Q414|APOB_MOUSE	Apob	Apolipoprotein B-100 OS=Mus musculus GN=Apob PE=1 SV=1	1	1	92.8643	98.4615	147.25	112.859	165.363	214.958	125.309	168.543	117.63	172.552
sp|P19253|RL13A_MOUSE	Rpl13a	60S ribosomal protein L13a OS=Mus musculus GN=Rpl13a PE=1 SV=4	1	1	292.578	269.753	250.682	271.004	151.166	125.951	127.737	134.951	179.892	140.712

## Sheet: Nor. sum signal_Analysis
Protein.ID	Gene.Symbol	Description	p2.Peptides	p1.Peptides	10kd Unstim	10kd Stim	10kd Sim/Unstim
##sp|Q8C3S2|TNG6_MOUSE	##Tango6	####Transport and Golgi organization protein 6 homolog OS=Mus musculus GN=Tango6 PE=1 SV=1	1	1	22.8682	1296.39	56.6896
sp|Q99MV1|TDRD1_MOUSE	8	Tudor domain-containing protein 1 OS=Mus musculus GN=Tdrd1 PE=1 SV=2	1	1	95.3064	449.181	4.71302
sp|Q9CPU0|LGUL_MOUSE	Glo1	Lactoylglutathione lyase OS=Mus musculus GN=Glo1 PE=1 SV=3	3	5	284.525	1224.83	4.30484
sp|P20108|PRDX3_MOUSE	Prdx3	Thioredoxin-dependent peroxide reductase, mitochondrial OS=Mus musculus GN=Prdx3 PE=1 SV=1	2	1	141.774	595.839	4.20273
tr|E9PZ16|E9PZ16_MOUSE	Hspg2	Basement membrane-specific heparan sulfate proteoglycan core protein OS=Mus musculus GN=Hspg2 PE=1 SV=1	3	5	399.332	1350.26	3.38131
sp|P19123|TNNC1_MOUSE	Tnnc1	Troponin C, slow skeletal and cardiac muscles OS=Mus musculus GN=Tnnc1 PE=1 SV=1	1	1	196.723	662.794	3.36917
sp|P09671|SODM_MOUSE	Sod2	Superoxide dismutase [Mn], mitochondrial OS=Mus musculus GN=Sod2 PE=1 SV=3	1	3	149.675	498.776	3.33238
sp|Q05793|PGBM_MOUSE	Hspg2	Basement membrane-specific heparan sulfate proteoglycan core protein OS=Mus musculus GN=Hspg2 PE=1 SV=1	21	19	1974.52	5894.02	2.98504
sp|Q9QZF2|GPC1_MOUSE	Gpc1	Glypican-1 OS=Mus musculus GN=Gpc1 PE=1 SV=1	8	11	1120.1	3316.41	2.96082
sp|P11404|FABPH_MOUSE	Fabp3	Fatty acid-binding protein, heart OS=Mus musculus GN=Fabp3 PE=1 SV=5	4	6	766.789	2210.11	2.8823
tr|A0A087WR50|A0A087WR50_MOUSE	Fn1	Fibronectin OS=Mus musculus GN=Fn1 PE=1 SV=1	69	77	11158.2	31218.7	2.79782
sp|P07356|ANXA2_MOUSE	Anxa2	Annexin A2 OS=Mus musculus GN=Anxa2 PE=1 SV=2	2	6	414.332	1144.27	2.76172
sp|P05202|AATM_MOUSE	Got2	Aspartate aminotransferase, mitochondrial OS=Mus musculus GN=Got2 PE=1 SV=1	15	16	1152.51	3182.65	2.7615
sp|O08749|DLDH_MOUSE	Dld	Dihydrolipoyl dehydrogenase, mitochondrial OS=Mus musculus GN=Dld PE=1 SV=2	2	6	578.598	1576.94	2.72545
sp|P33434|MMP2_MOUSE	Mmp2	72 kDa type IV collagenase OS=Mus musculus GN=Mmp2 PE=1 SV=1	7	7	974.321	2446.12	2.51059
sp|Q60692|PSB6_MOUSE	Psmb6	Proteasome subunit beta type-6 OS=Mus musculus GN=Psmb6 PE=1 SV=3	2	1	111.123	277.891	2.50075
sp|Q3ULJ0|GPD1L_MOUSE	Gpd1l	Glycerol-3-phosphate dehydrogenase 1-like protein OS=Mus musculus GN=Gpd1l PE=1 SV=2	1	1	74.8658	186.036	2.48493
##tr|A2A9S6|A2A9S6_MOUSE	##Agbl4	####Cytosolic carboxypeptidase 6 OS=Mus musculus GN=Agbl4 PE=4 SV=1	2	3	394.43	938.953	2.38053
sp|P39061|COIA1_MOUSE	Col18a1	Collagen alpha-1(XVIII) chain OS=Mus musculus GN=Col18a1 PE=1 SV=4	3	4	692.151	1629.59	2.35438
tr|E9PWQ3|E9PWQ3_MOUSE	Col6a3	Collagen, type VI, alpha 3 OS=Mus musculus GN=Col6a3 PE=1 SV=2	3	9	1011.54	2349.62	2.32282
sp|P10493|NID1_MOUSE	Nid1	Nidogen-1 OS=Mus musculus GN=Nid1 PE=1 SV=2	4	9	870.933	2005.51	2.30272
sp|Q9JI75|NQO2_MOUSE	Nqo2	Ribosyldihydronicotinamide dehydrogenase [quinone] OS=Mus musculus GN=Nqo2 PE=1 SV=3	1	1	52.3403	117.772	2.25012
sp|Q5SX40|MYH1_MOUSE	Myh1	Myosin-1 OS=Mus musculus GN=Myh1 PE=1 SV=1	7	13	1750.29	3843.23	2.19577
sp|Q61024|ASNS_MOUSE	Asns	Asparagine synthetase [glutamine-hydrolyzing] OS=Mus musculus GN=Asns PE=1 SV=3	2	1	181.207	395.499	2.18259
sp|P51855|GSHB_MOUSE	Gss	Glutathione synthetase OS=Mus musculus GN=Gss PE=1 SV=1	3	3	344.852	750.762	2.17705
sp|P13541|MYH3_MOUSE	Myh3	Myosin-3 OS=Mus musculus GN=Myh3 PE=2 SV=2	4	7	800.21	1698.65	2.12275
sp|P35527|K1C9_HUMAN_contaminant	KRT9	Keratin, type I cytoskeletal 9 OS=Homo sapiens GN=KRT9 PE=1 SV=3	3	3	245.269	512.571	2.08983
sp|P97352|S10AD_MOUSE	S100a13	Protein S100-A13 OS=Mus musculus GN=S100a13 PE=1 SV=1	2	3	347.631	721.515	2.07552
sp|P12023|A4_MOUSE	App	Amyloid-beta A4 protein OS=Mus musculus GN=App PE=1 SV=3	7	9	1197.16	2483.16	2.07421
sp|P54726|RD23A_MOUSE	Rad23a	UV excision repair protein RAD23 homolog A OS=Mus musculus GN=Rad23a PE=1 SV=2	1	2	395.355	814.246	2.05953
sp|Q62009|POSTN_MOUSE	Postn	Periostin OS=Mus musculus GN=Postn PE=1 SV=2	4	5	824.784	1696.26	2.05661
sp|O88322|NID2_MOUSE	Nid2	Nidogen-2 OS=Mus musculus GN=Nid2 PE=1 SV=2	2	1	73.7049	151.554	2.05622
sp|P63163|RSMN_MOUSE	Snrpn	Small nuclear ribonucleoprotein-associated protein N OS=Mus musculus GN=Snrpn PE=1 SV=1	2	2	447.043	886.439	1.9829
sp|Q9CZ44|NSF1C_MOUSE	Nsfl1c	NSFL1 cofactor p47 OS=Mus musculus GN=Nsfl1c PE=1 SV=1	1	2	337.363	667.289	1.97796
sp|P22777|PAI1_MOUSE	Serpine1	Plasminogen activator inhibitor 1 OS=Mus musculus GN=Serpine1 PE=1 SV=1	2	1	136.365	269.124	1.97356
sp|Q9D154|ILEUA_MOUSE	Serpinb1a	Leukocyte elastase inhibitor A OS=Mus musculus GN=Serpinb1a PE=1 SV=1	6	7	845.883	1657.48	1.95947
sp|P47791|GSHR_MOUSE	Gsr	Glutathione reductase, mitochondrial OS=Mus musculus GN=Gsr PE=1 SV=3	1	2	147.706	287.077	1.94356
sp|P08121|CO3A1_MOUSE	Col3a1	Collagen alpha-1(III) chain OS=Mus musculus GN=Col3a1 PE=1 SV=4	11	13	1847.41	3555.05	1.92435
sp|P10605|CATB_MOUSE	Ctsb	Cathepsin B OS=Mus musculus GN=Ctsb PE=1 SV=2	4	3	381.956	733.872	1.92135
sp|P46638|RB11B_MOUSE	Rab11b	Ras-related protein Rab-11B OS=Mus musculus GN=Rab11b PE=1 SV=3	4	2	365.04	700.774	1.91972
sp|P35441|TSP1_MOUSE	Thbs1	Thrombospondin-1 OS=Mus musculus GN=Thbs1 PE=1 SV=1	9	11	1635.55	3136.49	1.9177
sp|Q61768|KINH_MOUSE	Kif5b	Kinesin-1 heavy chain OS=Mus musculus GN=Kif5b PE=1 SV=3	3	3	325.884	615.881	1.88988
sp|Q08879|FBLN1_MOUSE	Fbln1	Fibulin-1 OS=Mus musculus GN=Fbln1 PE=1 SV=2	4	3	636.59	1189.93	1.86923
sp|P16110|LEG3_MOUSE	Lgals3	Galectin-3 OS=Mus musculus GN=Lgals3 PE=1 SV=3	7	9	1498.36	2790.15	1.86214
sp|P62309|RUXG_MOUSE	Snrpg	Small nuclear ribonucleoprotein G OS=Mus musculus GN=Snrpg PE=1 SV=1	1	1	257.528	476.364	1.84976
sp|A2ASS6|TITIN_MOUSE	Ttn	Titin OS=Mus musculus GN=Ttn PE=1 SV=1	3	2	676.242	1234.27	1.82519
tr|E9Q7Q3|E9Q7Q3_MOUSE	Tpm3	Tropomyosin alpha-3 chain OS=Mus musculus GN=Tpm3 PE=1 SV=1	1	2	242.811	441.584	1.81864
sp|Q3U962|CO5A2_MOUSE	Col5a2	Collagen alpha-2(V) chain OS=Mus musculus GN=Col5a2 PE=1 SV=1	3	6	1006.59	1828.9	1.81693
sp|Q8R016|BLMH_MOUSE	Blmh	Bleomycin hydrolase OS=Mus musculus GN=Blmh PE=1 SV=1	2	1	143.554	259.585	1.80828
sp|O35350|CAN1_MOUSE	Capn1	Calpain-1 catalytic subunit OS=Mus musculus GN=Capn1 PE=1 SV=1	2	3	409.111	738.309	1.80467
sp|P31786|ACBP_MOUSE	Dbi	Acyl-CoA-binding protein OS=Mus musculus GN=Dbi PE=1 SV=2	2	2	598.269	1075.75	1.7981
sp|Q9WTR5|CAD13_MOUSE	Cdh13	Cadherin-13 OS=Mus musculus GN=Cdh13 PE=1 SV=2	3	1	221.088	397.029	1.7958
sp|P29533|VCAM1_MOUSE	Vcam1	Vascular cell adhesion protein 1 OS=Mus musculus GN=Vcam1 PE=1 SV=1	4	2	650.435	1148.59	1.76587
sp|P0CG50|UBC_MOUSE	Ubc	Polyubiquitin-C OS=Mus musculus GN=Ubc PE=1 SV=2	5	4	1954.38	3443.99	1.76219
sp|P0DP26|CALM1_MOUSE	Calm1	Calmodulin-1 OS=Mus musculus GN=Calm1 PE=1 SV=1	1	1	186.072	321.749	1.72916
sp|Q9JLV1|BAG3_MOUSE	Bag3	BAG family molecular chaperone regulator 3 OS=Mus musculus GN=Bag3 PE=1 SV=2	1	1	167.953	288.686	1.71885
sp|P04247|MYG_MOUSE	Mb	Myoglobin OS=Mus musculus GN=Mb PE=1 SV=3	2	2	622.59	1067.77	1.71505
sp|P02768|ALBU_HUMAN_contaminant	ALB	Serum albumin OS=Homo sapiens GN=ALB PE=1 SV=2	23	19	2336.4	3995.22	1.70999
sp|Q640N1|AEBP1_MOUSE	Aebp1	Adipocyte enhancer-binding protein 1 OS=Mus musculus GN=Aebp1 PE=1 SV=1	3	6	693.901	1182.66	1.70436
sp|O55023|IMPA1_MOUSE	Impa1	Inositol monophosphatase 1 OS=Mus musculus GN=Impa1 PE=1 SV=1	4	2	442.882	752.051	1.69809
sp|Q61838|PZP_MOUSE	Pzp	Pregnancy zone protein OS=Mus musculus GN=Pzp PE=1 SV=3	3	5	646.813	1098.04	1.69761
sp|P06745|G6PI_MOUSE	Gpi	Glucose-6-phosphate isomerase OS=Mus musculus GN=Gpi PE=1 SV=4	16	18	3077.02	5163.39	1.67805
sp|Q9Z175|LOXL3_MOUSE	Loxl3	Lysyl oxidase homolog 3 OS=Mus musculus GN=Loxl3 PE=1 SV=2	1	1	96.7054	162.143	1.67667
sp|P05201|AATC_MOUSE	Got1	Aspartate aminotransferase, cytoplasmic OS=Mus musculus GN=Got1 PE=1 SV=3	5	4	389.52	651.209	1.67182
sp|Q8BKG3|PTK7_MOUSE	Ptk7	Inactive tyrosine-protein kinase 7 OS=Mus musculus GN=Ptk7 PE=1 SV=1	1	2	167.165	273.273	1.63475
sp|O09061|PSB1_MOUSE	Psmb1	Proteasome subunit beta type-1 OS=Mus musculus GN=Psmb1 PE=1 SV=1	4	3	541.723	883.277	1.63049
sp|Q922R8|PDIA6_MOUSE	Pdia6	Protein disulfide-isomerase A6 OS=Mus musculus GN=Pdia6 PE=1 SV=3	1	1	152.213	247.454	1.62571
sp|Q9WUU7|CATZ_MOUSE	Ctsz	Cathepsin Z OS=Mus musculus GN=Ctsz PE=1 SV=1	3	2	335.437	545.271	1.62555
sp|P11087|CO1A1_MOUSE	Col1a1	Collagen alpha-1(I) chain OS=Mus musculus GN=Col1a1 PE=1 SV=4	7	9	1443.54	2343.77	1.62363
sp|O55234|PSB5_MOUSE	Psmb5	Proteasome subunit beta type-5 OS=Mus musculus GN=Psmb5 PE=1 SV=3	4	4	784.702	1266.73	1.61428
sp|Q3U1J4|DDB1_MOUSE	Ddb1	DNA damage-binding protein 1 OS=Mus musculus GN=Ddb1 PE=1 SV=2	9	10	1825.39	2943.8	1.61269
sp|Q91ZJ5|UGPA_MOUSE	Ugp2	UTP--glucose-1-phosphate uridylyltransferase OS=Mus musculus GN=Ugp2 PE=1 SV=3	4	3	747.583	1189.46	1.59107
sp|P14069|S10A6_MOUSE	S100a6	Protein S100-A6 OS=Mus musculus GN=S100a6 PE=1 SV=3	3	2	499.307	794.076	1.59036
sp|Q6GQT1|A2MG_MOUSE	A2m	Alpha-2-macroglobulin-P OS=Mus musculus GN=A2m PE=2 SV=2	6	8	2387.55	3773.95	1.58068
sp|P62821|RAB1A_MOUSE	Rab1A	Ras-related protein Rab-1A OS=Mus musculus GN=Rab1A PE=1 SV=3	2	5	410.665	646.322	1.57384
sp|P07724|ALBU_MOUSE	Alb	Serum albumin OS=Mus musculus GN=Alb PE=1 SV=3	2	4	348.124	547.369	1.57234
sp|P07141|CSF1_MOUSE	Csf1	Macrophage colony-stimulating factor 1 OS=Mus musculus GN=Csf1 PE=1 SV=2	1	1	94.8533	148.261	1.56306
sp|O70435|PSA3_MOUSE	Psma3	Proteasome subunit alpha type-3 OS=Mus musculus GN=Psma3 PE=1 SV=3	6	7	1479.8	2310.53	1.56138
sp|P54728|RD23B_MOUSE	Rad23b	UV excision repair protein RAD23 homolog B OS=Mus musculus GN=Rad23b PE=1 SV=2	2	4	1356.45	2115.92	1.55989
sp|Q9R1P0|PSA4_MOUSE	Psma4	Proteasome subunit alpha type-4 OS=Mus musculus GN=Psma4 PE=1 SV=1	7	6	949.269	1478.39	1.5574
sp|Q921I1|TRFE_MOUSE	Tf	Serotransferrin OS=Mus musculus GN=Tf PE=1 SV=1	3	4	675.489	1049.36	1.55348
sp|Q9D0F9|PGM1_MOUSE	Pgm1	Phosphoglucomutase-1 OS=Mus musculus GN=Pgm1 PE=1 SV=4	15	10	2112.23	3280.93	1.5533
sp|Q9JI91|ACTN2_MOUSE	Actn2	Alpha-actinin-2 OS=Mus musculus GN=Actn2 PE=1 SV=2	2	3	382.816	592.766	1.54844
sp|P62897|CYC_MOUSE	Cycs	Cytochrome c, somatic OS=Mus musculus GN=Cycs PE=1 SV=2	1	4	664.371	1027.86	1.54711
sp|Q9R0E2|PLOD1_MOUSE	Plod1	Procollagen-lysine,2-oxoglutarate 5-dioxygenase 1 OS=Mus musculus GN=Plod1 PE=1 SV=1	1	2	349.339	540.206	1.54636
sp|Q61171|PRDX2_MOUSE	Prdx2	Peroxiredoxin-2 OS=Mus musculus GN=Prdx2 PE=1 SV=3	8	9	1535.18	2369.75	1.54363
sp|P15116|CADH2_MOUSE	Cdh2	Cadherin-2 OS=Mus musculus GN=Cdh2 PE=1 SV=2	3	2	609.101	939.328	1.54215
sp|P04925|PRIO_MOUSE	Prnp	Major prion protein OS=Mus musculus GN=Prnp PE=1 SV=2	1	1	474.724	727.293	1.53203
sp|O35685|NUDC_MOUSE	Nudc	Nuclear migration protein nudC OS=Mus musculus GN=Nudc PE=1 SV=1	4	6	1224.82	1873.49	1.52961
sp|P13595|NCAM1_MOUSE	Ncam1	Neural cell adhesion molecule 1 OS=Mus musculus GN=Ncam1 PE=1 SV=3	13	20	2919.98	4430.3	1.51724
sp|P08003|PDIA4_MOUSE	Pdia4	Protein disulfide-isomerase A4 OS=Mus musculus GN=Pdia4 PE=1 SV=3	2	1	278.092	421.444	1.51549
sp|Q9WU28|PFD5_MOUSE	Pfdn5	Prefoldin subunit 5 OS=Mus musculus GN=Pfdn5 PE=1 SV=1	1	1	215.783	326.587	1.5135
sp|P01027|CO3_MOUSE	C3	Complement C3 OS=Mus musculus GN=C3 PE=1 SV=3	11	13	2558.45	3864.16	1.51035
sp|Q61398|PCOC1_MOUSE	Pcolce	Procollagen C-endopeptidase enhancer 1 OS=Mus musculus GN=Pcolce PE=1 SV=2	6	7	1053.52	1580.33	1.50004
sp|E9Q414|APOB_MOUSE	Apob	Apolipoprotein B-100 OS=Mus musculus GN=Apob PE=1 SV=1	1	1	112.859	168.543	1.4934
tr|Q9Z1A1|Q9Z1A1_MOUSE	Tfg	TFG protein OS=Mus musculus GN=Tfg PE=1 SV=1	1	1	136.89	204.153	1.49137
sp|Q9DCQ7|A1AT6_MOUSE	Serpina1f	Alpha-1-antitrypsin 1-6 OS=Mus musculus GN=Serpina1f PE=2 SV=1	2	3	675.475	1006.65	1.49028
sp|O35215|DOPD_MOUSE	Ddt	D-dopachrome decarboxylase OS=Mus musculus GN=Ddt PE=1 SV=3	1	1	114.797	169.933	1.48029
sp|Q9R1P1|PSB3_MOUSE	Psmb3	Proteasome subunit beta type-3 OS=Mus musculus GN=Psmb3 PE=1 SV=1	2	2	368.742	544.809	1.47748
sp|Q9Z2U0|PSA7_MOUSE	Psma7	Proteasome subunit alpha type-7 OS=Mus musculus GN=Psma7 PE=1 SV=1	4	5	960.896	1418.42	1.47615
sp|Q9EPL2|CSTN1_MOUSE	Clstn1	Calsyntenin-1 OS=Mus musculus GN=Clstn1 PE=1 SV=1	2	1	240.897	353.46	1.46727
sp|Q8VHX6|FLNC_MOUSE	Flnc	Filamin-C OS=Mus musculus GN=Flnc PE=1 SV=3	64	64	16911.4	24669.1	1.45873
sp|P20918|PLMN_MOUSE	Plg	Plasminogen OS=Mus musculus GN=Plg PE=1 SV=3	2	2	345.5	502.672	1.45491
sp|P00761|TRYP_PIG_contaminant		Trypsin OS=Sus scrofa PE=1 SV=1	10	11	1195.05	1737.71	1.45409
sp|Q02788|CO6A2_MOUSE	Col6a2	Collagen alpha-2(VI) chain OS=Mus musculus GN=Col6a2 PE=1 SV=3	4	2	307.781	445.68	1.44805
tr|E9PZF0|E9PZF0_MOUSE	Gm20390	Nucleoside diphosphate kinase OS=Mus musculus GN=Gm20390 PE=3 SV=1	8	9	1569.27	2263.79	1.44257
sp|P08228|SODC_MOUSE	Sod1	Superoxide dismutase [Cu-Zn] OS=Mus musculus GN=Sod1 PE=1 SV=2	1	1	112.329	161.771	1.44015
sp|P14152|MDHC_MOUSE	Mdh1	Malate dehydrogenase, cytoplasmic OS=Mus musculus GN=Mdh1 PE=1 SV=3	8	7	1339.36	1919.59	1.43322
sp|Q61581|IBP7_MOUSE	Igfbp7	Insulin-like growth factor-binding protein 7 OS=Mus musculus GN=Igfbp7 PE=1 SV=3	2	3	441.523	632.084	1.4316
tr|Q9QUK9|Q9QUK9_MOUSE	Try5	MCG15083 OS=Mus musculus GN=Try5 PE=1 SV=1	5	5	677.315	957.332	1.41342
sp|Q9R098|HGFA_MOUSE	Hgfac	Hepatocyte growth factor activator OS=Mus musculus GN=Hgfac PE=1 SV=1	3	1	273.15	385.297	1.41057
sp|P27661|H2AX_MOUSE	H2afx	Histone H2AX OS=Mus musculus GN=H2afx PE=1 SV=2	2	4	922.779	1301.43	1.41033
sp|O88207|CO5A1_MOUSE	Col5a1	Collagen alpha-1(V) chain OS=Mus musculus GN=Col5a1 PE=1 SV=2	3	6	961.768	1354.49	1.40834
sp|Q9CYT6|CAP2_MOUSE	Cap2	Adenylyl cyclase-associated protein 2 OS=Mus musculus GN=Cap2 PE=1 SV=1	1	4	546.025	767.395	1.40542
sp|Q99MN1|SYK_MOUSE	Kars	Lysine--tRNA ligase OS=Mus musculus GN=Kars PE=1 SV=1	1	3	185.179	260.032	1.40422
tr|D3YV22|D3YV22_MOUSE	Ecm1	Extracellular matrix protein 1 (Fragment) OS=Mus musculus GN=Ecm1 PE=1 SV=1	1	1	122.091	171.426	1.40408
##sp|Q3U0K8|OGFD1_MOUSE	##Ogfod1	####Prolyl 3-hydroxylase OGFOD1 OS=Mus musculus GN=Ogfod1 PE=1 SV=1	2	2	425.353	596.142	1.40152
sp|Q9CQQ8|LSM7_MOUSE	Lsm7	U6 snRNA-associated Sm-like protein LSm7 OS=Mus musculus GN=Lsm7 PE=1 SV=1	1	1	149.679	209.385	1.3989
sp|P62245|RS15A_MOUSE	Rps15a	40S ribosomal protein S15a OS=Mus musculus GN=Rps15a PE=1 SV=2	1	1	102.069	142.051	1.39172
sp|P99026|PSB4_MOUSE	Psmb4	Proteasome subunit beta type-4 OS=Mus musculus GN=Psmb4 PE=1 SV=1	2	2	293.258	407.827	1.39068
sp|P35908|K22E_HUMAN_contaminant	KRT2	Keratin, type II cytoskeletal 2 epidermal OS=Homo sapiens GN=KRT2 PE=1 SV=2	1	3	376.751	523.251	1.38885
sp|Q8R121|ZPI_MOUSE	Serpina10	Protein Z-dependent protease inhibitor OS=Mus musculus GN=Serpina10 PE=1 SV=1	1	2	311.254	431.411	1.38604
sp|P63028|TCTP_MOUSE	Tpt1	Translationally-controlled tumor protein OS=Mus musculus GN=Tpt1 PE=1 SV=1	5	6	889.198	1229.49	1.3827
sp|O09161|CASQ2_MOUSE	Casq2	Calsequestrin-2 OS=Mus musculus GN=Casq2 PE=1 SV=3	4	6	1345.75	1860.1	1.3822
sp|Q8CGP2|H2B1P_MOUSE	Hist1h2bp	Histone H2B type 1-P OS=Mus musculus GN=Hist1h2bp PE=1 SV=3	6	10	3599.98	4974.31	1.38176
sp|P68037|UB2L3_MOUSE	Ube2l3	Ubiquitin-conjugating enzyme E2 L3 OS=Mus musculus GN=Ube2l3 PE=1 SV=1	3	4	1178.12	1625.4	1.37965
sp|O70423|AOC3_MOUSE	Aoc3	Membrane primary amine oxidase OS=Mus musculus GN=Aoc3 PE=1 SV=3	1	1	166.193	228.967	1.37772
sp|Q02566|MYH6_MOUSE	Myh6	Myosin-6 OS=Mus musculus GN=Myh6 PE=1 SV=2	1	1	180.148	247.337	1.37297
sp|Q9R1P4|PSA1_MOUSE	Psma1	Proteasome subunit alpha type-1 OS=Mus musculus GN=Psma1 PE=1 SV=1	4	6	1120.08	1536.09	1.37141
sp|P04264|K2C1_HUMAN_contaminant	KRT1	Keratin, type II cytoskeletal 1 OS=Homo sapiens GN=KRT1 PE=1 SV=6	10	11	2006.28	2750.83	1.37111
sp|Q62261|SPTB2_MOUSE	Sptbn1	Spectrin beta chain, non-erythrocytic 1 OS=Mus musculus GN=Sptbn1 PE=1 SV=2	4	5	1123.13	1535.36	1.36704
sp|O09131|GSTO1_MOUSE	Gsto1	Glutathione S-transferase omega-1 OS=Mus musculus GN=Gsto1 PE=1 SV=2	2	3	404.252	552.072	1.36566
sp|Q62059|CSPG2_MOUSE	Vcan	Versican core protein OS=Mus musculus GN=Vcan PE=1 SV=2	2	3	248.981	337.214	1.35438
sp|P59279|RAB2B_MOUSE	Rab2b	Ras-related protein Rab-2B OS=Mus musculus GN=Rab2b PE=1 SV=1	1	2	289.623	389.709	1.34557
sp|Q64727|VINC_MOUSE	Vcl	Vinculin OS=Mus musculus GN=Vcl PE=1 SV=4	59	48	11854.4	15905.4	1.34173
sp|Q6ZWN5|RS9_MOUSE	Rps9	40S ribosomal protein S9 OS=Mus musculus GN=Rps9 PE=1 SV=3	2	3	703.074	940.514	1.33772
sp|Q8BHG1|NRDC_MOUSE	Nrdc	Nardilysin OS=Mus musculus GN=Nrdc PE=1 SV=1	1	1	150.828	201.532	1.33617
sp|P12032|TIMP1_MOUSE	Timp1	Metalloproteinase inhibitor 1 OS=Mus musculus GN=Timp1 PE=1 SV=2	6	3	747.082	997.469	1.33515
sp|P63005|LIS1_MOUSE	Pafah1b1	Platelet-activating factor acetylhydrolase IB subunit alpha OS=Mus musculus GN=Pafah1b1 PE=1 SV=2	2	4	438.348	579.623	1.32229
sp|Q04857|CO6A1_MOUSE	Col6a1	Collagen alpha-1(VI) chain OS=Mus musculus GN=Col6a1 PE=1 SV=1	5	6	815.575	1070.74	1.31287
sp|O88990|ACTN3_MOUSE	Actn3	Alpha-actinin-3 OS=Mus musculus GN=Actn3 PE=2 SV=1	5	8	1751.47	2286.54	1.3055
sp|P08113|ENPL_MOUSE	Hsp90b1	Endoplasmin OS=Mus musculus GN=Hsp90b1 PE=1 SV=2	7	8	1505.46	1953.83	1.29783
sp|Q61147|CERU_MOUSE	Cp	Ceruloplasmin OS=Mus musculus GN=Cp PE=1 SV=2	5	4	739.031	958.375	1.2968
sp|P48678|LMNA_MOUSE	Lmna	Prelamin-A/C OS=Mus musculus GN=Lmna PE=1 SV=2	22	17	4562.41	5910.9	1.29557
sp|P35700|PRDX1_MOUSE	Prdx1	Peroxiredoxin-1 OS=Mus musculus GN=Prdx1 PE=1 SV=1	11	14	3488.19	4514.09	1.29411
sp|Q99KK7|DPP3_MOUSE	Dpp3	Dipeptidyl peptidase 3 OS=Mus musculus GN=Dpp3 PE=1 SV=2	4	2	348.127	450.191	1.29318
sp|Q8BND5|QSOX1_MOUSE	Qsox1	Sulfhydryl oxidase 1 OS=Mus musculus GN=Qsox1 PE=1 SV=1	6	3	687.721	886.713	1.28935
sp|P07214|SPRC_MOUSE	Sparc	SPARC OS=Mus musculus GN=Sparc PE=1 SV=1	17	16	3558.64	4555.94	1.28025
sp|P49722|PSA2_MOUSE	Psma2	Proteasome subunit alpha type-2 OS=Mus musculus GN=Psma2 PE=1 SV=3	1	3	401.976	512.622	1.27526
sp|Q01853|TERA_MOUSE	Vcp	Transitional endoplasmic reticulum ATPase OS=Mus musculus GN=Vcp PE=1 SV=4	5	6	922.668	1173.21	1.27154
sp|P06684|CO5_MOUSE	C5	Complement C5 OS=Mus musculus GN=C5 PE=1 SV=2	2	2	323.453	409.669	1.26655
sp|Q9Z0K8|VNN1_MOUSE	Vnn1	Pantetheinase OS=Mus musculus GN=Vnn1 PE=1 SV=3	1	1	159.209	201.296	1.26435
sp|P26231|CTNA1_MOUSE	Ctnna1	Catenin alpha-1 OS=Mus musculus GN=Ctnna1 PE=1 SV=1	1	2	372.311	464.43	1.24743
sp|P07901|HS90A_MOUSE	Hsp90aa1	Heat shock protein HSP 90-alpha OS=Mus musculus GN=Hsp90aa1 PE=1 SV=4	26	28	6430.78	8009.83	1.24554
sp|Q9CPV4|GLOD4_MOUSE	Glod4	Glyoxalase domain-containing protein 4 OS=Mus musculus GN=Glod4 PE=1 SV=1	1	3	1098.88	1367.89	1.24481
sp|P32261|ANT3_MOUSE	Serpinc1	Antithrombin-III OS=Mus musculus GN=Serpinc1 PE=1 SV=1	9	13	2854.3	3551.3	1.24419
sp|O70250|PGAM2_MOUSE	Pgam2	Phosphoglycerate mutase 2 OS=Mus musculus GN=Pgam2 PE=1 SV=3	1	2	384.113	476.979	1.24177
sp|Q99KP6|PRP19_MOUSE	Prpf19	Pre-mRNA-processing factor 19 OS=Mus musculus GN=Prpf19 PE=1 SV=1	1	1	236.369	293.163	1.24028
sp|Q9CWZ3|RBM8A_MOUSE	Rbm8a	RNA-binding protein 8A OS=Mus musculus GN=Rbm8a PE=1 SV=4	1	3	523.836	649.605	1.24009
sp|P02769|ALBU_BOVIN_contaminant	ALB	Serum albumin OS=Bos taurus GN=ALB PE=1 SV=4	265	238	54619.3	67485	1.23555
sp|Q9Z0J0|NPC2_MOUSE	Npc2	Epididymal secretory protein E1 OS=Mus musculus GN=Npc2 PE=1 SV=1	2	5	876.351	1082.75	1.23552
sp|P00493|HPRT_MOUSE	Hprt1	Hypoxanthine-guanine phosphoribosyltransferase OS=Mus musculus GN=Hprt1 PE=1 SV=3	5	4	683.031	843.081	1.23432
sp|P11499|HS90B_MOUSE	Hsp90ab1	Heat shock protein HSP 90-beta OS=Mus musculus GN=Hsp90ab1 PE=1 SV=3	13	14	2710.23	3344.58	1.23406
sp|O88456|CPNS1_MOUSE	Capns1	Calpain small subunit 1 OS=Mus musculus GN=Capns1 PE=1 SV=1	2	3	664.586	816.503	1.22859
sp|Q9CPY7|AMPL_MOUSE	Lap3	Cytosol aminopeptidase OS=Mus musculus GN=Lap3 PE=1 SV=3	3	2	260.422	318.875	1.22446
sp|Q93092|TALDO_MOUSE	Taldo1	Transaldolase OS=Mus musculus GN=Taldo1 PE=1 SV=2	8	6	1904.01	2325.49	1.22137
sp|Q6GU68|ISLR_MOUSE	Islr	Immunoglobulin superfamily containing leucine-rich repeat protein OS=Mus musculus GN=Islr PE=1 SV=1	5	3	469.283	571.583	1.21799
sp|O89020|AFAM_MOUSE	Afm	Afamin OS=Mus musculus GN=Afm PE=1 SV=2	1	1	215.968	263.038	1.21795
sp|P35979|RL12_MOUSE	Rpl12	60S ribosomal protein L12 OS=Mus musculus GN=Rpl12 PE=1 SV=2	5	6	980.938	1189.09	1.2122
sp|O08709|PRDX6_MOUSE	Prdx6	Peroxiredoxin-6 OS=Mus musculus GN=Prdx6 PE=1 SV=3	2	5	668.392	809.34	1.21088
sp|P14148|RL7_MOUSE	Rpl7	60S ribosomal protein L7 OS=Mus musculus GN=Rpl7 PE=1 SV=2	1	1	75.4762	91.1474	1.20763
sp|Q61646|HPT_MOUSE	Hp	Haptoglobin OS=Mus musculus GN=Hp PE=1 SV=1	5	6	721.269	870.195	1.20648
sp|P62137|PP1A_MOUSE	Ppp1ca	Serine/threonine-protein phosphatase PP1-alpha catalytic subunit OS=Mus musculus GN=Ppp1ca PE=1 SV=1	3	3	489.249	590.015	1.20596
sp|P21460|CYTC_MOUSE	Cst3	Cystatin-C OS=Mus musculus GN=Cst3 PE=1 SV=2	4	5	1597.2	1925.85	1.20577
tr|D3YXF5|D3YXF5_MOUSE	C7	Complement component 7 OS=Mus musculus GN=C7 PE=1 SV=2	2	1	498.282	597.195	1.19851
sp|P61971|NTF2_MOUSE	Nutf2	Nuclear transport factor 2 OS=Mus musculus GN=Nutf2 PE=1 SV=1	2	2	319.678	382.654	1.197
sp|P14869|RLA0_MOUSE	Rplp0	60S acidic ribosomal protein P0 OS=Mus musculus GN=Rplp0 PE=1 SV=3	6	5	1375.45	1646.39	1.19698
sp|Q9QUM9|PSA6_MOUSE	Psma6	Proteasome subunit alpha type-6 OS=Mus musculus GN=Psma6 PE=1 SV=1	6	6	1133.37	1352.02	1.19292
sp|P37889|FBLN2_MOUSE	Fbln2	Fibulin-2 OS=Mus musculus GN=Fbln2 PE=1 SV=2	5	12	1769.17	2100.19	1.1871
sp|P61089|UBE2N_MOUSE	Ube2n	Ubiquitin-conjugating enzyme E2 N OS=Mus musculus GN=Ube2n PE=1 SV=1	3	6	1758.35	2083.96	1.18517
sp|Q9JMH6|TRXR1_MOUSE	Txnrd1	Thioredoxin reductase 1, cytoplasmic OS=Mus musculus GN=Txnrd1 PE=1 SV=3	4	2	314.453	371.238	1.18059
sp|Q61702|ITIH1_MOUSE	Itih1	Inter-alpha-trypsin inhibitor heavy chain H1 OS=Mus musculus GN=Itih1 PE=1 SV=2	3	1	494.083	583.235	1.18044
sp|P12763|FETUA_BOVIN_contaminant	AHSG	Alpha-2-HS-glycoprotein OS=Bos taurus GN=AHSG PE=1 SV=2	86	70	14878.7	17466.6	1.17393
sp|P14206|RSSA_MOUSE	Rpsa	40S ribosomal protein SA OS=Mus musculus GN=Rpsa PE=1 SV=4	3	5	759.137	890.868	1.17353
sp|P01029|CO4B_MOUSE	C4b	Complement C4-B OS=Mus musculus GN=C4b PE=1 SV=3	3	5	1312.12	1537.39	1.17169
sp|P49182|HEP2_MOUSE	Serpind1	Heparin cofactor 2 OS=Mus musculus GN=Serpind1 PE=1 SV=1	1	2	93.515	109.541	1.17138
sp|P53996|CNBP_MOUSE	Cnbp	Cellular nucleic acid-binding protein OS=Mus musculus GN=Cnbp PE=1 SV=2	1	1	529.184	619.136	1.16998
sp|Q04447|KCRB_MOUSE	Ckb	Creatine kinase B-type OS=Mus musculus GN=Ckb PE=1 SV=1	1	6	734.305	858.503	1.16914
sp|Q4KML4|ABRAL_MOUSE	Abracl	Costars family protein ABRACL OS=Mus musculus GN=Abracl PE=1 SV=1	1	1	249.757	290.08	1.16145
sp|P33146|CAD15_MOUSE	Cdh15	Cadherin-15 OS=Mus musculus GN=Cdh15 PE=1 SV=3	9	10	1518.55	1762.54	1.16067
sp|Q8JZQ9|EIF3B_MOUSE	Eif3b	Eukaryotic translation initiation factor 3 subunit B OS=Mus musculus GN=Eif3b PE=1 SV=1	2	3	473.752	549.801	1.16053
sp|Q9EQU5|SET_MOUSE	Set	Protein SET OS=Mus musculus GN=Set PE=1 SV=1	5	4	1011.58	1171.43	1.15802
##tr|Q9EQY5|Q9EQY5_MOUSE	##Fcrls	####Fc receptor-like S, scavenger receptor OS=Mus musculus GN=Fcrls PE=1 SV=1	4	1	268.119	310.292	1.15729
sp|P25785|TIMP2_MOUSE	Timp2	Metalloproteinase inhibitor 2 OS=Mus musculus GN=Timp2 PE=1 SV=2	3	4	1060.39	1224.67	1.15492
sp|P31001|DESM_MOUSE	Des	Desmin OS=Mus musculus GN=Des PE=1 SV=3	23	24	5819.86	6713.36	1.15353
sp|P38647|GRP75_MOUSE	Hspa9	Stress-70 protein, mitochondrial OS=Mus musculus GN=Hspa9 PE=1 SV=3	2	4	454.864	524.696	1.15352
sp|P01887|B2MG_MOUSE	B2m	Beta-2-microglobulin OS=Mus musculus GN=B2m PE=1 SV=2	1	3	322.457	371.748	1.15286
sp|P37804|TAGL_MOUSE	Tagln	Transgelin OS=Mus musculus GN=Tagln PE=1 SV=3	5	2	931.762	1071.11	1.14955
sp|Q61703|ITIH2_MOUSE	Itih2	Inter-alpha-trypsin inhibitor heavy chain H2 OS=Mus musculus GN=Itih2 PE=1 SV=1	7	10	2033.16	2336.83	1.14935
sp|P12367|KAP2_MOUSE	Prkar2a	cAMP-dependent protein kinase type II-alpha regulatory subunit OS=Mus musculus GN=Prkar2a PE=1 SV=2	1	1	78.3843	89.8242	1.14595
sp|Q99K85|SERC_MOUSE	Psat1	Phosphoserine aminotransferase OS=Mus musculus GN=Psat1 PE=1 SV=1	10	11	2491.62	2849.06	1.14346
sp|Q61468|MSLN_MOUSE	Msln	Mesothelin OS=Mus musculus GN=Msln PE=1 SV=1	4	4	1452.98	1660.53	1.14285
sp|P60843|IF4A1_MOUSE	Eif4a1	Eukaryotic initiation factor 4A-I OS=Mus musculus GN=Eif4a1 PE=1 SV=1	2	3	1048.61	1193.17	1.13786
sp|A7E3W2|LG3BP_BOVIN_contaminant	LGALS3BP	Galectin-3-binding protein OS=Bos taurus GN=LGALS3BP PE=1 SV=1	3	2	439.974	499.284	1.1348
sp|P84084|ARF5_MOUSE	Arf5	ADP-ribosylation factor 5 OS=Mus musculus GN=Arf5 PE=1 SV=2	1	1	498.856	564.545	1.13168
sp|P16546|SPTN1_MOUSE	Sptan1	Spectrin alpha chain, non-erythrocytic 1 OS=Mus musculus GN=Sptan1 PE=1 SV=4	7	18	2499.96	2823.86	1.12956
sp|P57780|ACTN4_MOUSE	Actn4	Alpha-actinin-4 OS=Mus musculus GN=Actn4 PE=1 SV=1	18	24	6080.39	6823.41	1.1222
sp|P97298|PEDF_MOUSE	Serpinf1	Pigment epithelium-derived factor OS=Mus musculus GN=Serpinf1 PE=1 SV=2	6	13	2733.93	3059.14	1.11895
sp|Q61112|CAB45_MOUSE	Sdf4	45 kDa calcium-binding protein OS=Mus musculus GN=Sdf4 PE=1 SV=1	1	1	111.15	124.188	1.1173
sp|Q9WUZ5|TNNI1_MOUSE	Tnni1	Troponin I, slow skeletal muscle OS=Mus musculus GN=Tnni1 PE=1 SV=3	1	1	144.407	160.757	1.11322
sp|P24527|LKHA4_MOUSE	Lta4h	Leukotriene A-4 hydrolase OS=Mus musculus GN=Lta4h PE=1 SV=4	4	4	747.823	831.266	1.11158
sp|Q8CIE6|COPA_MOUSE	Copa	Coatomer subunit alpha OS=Mus musculus GN=Copa PE=1 SV=2	1	2	504.536	556.736	1.10346
sp|O88342|WDR1_MOUSE	Wdr1	WD repeat-containing protein 1 OS=Mus musculus GN=Wdr1 PE=1 SV=3	10	9	2028.57	2230.09	1.09934
sp|P62301|RS13_MOUSE	Rps13	40S ribosomal protein S13 OS=Mus musculus GN=Rps13 PE=1 SV=2	1	1	239.177	262.691	1.09831
sp|Q9JIF0|ANM1_MOUSE	Prmt1	Protein arginine N-methyltransferase 1 OS=Mus musculus GN=Prmt1 PE=1 SV=1	1	1	295.661	323.483	1.0941
sp|P14211|CALR_MOUSE	Calr	Calreticulin OS=Mus musculus GN=Calr PE=1 SV=1	12	7	2329.33	2531.9	1.08696
sp|P19221|THRB_MOUSE	F2	Prothrombin OS=Mus musculus GN=F2 PE=1 SV=1	5	5	779.57	844.308	1.08304
sp|Q11011|PSA_MOUSE	Npepps	Puromycin-sensitive aminopeptidase OS=Mus musculus GN=Npepps PE=1 SV=2	5	9	1402.38	1517.3	1.08195
sp|Q8BK64|AHSA1_MOUSE	Ahsa1	Activator of 90 kDa heat shock protein ATPase homolog 1 OS=Mus musculus GN=Ahsa1 PE=1 SV=2	2	2	342.181	369.484	1.07979
sp|P29416|HEXA_MOUSE	Hexa	Beta-hexosaminidase subunit alpha OS=Mus musculus GN=Hexa PE=1 SV=2	1	1	108.211	116.773	1.07912
sp|P06797|CATL1_MOUSE	Ctsl	Cathepsin L1 OS=Mus musculus GN=Ctsl PE=1 SV=2	2	6	890.111	959.639	1.07811
sp|P40142|TKT_MOUSE	Tkt	Transketolase OS=Mus musculus GN=Tkt PE=1 SV=1	2	3	554.999	592.811	1.06813
sp|P16125|LDHB_MOUSE	Ldhb	L-lactate dehydrogenase B chain OS=Mus musculus GN=Ldhb PE=1 SV=2	2	2	239.911	255.956	1.06688
sp|P23927|CRYAB_MOUSE	Cryab	Alpha-crystallin B chain OS=Mus musculus GN=Cryab PE=1 SV=2	4	2	888.985	948.2	1.06661
sp|P13645|K1C10_HUMAN_contaminant	KRT10	Keratin, type I cytoskeletal 10 OS=Homo sapiens GN=KRT10 PE=1 SV=6	6	7	674.895	717.991	1.06386
sp|P70195|PSB7_MOUSE	Psmb7	Proteasome subunit beta type-7 OS=Mus musculus GN=Psmb7 PE=1 SV=1	4	3	645.021	686.148	1.06376
sp|P40124|CAP1_MOUSE	Cap1	Adenylyl cyclase-associated protein 1 OS=Mus musculus GN=Cap1 PE=1 SV=4	2	1	394.934	416.481	1.05456
sp|Q11136|PEPD_MOUSE	Pepd	Xaa-Pro dipeptidase OS=Mus musculus GN=Pepd PE=1 SV=3	2	1	254.124	267.573	1.05292
sp|P09103|PDIA1_MOUSE	P4hb	Protein disulfide-isomerase OS=Mus musculus GN=P4hb PE=1 SV=2	9	7	1808.49	1899.74	1.05046
sp|Q8CGC7|SYEP_MOUSE	Eprs	Bifunctional glutamate/proline--tRNA ligase OS=Mus musculus GN=Eprs PE=1 SV=4	1	2	433.228	454.915	1.05006
sp|P56480|ATPB_MOUSE	Atp5b	ATP synthase subunit beta, mitochondrial OS=Mus musculus GN=Atp5b PE=1 SV=2	5	5	937.08	981.957	1.04789
sp|P04186|CFAB_MOUSE	Cfb	Complement factor B OS=Mus musculus GN=Cfb PE=1 SV=2	2	3	929.299	969.595	1.04336
sp|Q9WV55|VAPA_MOUSE	Vapa	Vesicle-associated membrane protein-associated protein A OS=Mus musculus GN=Vapa PE=1 SV=2	1	2	443.643	462.581	1.04269
sp|A6X935|ITIH4_MOUSE	Itih4	Inter alpha-trypsin inhibitor, heavy chain 4 OS=Mus musculus GN=Itih4 PE=1 SV=2	1	3	695.271	723.407	1.04047
tr|E9Q912|E9Q912_MOUSE	Rap1gds1	RAP1, GTP-GDP dissociation stimulator 1 OS=Mus musculus GN=Rap1gds1 PE=1 SV=1	1	1	109.135	113.451	1.03955
sp|Q6ZWY3|RS27L_MOUSE	Rps27l	40S ribosomal protein S27-like OS=Mus musculus GN=Rps27l PE=1 SV=3	1	2	104.931	107.82	1.02753
sp|Q9WUB3|PYGM_MOUSE	Pygm	Glycogen phosphorylase, muscle form OS=Mus musculus GN=Pygm PE=1 SV=3	10	10	2019.11	2072.77	1.02658
sp|Q9Z2U1|PSA5_MOUSE	Psma5	Proteasome subunit alpha type-5 OS=Mus musculus GN=Psma5 PE=1 SV=1	2	3	619.283	635.152	1.02562
sp|Q61704|ITIH3_MOUSE	Itih3	Inter-alpha-trypsin inhibitor heavy chain H3 OS=Mus musculus GN=Itih3 PE=1 SV=3	4	2	416.38	425.785	1.02259
sp|Q9DBJ1|PGAM1_MOUSE	Pgam1	Phosphoglycerate mutase 1 OS=Mus musculus GN=Pgam1 PE=1 SV=3	10	11	2517.4	2573.12	1.02213
sp|O08553|DPYL2_MOUSE	Dpysl2	Dihydropyrimidinase-related protein 2 OS=Mus musculus GN=Dpysl2 PE=1 SV=2	4	9	1906.95	1940.21	1.01744
sp|P16015|CAH3_MOUSE	Ca3	Carbonic anhydrase 3 OS=Mus musculus GN=Ca3 PE=1 SV=3	2	2	472.132	479.656	1.01594
sp|Q61937|NPM_MOUSE	Npm1	Nucleophosmin OS=Mus musculus GN=Npm1 PE=1 SV=1	4	3	960.431	975.259	1.01544
sp|Q00623|APOA1_MOUSE	Apoa1	Apolipoprotein A-I OS=Mus musculus GN=Apoa1 PE=1 SV=2	1	2	394.981	400.637	1.01432
sp|P61087|UBE2K_MOUSE	Ube2k	Ubiquitin-conjugating enzyme E2 K OS=Mus musculus GN=Ube2k PE=1 SV=3	1	1	66.412	67.2413	1.01249
sp|P28653|PGS1_MOUSE	Bgn	Biglycan OS=Mus musculus GN=Bgn PE=1 SV=1	6	6	1502.66	1514.71	1.00801
sp|Q9JJU8|SH3L1_MOUSE	Sh3bgrl	SH3 domain-binding glutamic acid-rich-like protein OS=Mus musculus GN=Sh3bgrl PE=1 SV=1	1	2	509.567	512.07	1.00491
sp|Q62426|CYTB_MOUSE	Cstb	Cystatin-B OS=Mus musculus GN=Cstb PE=1 SV=1	1	1	220.283	221.323	1.00472
sp|P47857|PFKAM_MOUSE	Pfkm	ATP-dependent 6-phosphofructokinase, muscle type OS=Mus musculus GN=Pfkm PE=1 SV=3	1	1	157.618	158.247	1.00399
sp|P51885|LUM_MOUSE	Lum	Lumican OS=Mus musculus GN=Lum PE=1 SV=2	1	3	775.463	777.94	1.00319
sp|P21550|ENOB_MOUSE	Eno3	Beta-enolase OS=Mus musculus GN=Eno3 PE=1 SV=3	20	18	4074.09	4075.29	1.00029
sp|Q60972|RBBP4_MOUSE	Rbbp4	Histone-binding protein RBBP4 OS=Mus musculus GN=Rbbp4 PE=1 SV=5	1	2	230.898	229.753	0.995042
sp|P62835|RAP1A_MOUSE	Rap1a	Ras-related protein Rap-1A OS=Mus musculus GN=Rap1a PE=1 SV=1	1	1	423.761	419.741	0.990514
tr|O08797|O08797_MOUSE	Serpinb9	SPI6 OS=Mus musculus GN=Serpinb9 PE=1 SV=1	1	1	115.829	114.485	0.988394
sp|Q9Z1N5|DX39B_MOUSE	Ddx39b	Spliceosome RNA helicase Ddx39b OS=Mus musculus GN=Ddx39b PE=1 SV=1	4	4	1150.22	1135.42	0.987129
sp|Q62000|MIME_MOUSE	Ogn	Mimecan OS=Mus musculus GN=Ogn PE=1 SV=1	5	6	1836.1	1810.86	0.986251
sp|P13020|GELS_MOUSE	Gsn	Gelsolin OS=Mus musculus GN=Gsn PE=1 SV=3	11	10	2932.91	2886.47	0.984166
sp|P62702|RS4X_MOUSE	Rps4x	40S ribosomal protein S4, X isoform OS=Mus musculus GN=Rps4x PE=1 SV=2	1	1	653.743	641.538	0.981331
sp|Q9D8N0|EF1G_MOUSE	Eef1g	Elongation factor 1-gamma OS=Mus musculus GN=Eef1g PE=1 SV=3	6	7	3475.84	3407.61	0.980372
sp|O08529|CAN2_MOUSE	Capn2	Calpain-2 catalytic subunit OS=Mus musculus GN=Capn2 PE=1 SV=4	2	4	715.54	700.496	0.978976
sp|P11983|TCPA_MOUSE	Tcp1	T-complex protein 1 subunit alpha OS=Mus musculus GN=Tcp1 PE=1 SV=3	4	2	555.937	543.626	0.977855
sp|P50396|GDIA_MOUSE	Gdi1	Rab GDP dissociation inhibitor alpha OS=Mus musculus GN=Gdi1 PE=1 SV=3	7	6	929.791	909.19	0.977844
sp|P26043|RADI_MOUSE	Rdx	Radixin OS=Mus musculus GN=Rdx PE=1 SV=3	2	3	366.313	357.527	0.976017
sp|Q91YR9|PTGR1_MOUSE	Ptgr1	Prostaglandin reductase 1 OS=Mus musculus GN=Ptgr1 PE=1 SV=2	1	1	113.319	110.45	0.974682
sp|P09405|NUCL_MOUSE	Ncl	Nucleolin OS=Mus musculus GN=Ncl PE=1 SV=2	10	10	2341.11	2265.63	0.967762
sp|Q9QUI0|RHOA_MOUSE	Rhoa	Transforming protein RhoA OS=Mus musculus GN=Rhoa PE=1 SV=1	2	2	703.687	677.059	0.962161
sp|Q6P1B1|XPP1_MOUSE	Xpnpep1	Xaa-Pro aminopeptidase 1 OS=Mus musculus GN=Xpnpep1 PE=1 SV=1	1	1	111.135	106.849	0.961433
sp|P32921|SYWC_MOUSE	Wars	Tryptophan--tRNA ligase, cytoplasmic OS=Mus musculus GN=Wars PE=1 SV=2	1	1	187.435	179.085	0.955453
sp|P29341|PABP1_MOUSE	Pabpc1	Polyadenylate-binding protein 1 OS=Mus musculus GN=Pabpc1 PE=1 SV=2	2	2	556.16	530.89	0.954563
sp|Q99K51|PLST_MOUSE	Pls3	Plastin-3 OS=Mus musculus GN=Pls3 PE=1 SV=3	9	9	2502.12	2384.87	0.953142
sp|O35887|CALU_MOUSE	Calu	Calumenin OS=Mus musculus GN=Calu PE=1 SV=1	3	6	1131.01	1075.66	0.951065
sp|P45591|COF2_MOUSE	Cfl2	Cofilin-2 OS=Mus musculus GN=Cfl2 PE=1 SV=1	3	7	1488.41	1412.91	0.949275
sp|Q8BP47|SYNC_MOUSE	Nars	Asparagine--tRNA ligase, cytoplasmic OS=Mus musculus GN=Nars PE=1 SV=2	1	1	178.027	167.943	0.943354
sp|P60867|RS20_MOUSE	Rps20	40S ribosomal protein S20 OS=Mus musculus GN=Rps20 PE=1 SV=1	1	2	500.14	471.678	0.943093
sp|P68369|TBA1A_MOUSE	Tuba1a	Tubulin alpha-1A chain OS=Mus musculus GN=Tuba1a PE=1 SV=1	12	17	5803.06	5460.78	0.941017
sp|P68040|RACK1_MOUSE	Rack1	Receptor of activated protein C kinase 1 OS=Mus musculus GN=Rack1 PE=1 SV=3	4	6	1373.18	1289.46	0.939034
sp|Q7TMM9|TBB2A_MOUSE	Tubb2a	Tubulin beta-2A chain OS=Mus musculus GN=Tubb2a PE=1 SV=1	1	2	518.316	486.223	0.938082
sp|Q62165|DAG1_MOUSE	Dag1	Dystroglycan OS=Mus musculus GN=Dag1 PE=1 SV=4	5	6	1132.18	1060.77	0.936933
tr|Q6XLQ8|Q6XLQ8_MOUSE	Calu	Calumenin OS=Mus musculus GN=Calu PE=1 SV=1	1	1	236.764	220.486	0.931248
sp|Q7TPR4|ACTN1_MOUSE	Actn1	Alpha-actinin-1 OS=Mus musculus GN=Actn1 PE=1 SV=1	7	6	2138.23	1991	0.931147
sp|Q61598|GDIB_MOUSE	Gdi2	Rab GDP dissociation inhibitor beta OS=Mus musculus GN=Gdi2 PE=1 SV=1	6	5	914.868	851.346	0.930567
sp|O88685|PRS6A_MOUSE	Psmc3	26S proteasome regulatory subunit 6A OS=Mus musculus GN=Psmc3 PE=1 SV=2	1	1	302.305	280.404	0.927555
sp|Q99PT1|GDIR1_MOUSE	Arhgdia	Rho GDP-dissociation inhibitor 1 OS=Mus musculus GN=Arhgdia PE=1 SV=3	2	5	790.467	724.081	0.916016
sp|Q64433|CH10_MOUSE	Hspe1	10 kDa heat shock protein, mitochondrial OS=Mus musculus GN=Hspe1 PE=1 SV=2	1	5	887.689	811.878	0.914597
sp|Q9QXS1|PLEC_MOUSE	Plec	Plectin OS=Mus musculus GN=Plec PE=1 SV=3	53	76	18946.2	17213.6	0.908549
sp|Q9CQV8|1433B_MOUSE	Ywhab	14-3-3 protein beta/alpha OS=Mus musculus GN=Ywhab PE=1 SV=3	6	6	1051.48	952.362	0.905731
tr|A2AMW0|A2AMW0_MOUSE	Capzb	Capping protein (Actin filament) muscle Z-line, beta, isoform CRA_a OS=Mus musculus GN=Capzb PE=1 SV=1	5	6	936.104	846.197	0.903956
sp|Q62465|VAT1_MOUSE	Vat1	Synaptic vesicle membrane protein VAT-1 homolog OS=Mus musculus GN=Vat1 PE=1 SV=3	2	2	611.812	552.782	0.903515
sp|Q9WTX8|MD1L1_MOUSE	Mad1l1	Mitotic spindle assembly checkpoint protein MAD1 OS=Mus musculus GN=Mad1l1 PE=1 SV=1	2	3	656.902	591.922	0.901082
sp|Q9CVB6|ARPC2_MOUSE	Arpc2	Actin-related protein 2/3 complex subunit 2 OS=Mus musculus GN=Arpc2 PE=1 SV=3	3	4	1335.71	1202.56	0.900314
sp|Q9CXW3|CYBP_MOUSE	Cacybp	Calcyclin-binding protein OS=Mus musculus GN=Cacybp PE=1 SV=1	1	4	1315.4	1182.69	0.899104
sp|P80314|TCPB_MOUSE	Cct2	T-complex protein 1 subunit beta OS=Mus musculus GN=Cct2 PE=1 SV=4	2	4	911.982	817.242	0.896117
sp|P10148|CCL2_MOUSE	Ccl2	C-C motif chemokine 2 OS=Mus musculus GN=Ccl2 PE=1 SV=1	2	3	704.492	631.179	0.895935
sp|P63330|PP2AA_MOUSE	Ppp2ca	Serine/threonine-protein phosphatase 2A catalytic subunit alpha isoform OS=Mus musculus GN=Ppp2ca PE=1 SV=1	2	2	315.159	280.142	0.888891
sp|P27773|PDIA3_MOUSE	Pdia3	Protein disulfide-isomerase A3 OS=Mus musculus GN=Pdia3 PE=1 SV=2	5	8	1551.37	1374.88	0.886235
sp|P62827|RAN_MOUSE	Ran	GTP-binding nuclear protein Ran OS=Mus musculus GN=Ran PE=1 SV=3	4	5	2050.17	1815.24	0.885406
sp|P24452|CAPG_MOUSE	Capg	Macrophage-capping protein OS=Mus musculus GN=Capg PE=1 SV=2	2	3	500.298	442.313	0.8841
sp|P60335|PCBP1_MOUSE	Pcbp1	Poly(rC)-binding protein 1 OS=Mus musculus GN=Pcbp1 PE=1 SV=1	3	5	707.938	622.647	0.879522
sp|O88569|ROA2_MOUSE	Hnrnpa2b1	Heterogeneous nuclear ribonucleoproteins A2/B1 OS=Mus musculus GN=Hnrnpa2b1 PE=1 SV=2	5	5	1412.53	1240.64	0.878307
sp|Q3THE2|ML12B_MOUSE	Myl12b	Myosin regulatory light chain 12B OS=Mus musculus GN=Myl12b PE=1 SV=2	5	3	717.178	629.421	0.877635
sp|P16045|LEG1_MOUSE	Lgals1	Galectin-1 OS=Mus musculus GN=Lgals1 PE=1 SV=3	12	16	6041.61	5301.12	0.877435
sp|P09541|MYL4_MOUSE	Myl4	Myosin light chain 4 OS=Mus musculus GN=Myl4 PE=1 SV=3	1	1	112.666	98.8145	0.877059
sp|O35295|PURB_MOUSE	Purb	Transcriptional activator protein Pur-beta OS=Mus musculus GN=Purb PE=1 SV=3	2	1	363.327	317.975	0.875174
sp|O55142|RL35A_MOUSE	Rpl35a	60S ribosomal protein L35a OS=Mus musculus GN=Rpl35a PE=1 SV=2	1	2	420.294	366.657	0.872383
sp|P06151|LDHA_MOUSE	Ldha	L-lactate dehydrogenase A chain OS=Mus musculus GN=Ldha PE=1 SV=3	11	13	3433.04	2994.53	0.872268
sp|Q7TMK9|HNRPQ_MOUSE	Syncrip	Heterogeneous nuclear ribonucleoprotein Q OS=Mus musculus GN=Syncrip PE=1 SV=2	3	7	1454.41	1266.85	0.871045
sp|P63168|DYL1_MOUSE	Dynll1	Dynein light chain 1, cytoplasmic OS=Mus musculus GN=Dynll1 PE=1 SV=1	2	1	491.475	426.906	0.868622
sp|Q91WQ3|SYYC_MOUSE	Yars	Tyrosine--tRNA ligase, cytoplasmic OS=Mus musculus GN=Yars PE=1 SV=3	1	1	357.343	309.252	0.865421
sp|Q9CZD3|GARS_MOUSE	Gars	Glycine--tRNA ligase OS=Mus musculus GN=Gars PE=1 SV=1	4	5	940.689	810.217	0.861301
sp|Q9Z1Z0|USO1_MOUSE	Uso1	General vesicular transport factor p115 OS=Mus musculus GN=Uso1 PE=1 SV=2	1	2	207.738	178.054	0.857107
sp|Q9JKK7|TMOD2_MOUSE	Tmod2	Tropomodulin-2 OS=Mus musculus GN=Tmod2 PE=1 SV=2	1	1	319.19	273.45	0.856701
sp|P61982|1433G_MOUSE	Ywhag	14-3-3 protein gamma OS=Mus musculus GN=Ywhag PE=1 SV=2	7	7	1937.85	1655.17	0.854128
sp|P62908|RS3_MOUSE	Rps3	40S ribosomal protein S3 OS=Mus musculus GN=Rps3 PE=1 SV=1	3	6	1628.64	1385.89	0.850949
sp|P80317|TCPZ_MOUSE	Cct6a	T-complex protein 1 subunit zeta OS=Mus musculus GN=Cct6a PE=1 SV=3	1	1	193.925	164.852	0.850082
sp|Q9CZM2|RL15_MOUSE	Rpl15	60S ribosomal protein L15 OS=Mus musculus GN=Rpl15 PE=2 SV=4	1	5	750.626	637.932	0.849867
sp|P10639|THIO_MOUSE	Txn	Thioredoxin OS=Mus musculus GN=Txn PE=1 SV=3	4	3	827.832	694.836	0.839344
sp|A2AUC9|KLH41_MOUSE	Klhl41	Kelch-like protein 41 OS=Mus musculus GN=Klhl41 PE=1 SV=1	10	8	2210.56	1852.89	0.838199
sp|Q91V12|BACH_MOUSE	Acot7	Cytosolic acyl coenzyme A thioester hydrolase OS=Mus musculus GN=Acot7 PE=1 SV=2	2	1	233.878	196.002	0.838051
sp|P10107|ANXA1_MOUSE	Anxa1	Annexin A1 OS=Mus musculus GN=Anxa1 PE=1 SV=2	3	4	889.641	742.709	0.834841
sp|P27612|PLAP_MOUSE	Plaa	Phospholipase A-2-activating protein OS=Mus musculus GN=Plaa PE=1 SV=4	2	1	389.621	324.715	0.833412
sp|P68510|1433F_MOUSE	Ywhah	14-3-3 protein eta OS=Mus musculus GN=Ywhah PE=1 SV=2	6	5	1270.93	1057.92	0.832394
sp|P60764|RAC3_MOUSE	Rac3	Ras-related C3 botulinum toxin substrate 3 OS=Mus musculus GN=Rac3 PE=1 SV=1	3	2	446.796	371.895	0.83236
sp|P63158|HMGB1_MOUSE	Hmgb1	High mobility group protein B1 OS=Mus musculus GN=Hmgb1 PE=1 SV=2	1	3	750.527	623.569	0.83084
sp|P20152|VIME_MOUSE	Vim	Vimentin OS=Mus musculus GN=Vim PE=1 SV=3	26	29	6468.53	5367.38	0.829768
sp|Q9JKF1|IQGA1_MOUSE	Iqgap1	Ras GTPase-activating-like protein IQGAP1 OS=Mus musculus GN=Iqgap1 PE=1 SV=2	2	4	333.254	276.404	0.829411
sp|P54923|ADPRH_MOUSE	Adprh	[Protein ADP-ribosylarginine] hydrolase OS=Mus musculus GN=Adprh PE=1 SV=1	1	1	120.993	99.9666	0.826218
sp|Q61166|MARE1_MOUSE	Mapre1	Microtubule-associated protein RP/EB family member 1 OS=Mus musculus GN=Mapre1 PE=1 SV=3	1	2	519.017	428.129	0.824884
sp|Q9DBC7|KAP0_MOUSE	Prkar1a	cAMP-dependent protein kinase type I-alpha regulatory subunit OS=Mus musculus GN=Prkar1a PE=1 SV=3	1	1	503.751	414.38	0.822589
sp|P10630|IF4A2_MOUSE	Eif4a2	Eukaryotic initiation factor 4A-II OS=Mus musculus GN=Eif4a2 PE=1 SV=2	6	8	2186.28	1785.92	0.816874
sp|Q6IRU2|TPM4_MOUSE	Tpm4	Tropomyosin alpha-4 chain OS=Mus musculus GN=Tpm4 PE=1 SV=3	4	7	1490.87	1216.15	0.815727
sp|P62242|RS8_MOUSE	Rps8	40S ribosomal protein S8 OS=Mus musculus GN=Rps8 PE=1 SV=2	1	1	187.601	151.981	0.810131
tr|A0A0R4J1E2|A0A0R4J1E2_MOUSE	Eef1d	Elongation factor 1-delta OS=Mus musculus GN=Eef1d PE=1 SV=1	3	5	1045.99	846.108	0.808908
sp|P18242|CATD_MOUSE	Ctsd	Cathepsin D OS=Mus musculus GN=Ctsd PE=1 SV=1	4	4	917.918	737.797	0.803772
sp|O08539|BIN1_MOUSE	Bin1	Myc box-dependent-interacting protein 1 OS=Mus musculus GN=Bin1 PE=1 SV=1	12	14	3954.4	3177.32	0.803489
sp|P20029|GRP78_MOUSE	Hspa5	78 kDa glucose-regulated protein OS=Mus musculus GN=Hspa5 PE=1 SV=3	10	9	1770.66	1417.29	0.800429
sp|P70677|CASP3_MOUSE	Casp3	Caspase-3 OS=Mus musculus GN=Casp3 PE=1 SV=1	1	1	263.653	208.006	0.788939
sp|P17751|TPIS_MOUSE	Tpi1	Triosephosphate isomerase OS=Mus musculus GN=Tpi1 PE=1 SV=4	12	9	3113.62	2438.65	0.783219
sp|P58252|EF2_MOUSE	Eef2	Elongation factor 2 OS=Mus musculus GN=Eef2 PE=1 SV=2	27	34	9185.44	7142.03	0.777538
sp|P63017|HSP7C_MOUSE	Hspa8	Heat shock cognate 71 kDa protein OS=Mus musculus GN=Hspa8 PE=1 SV=1	20	28	7505.26	5830.16	0.77681
sp|Q8CG19|LTBP1_MOUSE	Ltbp1	Latent-transforming growth factor beta-binding protein 1 OS=Mus musculus GN=Ltbp1 PE=1 SV=2	1	1	635.242	492.341	0.775044
sp|Q61508|ECM1_MOUSE	Ecm1	Extracellular matrix protein 1 OS=Mus musculus GN=Ecm1 PE=1 SV=2	6	10	1369.38	1051.63	0.767965
sp|Q80X90|FLNB_MOUSE	Flnb	Filamin-B OS=Mus musculus GN=Flnb PE=1 SV=3	11	18	5520.69	4206.15	0.761887
sp|Q920E5|FPPS_MOUSE	Fdps	Farnesyl pyrophosphate synthase OS=Mus musculus GN=Fdps PE=1 SV=1	2	1	387.826	295.129	0.760984
sp|Q9CZU6|CISY_MOUSE	Cs	Citrate synthase, mitochondrial OS=Mus musculus GN=Cs PE=1 SV=1	6	4	1048.24	795.897	0.75927
sp|Q9CXY6|ILF2_MOUSE	Ilf2	Interleukin enhancer-binding factor 2 OS=Mus musculus GN=Ilf2 PE=1 SV=1	1	1	209.8	157.655	0.751455
sp|Q9CQ60|6PGL_MOUSE	Pgls	6-phosphogluconolactonase OS=Mus musculus GN=Pgls PE=1 SV=1	1	1	481.314	360.507	0.749005
sp|P45377|ALD2_MOUSE	Akr1b8	Aldose reductase-related protein 2 OS=Mus musculus GN=Akr1b8 PE=1 SV=2	2	2	592.891	444.028	0.748919
sp|P61161|ARP2_MOUSE	Actr2	Actin-related protein 2 OS=Mus musculus GN=Actr2 PE=1 SV=1	1	1	434.761	325.572	0.748853
sp|Q99L47|F10A1_MOUSE	St13	Hsc70-interacting protein OS=Mus musculus GN=St13 PE=1 SV=1	3	5	1336.24	996.612	0.745832
sp|Q61316|HSP74_MOUSE	Hspa4	Heat shock 70 kDa protein 4 OS=Mus musculus GN=Hspa4 PE=1 SV=1	7	15	2547.23	1899.67	0.745778
sp|P26040|EZRI_MOUSE	Ezr	Ezrin OS=Mus musculus GN=Ezr PE=1 SV=3	4	7	1326.89	988.873	0.745254
sp|P42932|TCPQ_MOUSE	Cct8	T-complex protein 1 subunit theta OS=Mus musculus GN=Cct8 PE=1 SV=3	3	2	401.7	299.166	0.744748
sp|P19324|SERPH_MOUSE	Serpinh1	Serpin H1 OS=Mus musculus GN=Serpinh1 PE=1 SV=3	2	8	1651.37	1229.26	0.744389
sp|P99029|PRDX5_MOUSE	Prdx5	Peroxiredoxin-5, mitochondrial OS=Mus musculus GN=Prdx5 PE=1 SV=2	5	2	976.278	726.018	0.743659
sp|Q02053|UBA1_MOUSE	Uba1	Ubiquitin-like modifier-activating enzyme 1 OS=Mus musculus GN=Uba1 PE=1 SV=1	6	7	1760.91	1293.4	0.734506
sp|P62270|RS18_MOUSE	Rps18	40S ribosomal protein S18 OS=Mus musculus GN=Rps18 PE=1 SV=3	1	3	631.322	459.724	0.728193
sp|P05132|KAPCA_MOUSE	Prkaca	cAMP-dependent protein kinase catalytic subunit alpha OS=Mus musculus GN=Prkaca PE=1 SV=3	1	6	1265.18	919.121	0.726473
sp|Q9ERK4|XPO2_MOUSE	Cse1l	Exportin-2 OS=Mus musculus GN=Cse1l PE=1 SV=1	1	1	155.351	112.446	0.723821
sp|Q62188|DPYL3_MOUSE	Dpysl3	Dihydropyrimidinase-related protein 3 OS=Mus musculus GN=Dpysl3 PE=1 SV=1	5	4	1256.32	905.88	0.721057
sp|Q01149|CO1A2_MOUSE	Col1a2	Collagen alpha-2(I) chain OS=Mus musculus GN=Col1a2 PE=1 SV=2	10	5	1693.1	1219.29	0.720156
sp|P80316|TCPE_MOUSE	Cct5	T-complex protein 1 subunit epsilon OS=Mus musculus GN=Cct5 PE=1 SV=1	4	3	1522.16	1096.11	0.720102
sp|P50543|S10AB_MOUSE	S100a11	Protein S100-A11 OS=Mus musculus GN=S100a11 PE=1 SV=1	1	1	242.714	173.588	0.715196
sp|Q8BKC5|IPO5_MOUSE	Ipo5	Importin-5 OS=Mus musculus GN=Ipo5 PE=1 SV=3	1	1	296.186	211.45	0.713909
sp|P63101|1433Z_MOUSE	Ywhaz	14-3-3 protein zeta/delta OS=Mus musculus GN=Ywhaz PE=1 SV=1	10	7	2672.83	1908.11	0.713891
sp|P70168|IMB1_MOUSE	Kpnb1	Importin subunit beta-1 OS=Mus musculus GN=Kpnb1 PE=1 SV=2	2	4	560.776	399.45	0.712317
tr|Q5XJF6|Q5XJF6_MOUSE	Rpl10a	Ribosomal protein OS=Mus musculus GN=Rpl10a PE=1 SV=1	3	5	2650.35	1886.62	0.711838
sp|Q922F4|TBB6_MOUSE	Tubb6	Tubulin beta-6 chain OS=Mus musculus GN=Tubb6 PE=1 SV=1	6	3	1099.43	782.38	0.711625
sp|Q9QUR6|PPCE_MOUSE	Prep	Prolyl endopeptidase OS=Mus musculus GN=Prep PE=1 SV=1	8	8	2319.6	1641.07	0.707477
sp|Q9QYB1|CLIC4_MOUSE	Clic4	Chloride intracellular channel protein 4 OS=Mus musculus GN=Clic4 PE=1 SV=3	3	3	645.758	456.841	0.707449
sp|P07091|S10A4_MOUSE	S100a4	Protein S100-A4 OS=Mus musculus GN=S100a4 PE=1 SV=1	3	4	1204.02	849.867	0.705861
sp|P99024|TBB5_MOUSE	Tubb5	Tubulin beta-5 chain OS=Mus musculus GN=Tubb5 PE=1 SV=1	1	1	177.194	123.708	0.698149
sp|P62855|RS26_MOUSE	Rps26	40S ribosomal protein S26 OS=Mus musculus GN=Rps26 PE=1 SV=3	1	1	120.722	84.1834	0.697335
sp|O09167|RL21_MOUSE	Rpl21	60S ribosomal protein L21 OS=Mus musculus GN=Rpl21 PE=1 SV=3	1	1	359.756	249.978	0.694854
sp|P51150|RAB7A_MOUSE	Rab7a	Ras-related protein Rab-7a OS=Mus musculus GN=Rab7a PE=1 SV=2	1	1	584.499	405.397	0.693579
sp|Q8C1A5|THOP1_MOUSE	Thop1	Thimet oligopeptidase OS=Mus musculus GN=Thop1 PE=1 SV=1	7	9	2372.13	1642.1	0.692247
sp|P16858|G3P_MOUSE	Gapdh	Glyceraldehyde-3-phosphate dehydrogenase OS=Mus musculus GN=Gapdh PE=1 SV=2	17	16	3734.19	2584.65	0.69216
sp|P08207|S10AA_MOUSE	S100a10	Protein S100-A10 OS=Mus musculus GN=S100a10 PE=1 SV=2	1	1	343.281	237.233	0.691076
sp|P68372|TBB4B_MOUSE	Tubb4b	Tubulin beta-4B chain OS=Mus musculus GN=Tubb4b PE=1 SV=1	7	12	2296.14	1584.11	0.6899
sp|Q9Z0N1|IF2G_MOUSE	Eif2s3x	Eukaryotic translation initiation factor 2 subunit 3, X-linked OS=Mus musculus GN=Eif2s3x PE=1 SV=2	4	4	838.899	578.461	0.689548
sp|P80318|TCPG_MOUSE	Cct3	T-complex protein 1 subunit gamma OS=Mus musculus GN=Cct3 PE=1 SV=1	2	1	415.017	285.582	0.688122
sp|Q9R0P3|ESTD_MOUSE	Esd	S-formylglutathione hydrolase OS=Mus musculus GN=Esd PE=1 SV=1	4	1	784.832	539.216	0.687047
sp|Q9D0R2|SYTC_MOUSE	Tars	Threonine--tRNA ligase, cytoplasmic OS=Mus musculus GN=Tars PE=1 SV=2	1	4	955.342	654.271	0.684855
sp|Q8VDD5|MYH9_MOUSE	Myh9	Myosin-9 OS=Mus musculus GN=Myh9 PE=1 SV=4	23	38	11815.3	8086.91	0.684442
sp|Q99020|ROAA_MOUSE	Hnrnpab	Heterogeneous nuclear ribonucleoprotein A/B OS=Mus musculus GN=Hnrnpab PE=1 SV=1	2	3	1198.41	816.438	0.681268
sp|Q1XH17|TRI72_MOUSE	Trim72	Tripartite motif-containing protein 72 OS=Mus musculus GN=Trim72 PE=1 SV=1	4	5	1336.87	910.14	0.680799
sp|P63260|ACTG_MOUSE	Actg1	Actin, cytoplasmic 2 OS=Mus musculus GN=Actg1 PE=1 SV=1	8	9	1830.7	1238.86	0.676711
sp|Q61207|SAP_MOUSE	Psap	Prosaposin OS=Mus musculus GN=Psap PE=1 SV=2	2	2	739.766	497.154	0.672043
sp|P26039|TLN1_MOUSE	Tln1	Talin-1 OS=Mus musculus GN=Tln1 PE=1 SV=2	17	24	6350.23	4255.4	0.670118
sp|P47962|RL5_MOUSE	Rpl5	60S ribosomal protein L5 OS=Mus musculus GN=Rpl5 PE=1 SV=3	3	2	657.878	439.85	0.668589
sp|Q99JY9|ARP3_MOUSE	Actr3	Actin-related protein 3 OS=Mus musculus GN=Actr3 PE=1 SV=3	2	5	946.214	629.011	0.664766
sp|P99027|RLA2_MOUSE	Rplp2	60S acidic ribosomal protein P2 OS=Mus musculus GN=Rplp2 PE=1 SV=3	5	6	1574.59	1042.54	0.662104
sp|Q61553|FSCN1_MOUSE	Fscn1	Fascin OS=Mus musculus GN=Fscn1 PE=1 SV=4	5	5	970.312	639.325	0.658886
sp|P62830|RL23_MOUSE	Rpl23	60S ribosomal protein L23 OS=Mus musculus GN=Rpl23 PE=1 SV=1	2	1	671.778	442.323	0.658436
sp|Q9WVE8|PACN2_MOUSE	Pacsin2	Protein kinase C and casein kinase substrate in neurons protein 2 OS=Mus musculus GN=Pacsin2 PE=1 SV=1	1	1	251.006	165.2	0.65815
sp|P25444|RS2_MOUSE	Rps2	40S ribosomal protein S2 OS=Mus musculus GN=Rps2 PE=1 SV=3	2	2	578.602	380.23	0.657153
sp|P68254|1433T_MOUSE	Ywhaq	14-3-3 protein theta OS=Mus musculus GN=Ywhaq PE=1 SV=1	4	1	472.515	307.055	0.649832
sp|Q9WV06|ANKR2_MOUSE	Ankrd2	Ankyrin repeat domain-containing protein 2 OS=Mus musculus GN=Ankrd2 PE=1 SV=3	1	2	203.716	131.355	0.644795
sp|P56399|UBP5_MOUSE	Usp5	Ubiquitin carboxyl-terminal hydrolase 5 OS=Mus musculus GN=Usp5 PE=1 SV=1	2	5	893.651	575.415	0.643892
sp|P49312|ROA1_MOUSE	Hnrnpa1	Heterogeneous nuclear ribonucleoprotein A1 OS=Mus musculus GN=Hnrnpa1 PE=1 SV=2	1	2	393.991	252.83	0.641715
sp|Q8BTM8|FLNA_MOUSE	Flna	Filamin-A OS=Mus musculus GN=Flna PE=1 SV=5	38	40	12639.6	8088.27	0.639915
sp|P70296|PEBP1_MOUSE	Pebp1	Phosphatidylethanolamine-binding protein 1 OS=Mus musculus GN=Pebp1 PE=1 SV=3	4	3	919.152	574.589	0.625129
sp|P70333|HNRH2_MOUSE	Hnrnph2	Heterogeneous nuclear ribonucleoprotein H2 OS=Mus musculus GN=Hnrnph2 PE=1 SV=1	1	1	536.258	335.169	0.625015
tr|Q91XX1|Q91XX1_MOUSE	Pcdhgc3	Protocadherin gamma C3 OS=Mus musculus GN=Pcdhgc3 PE=1 SV=1	1	1	384.456	239.558	0.62311
sp|P80313|TCPH_MOUSE	Cct7	T-complex protein 1 subunit eta OS=Mus musculus GN=Cct7 PE=1 SV=1	3	3	1005.92	626.322	0.622638
sp|Q9Z1Q5|CLIC1_MOUSE	Clic1	Chloride intracellular channel protein 1 OS=Mus musculus GN=Clic1 PE=1 SV=3	5	3	863.4	532.649	0.61692
sp|P80315|TCPD_MOUSE	Cct4	T-complex protein 1 subunit delta OS=Mus musculus GN=Cct4 PE=1 SV=3	2	1	320.838	197.869	0.616727
sp|Q60668|HNRPD_MOUSE	Hnrnpd	Heterogeneous nuclear ribonucleoprotein D0 OS=Mus musculus GN=Hnrnpd PE=1 SV=2	3	2	789.893	487.042	0.616592
sp|Q9D819|IPYR_MOUSE	Ppa1	Inorganic pyrophosphatase OS=Mus musculus GN=Ppa1 PE=1 SV=1	7	8	2184.79	1339.48	0.613092
sp|Q6ZQ38|CAND1_MOUSE	Cand1	Cullin-associated NEDD8-dissociated protein 1 OS=Mus musculus GN=Cand1 PE=1 SV=2	1	2	426.338	259.275	0.608144
sp|P10126|EF1A1_MOUSE	Eef1a1	Elongation factor 1-alpha 1 OS=Mus musculus GN=Eef1a1 PE=1 SV=3	18	15	8685.98	5273.52	0.60713
sp|Q99P72|RTN4_MOUSE	Rtn4	Reticulon-4 OS=Mus musculus GN=Rtn4 PE=1 SV=2	1	2	361.035	218.624	0.605546
sp|Q9DCD0|6PGD_MOUSE	Pgd	6-phosphogluconate dehydrogenase, decarboxylating OS=Mus musculus GN=Pgd PE=1 SV=3	5	3	775.532	465.433	0.600146
sp|Q9CWJ9|PUR9_MOUSE	Atic	Bifunctional purine biosynthesis protein PURH OS=Mus musculus GN=Atic PE=1 SV=2	2	4	519.286	310.75	0.598418
sp|P26041|MOES_MOUSE	Msn	Moesin OS=Mus musculus GN=Msn PE=1 SV=3	17	19	4040.76	2392.51	0.592093
sp|Q9EPL8|IPO7_MOUSE	Ipo7	Importin-7 OS=Mus musculus GN=Ipo7 PE=1 SV=2	1	1	104.854	62.0777	0.592039
sp|P17182|ENOA_MOUSE	Eno1	Alpha-enolase OS=Mus musculus GN=Eno1 PE=1 SV=3	13	13	4581.74	2691.42	0.587422
sp|P62806|H4_MOUSE	Hist1h4a	Histone H4 OS=Mus musculus GN=Hist1h4a PE=1 SV=2	2	4	1093.6	641.751	0.586826
sp|P47911|RL6_MOUSE	Rpl6	60S ribosomal protein L6 OS=Mus musculus GN=Rpl6 PE=1 SV=3	1	1	623.309	364.685	0.585079
sp|Q9Z1Z2|STRAP_MOUSE	Strap	Serine-threonine kinase receptor-associated protein OS=Mus musculus GN=Strap PE=1 SV=2	3	3	1087.62	634.615	0.583492
sp|P63038|CH60_MOUSE	Hspd1	60 kDa heat shock protein, mitochondrial OS=Mus musculus GN=Hspd1 PE=1 SV=1	1	3	545.782	318.078	0.582792
sp|P84244|H33_MOUSE	H3f3a	Histone H3.3 OS=Mus musculus GN=H3f3a PE=1 SV=2	2	1	707.398	408.339	0.57724
sp|P26638|SYSC_MOUSE	Sars	Serine--tRNA ligase, cytoplasmic OS=Mus musculus GN=Sars PE=1 SV=3	1	2	339.156	194.419	0.573243
sp|Q62446|FKBP3_MOUSE	Fkbp3	Peptidyl-prolyl cis-trans isomerase FKBP3 OS=Mus musculus GN=Fkbp3 PE=1 SV=2	1	1	273.072	156.01	0.571315
sp|P50247|SAHH_MOUSE	Ahcy	Adenosylhomocysteinase OS=Mus musculus GN=Ahcy PE=1 SV=3	2	5	1672.54	951.218	0.568726
sp|O88844|IDHC_MOUSE	Idh1	Isocitrate dehydrogenase [NADP] cytoplasmic OS=Mus musculus GN=Idh1 PE=1 SV=2	7	7	1921.12	1091.45	0.568129
sp|Q76MZ3|2AAA_MOUSE	Ppp2r1a	Serine/threonine-protein phosphatase 2A 65 kDa regulatory subunit A alpha isoform OS=Mus musculus GN=Ppp2r1a PE=1 SV=3	3	5	1288.97	731.61	0.567593
sp|Q9CZX8|RS19_MOUSE	Rps19	40S ribosomal protein S19 OS=Mus musculus GN=Rps19 PE=1 SV=3	2	3	435.248	245.475	0.56399
sp|P68134|ACTS_MOUSE	Acta1	Actin, alpha skeletal muscle OS=Mus musculus GN=Acta1 PE=1 SV=1	21	33	8631.88	4863.81	0.563471
sp|Q61753|SERA_MOUSE	Phgdh	D-3-phosphoglycerate dehydrogenase OS=Mus musculus GN=Phgdh PE=1 SV=3	2	6	1346.6	752.975	0.559169
sp|Q6ZWV7|RL35_MOUSE	Rpl35	60S ribosomal protein L35 OS=Mus musculus GN=Rpl35 PE=1 SV=1	1	1	141.835	79.1652	0.558149
sp|Q8R429|AT2A1_MOUSE	Atp2a1	Sarcoplasmic/endoplasmic reticulum calcium ATPase 1 OS=Mus musculus GN=Atp2a1 PE=1 SV=1	3	3	720.308	401.381	0.557235
sp|Q9Z1T2|TSP4_MOUSE	Thbs4	Thrombospondin-4 OS=Mus musculus GN=Thbs4 PE=1 SV=1	1	3	784.25	428.597	0.546505
sp|O35381|AN32A_MOUSE	Anp32a	Acidic leucine-rich nuclear phosphoprotein 32 family member A OS=Mus musculus GN=Anp32a PE=1 SV=1	2	1	446.751	241.662	0.540932
sp|P62869|ELOB_MOUSE	Elob	Elongin-B OS=Mus musculus GN=Elob PE=1 SV=1	1	2	323.04	174.108	0.538968
sp|Q9JLM8|DCLK1_MOUSE	Dclk1	Serine/threonine-protein kinase DCLK1 OS=Mus musculus GN=Dclk1 PE=1 SV=1	2	2	713.299	383.204	0.537228
sp|Q9ES30|C1QT3_MOUSE	C1qtnf3	Complement C1q tumor necrosis factor-related protein 3 OS=Mus musculus GN=C1qtnf3 PE=2 SV=1	1	2	261.347	139.343	0.533171
sp|Q9CR16|PPID_MOUSE	Ppid	Peptidyl-prolyl cis-trans isomerase D OS=Mus musculus GN=Ppid PE=1 SV=3	2	1	482.19	251.765	0.522128
sp|P23198|CBX3_MOUSE	Cbx3	Chromobox protein homolog 3 OS=Mus musculus GN=Cbx3 PE=1 SV=2	1	1	531.951	276.739	0.520234
sp|P62259|1433E_MOUSE	Ywhae	14-3-3 protein epsilon OS=Mus musculus GN=Ywhae PE=1 SV=1	18	11	3060.05	1589.86	0.519553
sp|P62960|YBOX1_MOUSE	Ybx1	Nuclease-sensitive element-binding protein 1 OS=Mus musculus GN=Ybx1 PE=1 SV=3	3	3	1084.09	561.843	0.518262
sp|Q8CI43|MYL6B_MOUSE	Myl6b	Myosin light chain 6B OS=Mus musculus GN=Myl6b PE=1 SV=1	2	3	1085.31	559.903	0.515892
tr|E9Q5J9|E9Q5J9_MOUSE	Tpm3	Tropomyosin alpha-3 chain OS=Mus musculus GN=Tpm3 PE=1 SV=1	2	2	518.444	266.845	0.514703
sp|P19157|GSTP1_MOUSE	Gstp1	Glutathione S-transferase P 1 OS=Mus musculus GN=Gstp1 PE=1 SV=2	4	7	2502.76	1283.76	0.512937
sp|Q8BGQ7|SYAC_MOUSE	Aars	Alanine--tRNA ligase, cytoplasmic OS=Mus musculus GN=Aars PE=1 SV=1	4	3	1126.51	576.502	0.511758
sp|Q99LX0|PARK7_MOUSE	Park7	Protein/nucleic acid deglycase DJ-1 OS=Mus musculus GN=Park7 PE=1 SV=1	5	4	1830.9	931.625	0.508836
sp|P63242|IF5A1_MOUSE	Eif5a	Eukaryotic translation initiation factor 5A-1 OS=Mus musculus GN=Eif5a PE=1 SV=2	4	3	1674.14	840.967	0.502328
sp|Q91VI7|RINI_MOUSE	Rnh1	Ribonuclease inhibitor OS=Mus musculus GN=Rnh1 PE=1 SV=1	5	4	739.176	370.285	0.500943
sp|P97457|MLRS_MOUSE	Mylpf	Myosin regulatory light chain 2, skeletal muscle isoform OS=Mus musculus GN=Mylpf PE=1 SV=3	2	3	1042.18	520.565	0.499498
sp|P19253|RL13A_MOUSE	Rpl13a	60S ribosomal protein L13a OS=Mus musculus GN=Rpl13a PE=1 SV=4	1	1	271.004	134.951	0.497967
sp|P07310|KCRM_MOUSE	Ckm	Creatine kinase M-type OS=Mus musculus GN=Ckm PE=1 SV=1	8	6	2160.02	1057.16	0.489421
sp|P05977|MYL1_MOUSE	Myl1	Myosin light chain 1/3, skeletal muscle isoform OS=Mus musculus GN=Myl1 PE=1 SV=2	5	4	1800.24	855.884	0.475426
sp|O70251|EF1B_MOUSE	Eef1b	Elongation factor 1-beta OS=Mus musculus GN=Eef1b PE=1 SV=5	2	5	1351.89	638.023	0.471951
sp|P17918|PCNA_MOUSE	Pcna	Proliferating cell nuclear antigen OS=Mus musculus GN=Pcna PE=1 SV=2	3	2	817.648	384.532	0.47029
sp|P30416|FKBP4_MOUSE	Fkbp4	Peptidyl-prolyl cis-trans isomerase FKBP4 OS=Mus musculus GN=Fkbp4 PE=1 SV=5	3	1	515.736	242.059	0.469346
sp|P52480|KPYM_MOUSE	Pkm	Pyruvate kinase PKM OS=Mus musculus GN=Pkm PE=1 SV=4	17	13	5366.91	2516.09	0.468816
sp|Q99KI0|ACON_MOUSE	Aco2	Aconitate hydratase, mitochondrial OS=Mus musculus GN=Aco2 PE=1 SV=1	2	2	338.574	158.519	0.468197
sp|P67984|RL22_MOUSE	Rpl22	60S ribosomal protein L22 OS=Mus musculus GN=Rpl22 PE=1 SV=2	1	2	349.225	163.458	0.468058
sp|Q62356|FSTL1_MOUSE	Fstl1	Follistatin-related protein 1 OS=Mus musculus GN=Fstl1 PE=1 SV=2	5	5	1761.44	819.146	0.465044
sp|P63323|RS12_MOUSE	Rps12	40S ribosomal protein S12 OS=Mus musculus GN=Rps12 PE=1 SV=2	3	3	1344.84	616.433	0.458371
sp|P97351|RS3A_MOUSE	Rps3a	40S ribosomal protein S3a OS=Mus musculus GN=Rps3a PE=1 SV=3	2	1	289.598	131.505	0.454094
sp|Q9R0Y5|KAD1_MOUSE	Ak1	Adenylate kinase isoenzyme 1 OS=Mus musculus GN=Ak1 PE=1 SV=1	1	5	1239.22	558.756	0.450893
sp|Q9D783|KLH40_MOUSE	Klhl40	Kelch-like protein 40 OS=Mus musculus GN=Klhl40 PE=1 SV=1	1	2	307.568	138.277	0.449583
sp|Q60854|SPB6_MOUSE	Serpinb6	Serpin B6 OS=Mus musculus GN=Serpinb6 PE=1 SV=1	8	13	4202.03	1882.05	0.44789
sp|P62900|RL31_MOUSE	Rpl31	60S ribosomal protein L31 OS=Mus musculus GN=Rpl31 PE=1 SV=1	2	1	259.926	116.062	0.446518
sp|P17742|PPIA_MOUSE	Ppia	Peptidyl-prolyl cis-trans isomerase A OS=Mus musculus GN=Ppia PE=1 SV=2	12	10	3373.36	1505.07	0.446162
sp|P62962|PROF1_MOUSE	Pfn1	Profilin-1 OS=Mus musculus GN=Pfn1 PE=1 SV=2	6	5	2285.96	1007.68	0.440812
sp|P26350|PTMA_MOUSE	Ptma	Prothymosin alpha OS=Mus musculus GN=Ptma PE=1 SV=2	1	1	333.39	146.84	0.440445
sp|Q9R0P5|DEST_MOUSE	Dstn	Destrin OS=Mus musculus GN=Dstn PE=1 SV=3	3	3	1281.32	552.737	0.431382
sp|P14602|HSPB1_MOUSE	Hspb1	Heat shock protein beta-1 OS=Mus musculus GN=Hspb1 PE=1 SV=3	7	5	1810.91	780.892	0.431215
sp|Q60605|MYL6_MOUSE	Myl6	Myosin light polypeptide 6 OS=Mus musculus GN=Myl6 PE=1 SV=3	2	1	389.35	158.203	0.406326
sp|Q6P5H2|NEST_MOUSE	Nes	Nestin OS=Mus musculus GN=Nes PE=1 SV=1	13	21	5385.93	2180.1	0.404776
sp|P09411|PGK1_MOUSE	Pgk1	Phosphoglycerate kinase 1 OS=Mus musculus GN=Pgk1 PE=1 SV=4	18	12	4554.13	1827.14	0.401205
sp|Q9WVA4|TAGL2_MOUSE	Tagln2	Transgelin-2 OS=Mus musculus GN=Tagln2 PE=1 SV=4	7	7	3372.74	1347.59	0.399552
sp|P62774|MTPN_MOUSE	Mtpn	Myotrophin OS=Mus musculus GN=Mtpn PE=1 SV=2	2	4	1513.99	586.915	0.387662
sp|P18760|COF1_MOUSE	Cfl1	Cofilin-1 OS=Mus musculus GN=Cfl1 PE=1 SV=3	9	9	4828.43	1857.64	0.38473
sp|P08249|MDHM_MOUSE	Mdh2	Malate dehydrogenase, mitochondrial OS=Mus musculus GN=Mdh2 PE=1 SV=3	11	7	2198.16	839.212	0.381779
sp|P05064|ALDOA_MOUSE	Aldoa	Fructose-bisphosphate aldolase A OS=Mus musculus GN=Aldoa PE=1 SV=2	16	21	4877.26	1853.81	0.380093
sp|Q9R0Q7|TEBP_MOUSE	Ptges3	Prostaglandin E synthase 3 OS=Mus musculus GN=Ptges3 PE=1 SV=1	2	3	766.624	281.2	0.366803
sp|P50580|PA2G4_MOUSE	Pa2g4	Proliferation-associated protein 2G4 OS=Mus musculus GN=Pa2g4 PE=1 SV=3	3	1	478.745	171.696	0.358637
sp|Q03265|ATPA_MOUSE	Atp5a1	ATP synthase subunit alpha, mitochondrial OS=Mus musculus GN=Atp5a1 PE=1 SV=1	2	3	604.383	215.122	0.355936
sp|P45376|ALDR_MOUSE	Akr1b1	Aldose reductase OS=Mus musculus GN=Akr1b1 PE=1 SV=3	7	7	2435.43	841.143	0.345378
sp|Q60864|STIP1_MOUSE	Stip1	Stress-induced-phosphoprotein 1 OS=Mus musculus GN=Stip1 PE=1 SV=1	6	7	2424.2	806.267	0.33259
sp|P48428|TBCA_MOUSE	Tbca	Tubulin-specific chaperone A OS=Mus musculus GN=Tbca PE=1 SV=3	2	2	1159.2	383.48	0.330814
sp|P62082|RS7_MOUSE	Rps7	40S ribosomal protein S7 OS=Mus musculus GN=Rps7 PE=2 SV=1	2	3	1167.88	377.002	0.322808
sp|Q9CZ30|OLA1_MOUSE	Ola1	Obg-like ATPase 1 OS=Mus musculus GN=Ola1 PE=1 SV=1	3	3	1574.41	484.877	0.307973
sp|P58771|TPM1_MOUSE	Tpm1	Tropomyosin alpha-1 chain OS=Mus musculus GN=Tpm1 PE=1 SV=1	11	7	3487.32	1070	0.306826
sp|P0C0S6|H2AZ_MOUSE	H2afz	Histone H2A.Z OS=Mus musculus GN=H2afz PE=1 SV=2	2	1	643.085	186.843	0.290542
sp|P58774|TPM2_MOUSE	Tpm2	Tropomyosin beta chain OS=Mus musculus GN=Tpm2 PE=1 SV=1	11	12	4163.19	1173.4	0.281852
sp|Q64674|SPEE_MOUSE	Srm	Spermidine synthase OS=Mus musculus GN=Srm PE=1 SV=1	1	1	300.625	84.4899	0.281047
sp|P97447|FHL1_MOUSE	Fhl1	Four and a half LIM domains protein 1 OS=Mus musculus GN=Fhl1 PE=1 SV=3	4	6	3138.1	825.411	0.263029
sp|Q9Z172|SUMO3_MOUSE	Sumo3	Small ubiquitin-related modifier 3 OS=Mus musculus GN=Sumo3 PE=1 SV=1	1	1	461.588	116.806	0.253052
sp|P09535|IGF2_MOUSE	Igf2	Insulin-like growth factor II OS=Mus musculus GN=Igf2 PE=1 SV=1	2	2	505.637	92.3778	0.182696
sp|P14873|MAP1B_MOUSE	Map1b	Microtubule-associated protein 1B OS=Mus musculus GN=Map1b PE=1 SV=2	1	1	349.131	63.5352	0.181981
sp|Q07079|IBP5_MOUSE	Igfbp5	Insulin-like growth factor-binding protein 5 OS=Mus musculus GN=Igfbp5 PE=1 SV=1	5	6	2713.04	481.809	0.17759
sp|P70670|NACAM_MOUSE	Naca	Nascent polypeptide-associated complex subunit alpha, muscle-specific form OS=Mus musculus GN=Naca PE=1 SV=2	2	5	1619.61	285.617	0.176349
sp|Q61699|HS105_MOUSE	Hsph1	Heat shock protein 105 kDa OS=Mus musculus GN=Hsph1 PE=1 SV=2	1	3	674.996	108.852	0.161264
sp|P34022|RANG_MOUSE	Ranbp1	Ran-specific GTPase-activating protein OS=Mus musculus GN=Ranbp1 PE=1 SV=2	2	3	783.707	124.169	0.158438
sp|Q9DCT8|CRIP2_MOUSE	Crip2	Cysteine-rich protein 2 OS=Mus musculus GN=Crip2 PE=1 SV=1	1	2	604.513	88.5371	0.14646
sp|P50462|CSRP3_MOUSE	Csrp3	Cysteine and glycine-rich protein 3 OS=Mus musculus GN=Csrp3 PE=1 SV=1	1	3	1741.37	236.806	0.135988
sp|O08677|KNG1_MOUSE	Kng1	Kininogen-1 OS=Mus musculus GN=Kng1 PE=1 SV=1	1	1	356.232	41.5762	0.116711
sp|P43274|H14_MOUSE	Hist1h1e	Histone H1.4 OS=Mus musculus GN=Hist1h1e PE=1 SV=2	2	1	968.554	101.567	0.104865
tr|E9Q616|E9Q616_MOUSE	Ahnak	AHNAK nucleoprotein (desmoyokin) OS=Mus musculus GN=Ahnak PE=1 SV=1	5	7	6680.85	673.612	0.100827
sp|Q99PL5|RRBP1_MOUSE	Rrbp1	Ribosome-binding protein 1 OS=Mus musculus GN=Rrbp1 PE=1 SV=2	1	2	619.007	58.0443	0.09377

## Sheet: Nor. scaled sum signal
Protein.ID	Gene.Symbol	Description	p2.Peptides	p1.Peptides		Unstim1_Normalized_Scaled	Unstim2_Normalized_Scaled	Unstim 3_Normalized_Scaled	Average Unstim	Stim1_Normalized_Scaled	Stim 2_Normalized_Scaled	Stim 3_Normalized_Scaled	Average Stim	Bridge_p1_Normalized_Scaled	Bridge_p2_Normalized_Scaled
sp|O70423|AOC3_MOUSE	Aoc3	Membrane primary amine oxidase OS=Mus musculus GN=Aoc3 PE=1 SV=3	1	1		10.1453	8.9272	8.74354	9.27203	12.9446	12.2903	12.9234	12.7194	15.0852	9.97179
sp|Q60864|STIP1_MOUSE	Stip1	Stress-induced-phosphoprotein 1 OS=Mus musculus GN=Stip1 PE=1 SV=1	6	7		21.5052	21.2599	22.6237	21.7963	7.64145	6.68805	7.38971	7.23974	14.9765	13.0936
sp|Q64727|VINC_MOUSE	Vcl	Vinculin OS=Mus musculus GN=Vcl PE=1 SV=4	59	48		10.9011	10.9541	10.8108	10.8887	15.2159	13.6737	15.1321	14.6739	14.3312	10.8597
sp|Q9CPV4|GLOD4_MOUSE	Glod4	Glyoxalase domain-containing protein 4 OS=Mus musculus GN=Glod4 PE=1 SV=1	1	3		12.2164	12.4331	9.95145	11.5337	14.6097	14.02	15.9041	14.8446	13.148	10.9494
sp|Q9WVE8|PACN2_MOUSE	Pacsin2	Protein kinase C and casein kinase substrate in neurons protein 2 OS=Mus musculus GN=Pacsin2 PE=1 SV=1	1	1		20.7152	21.0693	27.3323	23.0389	14.2676	16.6239	14.5484	15.1466	13.0406	15.1548
tr|E9PWQ3|E9PWQ3_MOUSE	Col6a3	Collagen, type VI, alpha 3 OS=Mus musculus GN=Col6a3 PE=1 SV=2	3	9		10.9104	10.2419	14.3053	11.8192	25.3124	29.8388	25.1834	26.7782	13.4514	13.5136
sp|P58774|TPM2_MOUSE	Tpm2	Tropomyosin beta chain OS=Mus musculus GN=Tpm2 PE=1 SV=1	11	12		20.9346	21.3723	23.7836	22.0302	6.93015	5.43316	6.0769	6.14674	15.8065	12.8493
sp|P58771|TPM1_MOUSE	Tpm1	Tropomyosin alpha-1 chain OS=Mus musculus GN=Tpm1 PE=1 SV=1	11	7		20.2855	20.2721	25.1688	21.9088	9.16897	5.45042	7.97534	7.53158	14.7194	13.2987
sp|Q6IRU2|TPM4_MOUSE	Tpm4	Tropomyosin alpha-4 chain OS=Mus musculus GN=Tpm4 PE=1 SV=3	4	7		14.3807	14.0218	15.2752	14.5592	12.6915	10.9309	11.3066	11.643	14.3188	11.9484
tr|E9Q5J9|E9Q5J9_MOUSE	Tpm3	Tropomyosin alpha-3 chain OS=Mus musculus GN=Tpm3 PE=1 SV=1	2	2		19.6807	19.1271	16.1247	18.3108	9.66117	9.77848	8.99504	9.47823	14.3737	12.2983
tr|E9Q7Q3|E9Q7Q3_MOUSE	Tpm3	Tropomyosin alpha-3 chain OS=Mus musculus GN=Tpm3 PE=1 SV=1	1	2		16.8377	16.5215	2.57312	11.9775	11.5265	35.2818	10.175	18.9944	15.3398	13.1398
sp|Q6ZQ38|CAND1_MOUSE	Cand1	Cullin-associated NEDD8-dissociated protein 1 OS=Mus musculus GN=Cand1 PE=1 SV=2	1	2		18.8334	19.0848	20.5551	19.4911	12.2626	10.3501	11.7377	11.4501	13.4646	11.3983
sp|P52480|KPYM_MOUSE	Pkm	Pyruvate kinase PKM OS=Mus musculus GN=Pkm PE=1 SV=4	17	13		18.4566	17.9949	19.352	18.6012	9.99196	7.33848	9.28651	8.87232	15.5562	12.5899
sp|P37804|TAGL_MOUSE	Tagln	Transgelin OS=Mus musculus GN=Tagln PE=1 SV=3	5	2		15.4501	15.8629	19.1434	16.8188	18.1314	21.2082	19.3971	19.5789	14.1296	14.1361
sp|Q9QXS1|PLEC_MOUSE	Plec	Plectin OS=Mus musculus GN=Plec PE=1 SV=3	53	76		17.0363	16.9291	19.1627	17.7094	15.4165	17.9689	14.9775	16.121	14.2717	13.2581
sp|P97298|PEDF_MOUSE	Serpinf1	Pigment epithelium-derived factor OS=Mus musculus GN=Serpinf1 PE=1 SV=2	6	13		12.4012	12.4884	12.2829	12.3908	14.5656	13.2162	13.6273	13.8031	14.4125	11.1967
sp|Q64674|SPEE_MOUSE	Srm	Spermidine synthase OS=Mus musculus GN=Srm PE=1 SV=1	1	1		19.5116	21.2286	19.7834	20.1745	5.88148	6.53763	5.00806	5.80906	15.6145	13.0082
sp|P97351|RS3A_MOUSE	Rps3a	40S ribosomal protein S3a OS=Mus musculus GN=Rps3a PE=1 SV=3	2	1		25.441	25.3845	24.3576	25.061	9.62631	14.3046	10.3871	11.4393	12.7141	13.8992
sp|P13595|NCAM1_MOUSE	Ncam1	Neural cell adhesion molecule 1 OS=Mus musculus GN=Ncam1 PE=1 SV=3	13	20		9.99636	10.1047	8.38327	9.49478	14.7695	14.5838	14.5374	14.6303	14.3022	10.5069
sp|P16858|G3P_MOUSE	Gapdh	Glyceraldehyde-3-phosphate dehydrogenase OS=Mus musculus GN=Gapdh PE=1 SV=2	17	16		18.6671	18.4545	19.7711	18.9642	12.1736	14.8392	12.0458	13.0195	14.4583	13.5136
sp|Q922F4|TBB6_MOUSE	Tubb6	Tubulin beta-6 chain OS=Mus musculus GN=Tubb6 PE=1 SV=1	6	3		20.1827	18.2218	22.2286	20.211	14.5477	15.8838	12.6841	14.3719	13.8333	14.523
sp|Q7TMM9|TBB2A_MOUSE	Tubb2a	Tubulin beta-2A chain OS=Mus musculus GN=Tubb2a PE=1 SV=1	1	2		14.3181	14.7223	23.0138	17.3514	14.1109	18.7311	14.9686	15.9369	15.877	15.2079
sp|P99024|TBB5_MOUSE	Tubb5	Tubulin beta-5 chain OS=Mus musculus GN=Tubb5 PE=1 SV=1	1	1		19.1528	17.402	20.9198	19.1582	13.4429	13.0137	13.0507	13.1691	14.0259	15.7413
sp|P68372|TBB4B_MOUSE	Tubb4b	Tubulin beta-4B chain OS=Mus musculus GN=Tubb4b PE=1 SV=1	7	12		18.6187	17.8202	22.3288	19.5892	12.4776	15.9309	12.32	13.5762	13.6566	13.6254
sp|P26039|TLN1_MOUSE	Tln1	Talin-1 OS=Mus musculus GN=Tln1 PE=1 SV=2	17	24		19.1799	19.1204	24.9986	21.0996	13.8652	14.6366	13.3935	13.9651	14.083	13.9803
sp|P49722|PSA2_MOUSE	Psma2	Proteasome subunit alpha type-2 OS=Mus musculus GN=Psma2 PE=1 SV=3	1	3		11.3341	12.1022	10.4119	11.2827	14.4409	15.7069	14.354	14.8339	13.7658	10.9902
sp|Q9D819|IPYR_MOUSE	Ppa1	Inorganic pyrophosphatase OS=Mus musculus GN=Ppa1 PE=1 SV=1	7	8		16.102	16.025	15.7333	15.9534	10.9082	8.66597	9.7898	9.78799	14.953	11.5018
sp|P05064|ALDOA_MOUSE	Aldoa	Fructose-bisphosphate aldolase A OS=Mus musculus GN=Aldoa PE=1 SV=2	16	21		19.2564	18.902	18.0106	18.723	7.44073	6.49125	7.37547	7.10248	15.638	11.8114
sp|Q93092|TALDO_MOUSE	Taldo1	Transaldolase OS=Mus musculus GN=Taldo1 PE=1 SV=2	8	6		10.8494	11.3287	10.2175	10.7985	13.967	11.9253	14.0402	13.3108	14.5509	10.8441
sp|P62259|1433E_MOUSE	Ywhae	14-3-3 protein epsilon OS=Mus musculus GN=Ywhae PE=1 SV=1	18	11		15.9057	15.664	14.4176	15.3291	7.94573	7.54781	8.35293	7.94882	15.6032	11.3232
sp|P61982|1433G_MOUSE	Ywhag	14-3-3 protein gamma OS=Mus musculus GN=Ywhag PE=1 SV=2	7	7		13.0935	12.6724	12.5995	12.7885	11.6483	9.46516	11.4637	10.859	15.1719	11.1527
sp|P68510|1433F_MOUSE	Ywhah	14-3-3 protein eta OS=Mus musculus GN=Ywhah PE=1 SV=2	6	5		12.3327	12.6046	13.2852	12.7408	12.2114	8.70459	12.1741	11.03	14.8157	11.5637
sp|P68254|1433T_MOUSE	Ywhaq	14-3-3 protein theta OS=Mus musculus GN=Ywhaq PE=1 SV=1	4	1		15.7342	13.8221	15.0547	14.8703	9.92876	9.57589	11.7022	10.4023	15.0132	12.1883
sp|Q9CQV8|1433B_MOUSE	Ywhab	14-3-3 protein beta/alpha OS=Mus musculus GN=Ywhab PE=1 SV=3	6	6		12.9421	13.1442	11.3142	12.4668	11.7544	10.7442	11.3212	11.2733	15.1123	11.2872
sp|P63101|1433Z_MOUSE	Ywhaz	14-3-3 protein zeta/delta OS=Mus musculus GN=Ywhaz PE=1 SV=1	10	7		14.6917	14.5504	12.8767	14.0396	10.7495	9.38268	9.90573	10.0126	15.0526	11.902
tr|E9PZ16|E9PZ16_MOUSE	Hspg2	Basement membrane-specific heparan sulfate proteoglycan core protein OS=Mus musculus GN=Hspg2 PE=1 SV=1	3	5		7.98952	8.42725	11.2393	9.2187	28.8011	35.3255	29.0252	31.0506	12.5788	13.7866
sp|Q05793|PGBM_MOUSE	Hspg2	Basement membrane-specific heparan sulfate proteoglycan core protein OS=Mus musculus GN=Hspg2 PE=1 SV=1	21	19		8.5529	8.8092	8.63617	8.66609	23.8249	28.7049	23.739	25.4229	12.854	12.3455
sp|Q8C1A5|THOP1_MOUSE	Thop1	Thimet oligopeptidase OS=Mus musculus GN=Thop1 PE=1 SV=1	7	9		14.7472	15.2484	12.9528	14.3162	9.57199	12.7738	9.4664	10.6041	15.2848	11.4168
sp|P50462|CSRP3_MOUSE	Csrp3	Cysteine and glycine-rich protein 3 OS=Mus musculus GN=Csrp3 PE=1 SV=1	1	3		35.0027	34.9082	36.1785	35.3631	3.69033	14.775	3.29208	7.25247	14.6472	15.2983
sp|P19123|TNNC1_MOUSE	Tnnc1	Troponin C, slow skeletal and cardiac muscles OS=Mus musculus GN=Tnnc1 PE=1 SV=1	1	1		6.2906	6.70978	5.24842	6.08293	25.0534	14.5417	22.3295	20.6415	13.7816	9.52165
sp|P21550|ENOB_MOUSE	Eno3	Beta-enolase OS=Mus musculus GN=Eno3 PE=1 SV=3	20	18		12.5166	12.3914	11.542	12.15	12.6831	11.1707	12.7488	12.2009	14.9632	10.9907
sp|P17182|ENOA_MOUSE	Eno1	Alpha-enolase OS=Mus musculus GN=Eno1 PE=1 SV=3	13	13		15.715	15.8817	14.5488	15.3818	9.92093	8.48801	8.70765	9.03886	15.1081	11.3865
sp|P48678|LMNA_MOUSE	Lmna	Prelamin-A/C OS=Mus musculus GN=Lmna PE=1 SV=2	22	17		14.3734	14.1657	18.0217	15.5203	18.7265	22.8101	18.8189	20.1185	13.9544	13.7444
sp|P01027|CO3_MOUSE	C3	Complement C3 OS=Mus musculus GN=C3 PE=1 SV=3	11	13		11.4019	11.4638	12.687	11.8509	18.0949	18.0941	17.5864	17.9252	13.9389	11.8705
sp|Q62465|VAT1_MOUSE	Vat1	Synaptic vesicle membrane protein VAT-1 homolog OS=Mus musculus GN=Vat1 PE=1 SV=3	2	2		14.2891	14.1807	13.814	14.0946	13.3596	12.3364	12.4772	12.7244	13.8926	11.8037
sp|Q6P5H2|NEST_MOUSE	Nes	Nestin OS=Mus musculus GN=Nes PE=1 SV=1	13	21		22.7182	22.8478	21.9585	22.5082	8.47752	12.0808	7.55807	9.37213	14.9688	13.4212
sp|P35700|PRDX1_MOUSE	Prdx1	Peroxiredoxin-1 OS=Mus musculus GN=Prdx1 PE=1 SV=1	11	14		11.6478	11.7297	12.7285	12.0353	15.4365	15.6385	15.5313	15.5355	14.7168	11.4162
sp|Q60854|SPB6_MOUSE	Serpinb6	Serpin B6 OS=Mus musculus GN=Serpinb6 PE=1 SV=1	8	13		19.2538	19.0387	15.8388	18.0438	7.37037	10.0009	7.78433	8.38519	14.916	12.0374
sp|O08749|DLDH_MOUSE	Dld	Dihydrolipoyl dehydrogenase, mitochondrial OS=Mus musculus GN=Dld PE=1 SV=2	2	6		6.96244	6.56815	5.70525	6.41195	18.3163	17.4198	17.7717	17.8359	14.183	10.6205
sp|P62242|RS8_MOUSE	Rps8	40S ribosomal protein S8 OS=Mus musculus GN=Rps8 PE=1 SV=2	1	1		19.4597	18.2559	18.4627	18.7261	15.0711	16.1304	14.4209	15.2075	15.0108	12.6119
sp|P11499|HS90B_MOUSE	Hsp90ab1	Heat shock protein HSP 90-beta OS=Mus musculus GN=Hsp90ab1 PE=1 SV=3	13	14		11.9475	11.6232	12.0852	11.8853	15.12	13.6835	15.0792	14.6276	14.4358	11.3303
sp|P07901|HS90A_MOUSE	Hsp90aa1	Heat shock protein HSP 90-alpha OS=Mus musculus GN=Hsp90aa1 PE=1 SV=4	26	28		11.4838	11.4489	11.4464	11.4597	15.1696	13.1717	14.5695	14.3036	14.3031	11.3243
sp|P08113|ENPL_MOUSE	Hsp90b1	Endoplasmin OS=Mus musculus GN=Hsp90b1 PE=1 SV=2	7	8		11.7733	10.9317	11.8467	11.5172	14.3944	14.8283	15.4658	14.8961	14.3436	11.4701
sp|P62270|RS18_MOUSE	Rps18	40S ribosomal protein S18 OS=Mus musculus GN=Rps18 PE=1 SV=3	1	3		19.029	19.4455	22.5426	20.339	13.2643	17.9582	13.8061	15.0095	15.2309	13.6
sp|Q80X90|FLNB_MOUSE	Flnb	Filamin-B OS=Mus musculus GN=Flnb PE=1 SV=3	11	18		18.8418	18.8462	25.1951	20.961	15.0451	18.1387	14.3707	15.8515	14.163	14.2024
sp|Q8VHX6|FLNC_MOUSE	Flnc	Filamin-C OS=Mus musculus GN=Flnc PE=1 SV=3	64	64		13.868	13.5228	17.2172	14.8693	20.7162	24.4116	20.0642	21.7307	13.6193	13.4456
sp|Q8BTM8|FLNA_MOUSE	Flna	Filamin-A OS=Mus musculus GN=Flna PE=1 SV=5	38	40		19.8456	19.9168	24.1937	21.3187	13.194	14.9497	12.7486	13.6308	14.5195	13.9606
sp|P68037|UB2L3_MOUSE	Ube2l3	Ubiquitin-conjugating enzyme E2 L3 OS=Mus musculus GN=Ube2l3 PE=1 SV=1	3	4		14.199	14.0689	20.8202	16.3627	20.7487	25.7778	20.6372	22.3879	14.0579	14.799
tr|E9Q616|E9Q616_MOUSE	Ahnak	AHNAK nucleoprotein (desmoyokin) OS=Mus musculus GN=Ahnak PE=1 SV=1	5	7		34.0464	34.348	38.859	35.7511	2.35624	7.50703	1.58258	3.81529	16.1311	15.7387
sp|Q9D154|ILEUA_MOUSE	Serpinb1a	Leukocyte elastase inhibitor A OS=Mus musculus GN=Serpinb1a PE=1 SV=1	6	7		9.49279	8.91527	10.0486	9.48556	18.1522	18.4012	19.2293	18.5943	14.0852	11.7187
sp|Q9D0R2|SYTC_MOUSE	Tars	Threonine--tRNA ligase, cytoplasmic OS=Mus musculus GN=Tars PE=1 SV=2	1	4		17.6471	18.7174	14.9654	17.11	11.9871	13.3404	12.2384	12.5219	14.6091	10.8697
sp|Q9D0F9|PGM1_MOUSE	Pgm1	Phosphoglucomutase-1 OS=Mus musculus GN=Pgm1 PE=1 SV=4	15	10		9.8402	10.0305	9.83194	9.90088	16.3656	14.5641	15.6731	15.5343	14.0091	10.8698
sp|P04264|K2C1_HUMAN_contaminant	KRT1	Keratin, type II cytoskeletal 1 OS=Homo sapiens GN=KRT1 PE=1 SV=6	10	11		11.8337	9.00453	14.583	11.8071	15.1084	15.8278	16.3673	15.7678	12.4465	13.1649
sp|P35908|K22E_HUMAN_contaminant	KRT2	Keratin, type II cytoskeletal 2 epidermal OS=Homo sapiens GN=KRT2 PE=1 SV=2	1	3		11.0936	7.06948	18.8566	12.3399	15.4687	11.3738	15.5158	14.1194	13.5778	12.1358
sp|P31001|DESM_MOUSE	Des	Desmin OS=Mus musculus GN=Des PE=1 SV=3	23	24		15.2914	14.5862	17.5323	15.8033	17.4587	19.8366	17.4651	18.2535	14.0572	13.149
sp|P20152|VIME_MOUSE	Vim	Vimentin OS=Mus musculus GN=Vim PE=1 SV=3	26	29		16.2877	16.0787	19.1185	17.1616	14.593	14.1602	14.1212	14.2915	14.4645	13.1024
sp|P05202|AATM_MOUSE	Got2	Aspartate aminotransferase, mitochondrial OS=Mus musculus GN=Got2 PE=1 SV=1	15	16		6.90866	6.75702	5.91047	6.52538	18.0918	17.0071	18.5826	17.8938	14.0363	10.0239
sp|P33146|CAD15_MOUSE	Cdh15	Cadherin-15 OS=Mus musculus GN=Cdh15 PE=1 SV=3	9	10		11.3464	12.2939	11.2372	11.6259	13.8754	13.6198	12.952	13.4824	14.4953	11.3416
sp|P48428|TBCA_MOUSE	Tbca	Tubulin-specific chaperone A OS=Mus musculus GN=Tbca PE=1 SV=3	2	2		29.1768	30.6627	28.2021	29.3472	7.96149	15.1807	5.75892	9.63369	15.1937	12.239
sp|P07356|ANXA2_MOUSE	Anxa2	Annexin A2 OS=Mus musculus GN=Anxa2 PE=1 SV=2	2	6		10.2874	7.49615	5.67053	7.81802	23.6943	22.5062	22.193	22.7978	13.6053	10.7745
sp|Q61699|HS105_MOUSE	Hsph1	Heat shock protein 105 kDa OS=Mus musculus GN=Hsph1 PE=1 SV=2	1	3		24.9538	22.6093	19.3045	22.2892	4.38134	2.21411	3.75727	3.45091	15.5999	12.4047
sp|Q61316|HSP74_MOUSE	Hspa4	Heat shock 70 kDa protein 4 OS=Mus musculus GN=Hspa4 PE=1 SV=1	7	15		14.8862	14.5528	14.3293	14.5895	11.5757	10.4936	10.4716	10.847	15.1489	11.6776
sp|Q99PT1|GDIR1_MOUSE	Arhgdia	Rho GDP-dissociation inhibitor 1 OS=Mus musculus GN=Arhgdia PE=1 SV=3	2	5		14.2395	14.4846	18.1204	15.6148	15.2249	8.76935	15.1073	13.0339	14.9197	12.651
sp|P02769|ALBU_BOVIN_contaminant	ALB	Serum albumin OS=Bos taurus GN=ALB PE=1 SV=4	265	238		10.6185	11.6758	9.20715	10.5005	13.0265	11.7683	14.0778	12.9575	13.9598	10.3726
sp|P02768|ALBU_HUMAN_contaminant	ALB	Serum albumin OS=Homo sapiens GN=ALB PE=1 SV=2	23	19		9.05136	9.18662	8.63387	8.95728	15.1907	14.8059	15.9458	15.3141	13.9743	10.387
sp|P07724|ALBU_MOUSE	Alb	Serum albumin OS=Mus musculus GN=Alb PE=1 SV=3	2	4		9.33735	10.1371	3.79068	7.75504	12.1781	13.1695	13.3466	12.898	13.6947	13.1994
sp|P37889|FBLN2_MOUSE	Fbln2	Fibulin-2 OS=Mus musculus GN=Fbln2 PE=1 SV=2	5	12		15.7614	15.2335	11.7619	14.2523	18.3278	19.8311	16.1463	18.1017	13.3971	11.9894
sp|P62908|RS3_MOUSE	Rps3	40S ribosomal protein S3 OS=Mus musculus GN=Rps3 PE=1 SV=1	3	6		18.8672	17.2225	18.3819	18.1572	16.1757	19.3107	12.3809	15.9558	13.0598	12.8434
sp|Q02053|UBA1_MOUSE	Uba1	Ubiquitin-like modifier-activating enzyme 1 OS=Mus musculus GN=Uba1 PE=1 SV=1	6	7		15.2425	15.2217	15.4124	15.2922	11.2218	11.3029	11.1712	11.232	15.45	12.6695
sp|P61089|UBE2N_MOUSE	Ube2n	Ubiquitin-conjugating enzyme E2 N OS=Mus musculus GN=Ube2n PE=1 SV=1	3	6		14.0671	14.4714	16.9445	15.161	16.7367	20.4427	16.912	18.0305	14.7193	13.6999
sp|P13645|K1C10_HUMAN_contaminant	KRT10	Keratin, type I cytoskeletal 10 OS=Homo sapiens GN=KRT10 PE=1 SV=6	6	7		12.8157	8.99135	15.9408	12.5826	15.1954	10.8783	13.7146	13.2627	12.9087	12.8672
sp|O88322|NID2_MOUSE	Nid2	Nidogen-2 OS=Mus musculus GN=Nid2 PE=1 SV=2	2	1		10.4933	9.3606	9.42359	9.75915	18.1095	20.926	17.871	18.9688	13.6121	13.0216
sp|P10493|NID1_MOUSE	Nid1	Nidogen-1 OS=Mus musculus GN=Nid1 PE=1 SV=2	4	9		8.51919	8.29365	7.18033	7.99772	18.4783	17.2688	19.7727	18.5066	13.8643	9.11936
sp|P60335|PCBP1_MOUSE	Pcbp1	Poly(rC)-binding protein 1 OS=Mus musculus GN=Pcbp1 PE=1 SV=1	3	5		16.6241	16.612	16.3903	16.5421	14.5419	14.065	14.7959	14.4676	14.2352	13.3112
sp|Q11011|PSA_MOUSE	Npepps	Puromycin-sensitive aminopeptidase OS=Mus musculus GN=Npepps PE=1 SV=2	5	9		11.9082	12.1805	11.7949	11.9612	13.7473	11.869	12.8321	12.8162	14.4521	11.4635
sp|O09161|CASQ2_MOUSE	Casq2	Calsequestrin-2 OS=Mus musculus GN=Casq2 PE=1 SV=3	4	6		13.2642	12.2658	13.0879	12.8726	16.6253	21.2587	16.0218	17.9686	14.0966	13.0079
sp|Q9CWJ9|PUR9_MOUSE	Atic	Bifunctional purine biosynthesis protein PURH OS=Mus musculus GN=Atic PE=1 SV=2	2	4		15.9905	16.1699	17.3468	16.5024	10.1545	9.19944	9.93911	9.76435	14.858	12.3564
sp|P25444|RS2_MOUSE	Rps2	40S ribosomal protein S2 OS=Mus musculus GN=Rps2 PE=1 SV=3	2	2		18.9898	18.2683	26.4971	21.2517	12.7651	15.9318	12.9733	13.8901	13.5772	14.743
sp|Q9QUR6|PPCE_MOUSE	Prep	Prolyl endopeptidase OS=Mus musculus GN=Prep PE=1 SV=1	8	8		14.584	15.159	13.8254	14.5228	10.4915	9.60803	10.7722	10.2906	15.3906	11.6477
sp|P68369|TBA1A_MOUSE	Tuba1a	Tubulin alpha-1A chain OS=Mus musculus GN=Tuba1a PE=1 SV=1	12	17		16.8306	16.3443	18.6978	17.2909	15.1909	18.1531	15.6452	16.3298	14.1972	12.871
sp|Q91WQ3|SYYC_MOUSE	Yars	Tyrosine--tRNA ligase, cytoplasmic OS=Mus musculus GN=Yars PE=1 SV=3	1	1		15.7973	15.9536	17.6524	16.4678	14.0708	14.3608	14.3956	14.2757	14.3948	12.8969
sp|P08249|MDHM_MOUSE	Mdh2	Malate dehydrogenase, mitochondrial OS=Mus musculus GN=Mdh2 PE=1 SV=3	11	7		18.3876	17.2384	17.0463	17.5574	6.98021	6.27696	6.98392	6.74703	15.6126	11.8226
sp|P14869|RLA0_MOUSE	Rplp0	60S acidic ribosomal protein P0 OS=Mus musculus GN=Rplp0 PE=1 SV=3	6	5		12.8384	11.8453	11.7856	12.1564	15.3103	13.834	14.6909	14.6117	14.1003	11.3021
sp|P68134|ACTS_MOUSE	Acta1	Actin, alpha skeletal muscle OS=Mus musculus GN=Acta1 PE=1 SV=1	21	33		16.718	16.4313	18.36	17.1698	10.3486	8.97288	9.54641	9.62265	15.2097	12.1788
sp|P63260|ACTG_MOUSE	Actg1	Actin, cytoplasmic 2 OS=Mus musculus GN=Actg1 PE=1 SV=1	8	9		15.4677	15.2508	15.3136	15.344	10.8906	10.4765	9.79927	10.3888	15.6605	11.8283
sp|P09411|PGK1_MOUSE	Pgk1	Phosphoglycerate kinase 1 OS=Mus musculus GN=Pgk1 PE=1 SV=4	18	12		20.6225	19.5482	18.0962	19.4223	8.10637	7.69115	7.06924	7.62225	15.1414	12.521
sp|P58252|EF2_MOUSE	Eef2	Elongation factor 2 OS=Mus musculus GN=Eef2 PE=1 SV=2	27	34		17.0383	16.9361	18.2781	17.4175	13.3318	14.1087	13.1733	13.5379	14.4981	12.6491
sp|Q61147|CERU_MOUSE	Cp	Ceruloplasmin OS=Mus musculus GN=Cp PE=1 SV=2	5	4		10.501	10.762	9.04321	10.1021	13.7637	12.6761	12.6111	13.017	14.4566	10.0845
sp|P14148|RL7_MOUSE	Rpl7	60S ribosomal protein L7 OS=Mus musculus GN=Rpl7 PE=1 SV=2	1	1		11.3198	11.9058	12.937	12.0542	14.566	14.3863	14.6021	14.5181	15.3498	12.5352
sp|P67984|RL22_MOUSE	Rpl22	60S ribosomal protein L22 OS=Mus musculus GN=Rpl22 PE=1 SV=2	1	2		21.6437	21.3031	27.5307	23.4925	11.5548	9.69405	12.1904	11.1464	14.733	13.6434
sp|Q9DCD0|6PGD_MOUSE	Pgd	6-phosphogluconate dehydrogenase, decarboxylating OS=Mus musculus GN=Pgd PE=1 SV=3	5	3		16.6483	16.6861	14.5605	15.965	9.63528	9.50952	8.79082	9.31187	14.7788	11.9992
sp|Q9QYB1|CLIC4_MOUSE	Clic4	Chloride intracellular channel protein 4 OS=Mus musculus GN=Clic4 PE=1 SV=3	3	3		16.2291	16.5243	15.8465	16.1999	11.7756	11.1875	11.4166	11.4599	14.688	12.4252
sp|Q61753|SERA_MOUSE	Phgdh	D-3-phosphoglycerate dehydrogenase OS=Mus musculus GN=Phgdh PE=1 SV=3	2	6		18.5494	18.5231	21.8325	19.635	10.4126	12.1539	10.3419	10.9695	15.1247	12.412
sp|P57780|ACTN4_MOUSE	Actn4	Alpha-actinin-4 OS=Mus musculus GN=Actn4 PE=1 SV=1	18	24		14.3092	14.0366	18.5077	15.6178	17.088	17.7367	17.2838	17.3695	13.7792	12.7053
sp|O88990|ACTN3_MOUSE	Actn3	Alpha-actinin-3 OS=Mus musculus GN=Actn3 PE=2 SV=1	5	8		14.4107	14.5128	17.1454	15.3563	19.2715	21.9833	18.9443	20.0663	13.7112	13.0859
sp|Q9JI91|ACTN2_MOUSE	Actn2	Alpha-actinin-2 OS=Mus musculus GN=Actn2 PE=1 SV=2	2	3		13.1823	14.3915	12.534	13.3693	18.8857	22.3452	18.067	19.766	14.5547	12.8946
sp|Q7TPR4|ACTN1_MOUSE	Actn1	Alpha-actinin-1 OS=Mus musculus GN=Actn1 PE=1 SV=1	7	6		16.3522	16.9365	19.4508	17.5798	15.2363	18.0347	15.8748	16.3819	13.9317	13.2573
sp|Q8VDD5|MYH9_MOUSE	Myh9	Myosin-9 OS=Mus musculus GN=Myh9 PE=1 SV=4	23	38		18.9132	18.6144	25.5966	21.0414	14.3194	13.9102	13.6049	13.9448	14.3017	14.4991
sp|P62309|RUXG_MOUSE	Snrpg	Small nuclear ribonucleoprotein G OS=Mus musculus GN=Snrpg PE=1 SV=1	1	1		9.96198	10.025	9.91015	9.9657	18.8033	17.6027	18.7633	18.3898	12.5105	10.547
sp|P99029|PRDX5_MOUSE	Prdx5	Peroxiredoxin-5, mitochondrial OS=Mus musculus GN=Prdx5 PE=1 SV=2	5	2		17.9034	16.9235	19.4043	18.077	13.8455	12.9707	13.6222	13.4795	14.52	12.6727
sp|P62137|PP1A_MOUSE	Ppp1ca	Serine/threonine-protein phosphatase PP1-alpha catalytic subunit OS=Mus musculus GN=Ppp1ca PE=1 SV=1	3	3		13.2469	14.6068	13.14	13.6645	14.9965	17.6481	15.4893	16.0447	14.392	12.6745
sp|Q01853|TERA_MOUSE	Vcp	Transitional endoplasmic reticulum ATPase OS=Mus musculus GN=Vcp PE=1 SV=4	5	6		14.0218	14.545	18.0591	15.542	18.1592	21.991	18.8643	19.6715	13.886	13.5433
sp|Q99L47|F10A1_MOUSE	St13	Hsc70-interacting protein OS=Mus musculus GN=St13 PE=1 SV=1	3	5		15.1506	15.2342	17.6693	16.018	12.3104	9.70619	12.7214	11.5793	14.4406	12.9961
sp|O55142|RL35A_MOUSE	Rpl35a	60S ribosomal protein L35a OS=Mus musculus GN=Rpl35a PE=1 SV=2	1	2		17.344	16.3153	20.6879	18.1157	14.9383	17.3055	14.7392	15.661	13.3602	13.6908
sp|Q9Z2U1|PSA5_MOUSE	Psma5	Proteasome subunit alpha type-5 OS=Mus musculus GN=Psma5 PE=1 SV=1	2	3		13.5163	13.3492	12.9914	13.2856	13.469	13.7622	13.6374	13.6228	14.6102	11.0097
sp|Q640N1|AEBP1_MOUSE	Aebp1	Adipocyte enhancer-binding protein 1 OS=Mus musculus GN=Aebp1 PE=1 SV=1	3	6		10.5389	11.1286	12.084	11.2505	18.3169	20.3042	18.8101	19.1437	12.5401	11.4305
sp|Q9QUM9|PSA6_MOUSE	Psma6	Proteasome subunit alpha type-6 OS=Mus musculus GN=Psma6 PE=1 SV=1	6	6		11.9647	11.5287	11.5436	11.679	15.5696	12.6992	14.0626	14.1105	14.6514	11.7425
sp|P16546|SPTN1_MOUSE	Sptan1	Spectrin alpha chain, non-erythrocytic 1 OS=Mus musculus GN=Sptan1 PE=1 SV=4	7	18		13.474	13.9674	19.2634	15.5683	16.9166	12.944	16.9478	15.6028	13.7427	12.9111
sp|Q61581|IBP7_MOUSE	Igfbp7	Insulin-like growth factor-binding protein 7 OS=Mus musculus GN=Igfbp7 PE=1 SV=3	2	3		13.3199	12.7325	16.6143	14.2223	18.7716	23.2759	18.9532	20.3335	14.4353	13.4195
sp|P46638|RB11B_MOUSE	Rab11b	Ras-related protein Rab-11B OS=Mus musculus GN=Rab11b PE=1 SV=3	4	2		12.192	12.2045	10.1418	11.5128	16.1841	23.7081	17.2319	19.0414	14.2053	11.6043
sp|P97447|FHL1_MOUSE	Fhl1	Four and a half LIM domains protein 1 OS=Mus musculus GN=Fhl1 PE=1 SV=3	4	6		29.2448	28.11	40.6683	32.6743	7.76999	10.5386	7.44678	8.58513	15.1276	17.0488
sp|P14206|RSSA_MOUSE	Rpsa	40S ribosomal protein SA OS=Mus musculus GN=Rpsa PE=1 SV=4	3	5		12.39	12.4428	25.6869	16.8399	20.4567	11.8943	17.1491	16.5	12.7188	13.9635
sp|O55234|PSB5_MOUSE	Psmb5	Proteasome subunit beta type-5 OS=Mus musculus GN=Psmb5 PE=1 SV=3	4	4		9.94916	10.2742	9.86752	10.0303	16.0041	15.7031	17.01	16.2391	13.976	11.1774
sp|P31786|ACBP_MOUSE	Dbi	Acyl-CoA-binding protein OS=Mus musculus GN=Dbi PE=1 SV=2	2	2		13.1385	13.3892	23.6926	16.7401	23.994	39.3051	25.6565	29.6519	13.801	16.7075
sp|P43274|H14_MOUSE	Hist1h1e	Histone H1.4 OS=Mus musculus GN=Hist1h1e PE=1 SV=2	2	1		36.1739	31.9807	40.1998	36.1181	3.16127	5.42783	2.33519	3.64143	14.9612	16.8487
sp|Q9CZX8|RS19_MOUSE	Rps19	40S ribosomal protein S19 OS=Mus musculus GN=Rps19 PE=1 SV=3	2	3		16.4686	16.8922	30.3824	21.2477	11.4627	8.52528	10.9233	10.3038	15.7037	14.5809
sp|P42932|TCPQ_MOUSE	Cct8	T-complex protein 1 subunit theta OS=Mus musculus GN=Cct8 PE=1 SV=3	3	2		18.9053	20.2198	18.0351	19.0534	13.5792	14.9933	13.1225	13.8983	14.7639	13.2203
sp|P21460|CYTC_MOUSE	Cst3	Cystatin-C OS=Mus musculus GN=Cst3 PE=1 SV=2	4	5		18.0165	18.1139	21.2286	19.1197	21.1003	26.6666	20.5642	22.777	13.3896	15.9375
sp|O08529|CAN2_MOUSE	Capn2	Calpain-2 catalytic subunit OS=Mus musculus GN=Capn2 PE=1 SV=4	2	4		13.7142	13.2331	14.8817	13.943	15.1517	11.7133	13.7518	13.539	14.4495	11.8148
sp|P26043|RADI_MOUSE	Rdx	Radixin OS=Mus musculus GN=Rdx PE=1 SV=3	2	3		13.6218	13.2171	13.1911	13.3433	13.2916	12.6532	13.0509	12.9985	14.2361	11.0006
sp|P26041|MOES_MOUSE	Msn	Moesin OS=Mus musculus GN=Msn PE=1 SV=3	17	19		15.0346	15.2647	13.6592	14.6528	8.87453	8.21876	8.94611	8.6798	15.2318	11.1283
sp|P26040|EZRI_MOUSE	Ezr	Ezrin OS=Mus musculus GN=Ezr PE=1 SV=3	4	7		14.932	15.2077	11.9473	14.029	10.1316	11.8891	10.3507	10.7905	14.8804	11.2333
sp|P09405|NUCL_MOUSE	Ncl	Nucleolin OS=Mus musculus GN=Ncl PE=1 SV=2	10	10		13.841	13.8428	17.9374	15.2071	16.022	13.0173	15.628	14.8891	14.4919	12.3849
sp|Q9CZU6|CISY_MOUSE	Cs	Citrate synthase, mitochondrial OS=Mus musculus GN=Cs PE=1 SV=1	6	4		17.661	14.6491	16.0808	16.1303	12.9331	11.5294	12.369	12.2772	12.8072	12.0473
sp|P12763|FETUA_BOVIN_contaminant	AHSG	Alpha-2-HS-glycoprotein OS=Bos taurus GN=AHSG PE=1 SV=2	86	70		10.9224	11.7631	9.0311	10.5722	12.6014	11.5026	12.9072	12.3371	13.8274	9.71685
sp|Q61468|MSLN_MOUSE	Msln	Mesothelin OS=Mus musculus GN=Msln PE=1 SV=1	4	4		12.2422	12.513	13.4721	12.7424	13.953	14.8972	15.0262	14.6255	15.047	12.2743
sp|Q3ULJ0|GPD1L_MOUSE	Gpd1l	Glycerol-3-phosphate dehydrogenase 1-like protein OS=Mus musculus GN=Gpd1l PE=1 SV=2	1	1		6.75554	8.25582	9.80359	8.27165	20.2852	22.3296	20.0873	20.9007	15.0517	12.6301
sp|Q8CI43|MYL6B_MOUSE	Myl6b	Myosin light chain 6B OS=Mus musculus GN=Myl6b PE=1 SV=1	2	3		19.9481	18.8014	28.0268	22.2588	11.688	8.12319	11.5873	10.4661	14.8695	14.5696
sp|Q60605|MYL6_MOUSE	Myl6	Myosin light polypeptide 6 OS=Mus musculus GN=Myl6 PE=1 SV=3	2	1		22.6019	21.021	28.8068	24.1432	10.2049	10.7019	9.74419	10.217	14.8202	15.9531
sp|P05977|MYL1_MOUSE	Myl1	Myosin light chain 1/3, skeletal muscle isoform OS=Mus musculus GN=Myl1 PE=1 SV=2	5	4		21.5464	21.3695	26.3349	23.0836	11.4862	11.4568	10.1917	11.0449	14.6401	14.1631
sp|P09541|MYL4_MOUSE	Myl4	Myosin light chain 4 OS=Mus musculus GN=Myl4 PE=1 SV=3	1	1		15.2096	15.7907	17.6981	16.2328	13.1752	16.3754	13.5857	14.3788	15.238	11.8438
sp|P45377|ALD2_MOUSE	Akr1b8	Aldose reductase-related protein 2 OS=Mus musculus GN=Akr1b8 PE=1 SV=2	2	2		15.2845	15.0085	15.0808	15.1246	11.6563	10.5421	11.8796	11.3593	15.0447	11.6194
sp|Q9D8N0|EF1G_MOUSE	Eef1g	Elongation factor 1-gamma OS=Mus musculus GN=Eef1g PE=1 SV=3	6	7		16.1761	16.5533	17.7809	16.8367	13.9448	19.7391	15.7137	16.4658	14.7198	13.1619
sp|Q99MV1|TDRD1_MOUSE	Tdrd1	Tudor domain-containing protein 1 OS=Mus musculus GN=Tdrd1 PE=1 SV=2	1	1		4.82803	4.54651	4.38331	4.58595	24.3435	21.1077	19.3238	21.5917	11.9296	9.82792
sp|Q9Z2U0|PSA7_MOUSE	Psma7	Proteasome subunit alpha type-7 OS=Mus musculus GN=Psma7 PE=1 SV=1	4	5		11.3889	10.8592	10.7541	11.0007	16.5226	15.2079	16.7246	16.1517	14.0728	10.4702
sp|P11087|CO1A1_MOUSE	Col1a1	Collagen alpha-1(I) chain OS=Mus musculus GN=Col1a1 PE=1 SV=4	7	9		10.3901	9.86186	8.40606	9.55267	16.323	15.7625	15.2161	15.7672	14.3109	10.7783
sp|P47791|GSHR_MOUSE	Gsr	Glutathione reductase, mitochondrial OS=Mus musculus GN=Gsr PE=1 SV=3	1	2		7.82159	7.88019	8.20978	7.97052	15.7279	14.6548	15.8577	15.4135	14.3192	10.4318
sp|Q8BGQ7|SYAC_MOUSE	Aars	Alanine--tRNA ligase, cytoplasmic OS=Mus musculus GN=Aars PE=1 SV=1	4	3		17.9339	17.834	16.9769	17.5816	8.78458	10.3601	7.89292	9.01254	15.3869	11.8557
sp|Q6GU68|ISLR_MOUSE	Islr	Immunoglobulin superfamily containing leucine-rich repeat protein OS=Mus musculus GN=Islr PE=1 SV=1	5	3		12.0954	12.6649	9.89809	11.5528	13.3206	14.3474	13.1228	13.597	14.974	10.7225
sp|P19157|GSTP1_MOUSE	Gstp1	Glutathione S-transferase P 1 OS=Mus musculus GN=Gstp1 PE=1 SV=2	4	7		18.2629	18.0841	19.7517	18.6996	9.45133	8.46765	10.2795	9.3995	15.2967	12.3477
sp|Q9D783|KLH40_MOUSE	Klhl40	Kelch-like protein 40 OS=Mus musculus GN=Klhl40 PE=1 SV=1	1	2		20.5798	20.458	12.7207	17.9195	8.14694	17.6857	7.80372	11.2121	15.5961	12.4329
sp|Q9QZF2|GPC1_MOUSE	Gpc1	Glypican-1 OS=Mus musculus GN=Gpc1 PE=1 SV=1	8	11		8.45548	8.31373	7.72532	8.16484	23.3782	27.6364	22.6071	24.5406	13.1994	11.8036
sp|Q02566|MYH6_MOUSE	Myh6	Myosin-6 OS=Mus musculus GN=Myh6 PE=1 SV=2	1	1		12.4255	11.9097	12.4318	12.2557	18.2651	16.768	15.3203	16.7845	14.3881	10.4115
sp|Q5SX40|MYH1_MOUSE	Myh1	Myosin-1 OS=Mus musculus GN=Myh1 PE=1 SV=1	7	13		10.662	10.1344	13.2155	11.3373	23.1084	29.7452	22.0932	24.9823	13.6898	12.6423
sp|P13541|MYH3_MOUSE	Myh3	Myosin-3 OS=Mus musculus GN=Myh3 PE=2 SV=2	4	7		10.3938	9.96889	10.9316	10.4314	21.5034	25.3357	20.7632	22.5341	13.271	11.922
sp|Q9JKF1|IQGA1_MOUSE	Iqgap1	Ras GTPase-activating-like protein IQGAP1 OS=Mus musculus GN=Iqgap1 PE=1 SV=2	2	4		15.3319	15.6955	14.7087	15.2454	12.4496	13.1538	12.7393	12.7809	14.1908	10.8468
sp|Q91VI7|RINI_MOUSE	Rnh1	Ribonuclease inhibitor OS=Mus musculus GN=Rnh1 PE=1 SV=1	5	4		17.8771	17.8196	14.8312	16.8427	7.28955	10.4396	7.05975	8.26296	15.2201	11.0352
sp|P17742|PPIA_MOUSE	Ppia	Peptidyl-prolyl cis-trans isomerase A OS=Mus musculus GN=Ppia PE=1 SV=2	12	10		21.2399	20.7811	28.0396	23.3535	10.8379	10.683	10.9491	10.8233	14.2761	14.2863
sp|Q9JI75|NQO2_MOUSE	Nqo2	Ribosyldihydronicotinamide dehydrogenase [quinone] OS=Mus musculus GN=Nqo2 PE=1 SV=3	1	1		5.66028	9.32698	8.82618	7.93782	16.0703	17.4664	20.7206	18.0858	13.7126	11.0065
sp|Q99LX0|PARK7_MOUSE	Park7	Protein/nucleic acid deglycase DJ-1 OS=Mus musculus GN=Park7 PE=1 SV=1	5	4		17.3539	16.8027	22.0321	18.7296	9.96072	5.47065	10.9578	8.79638	14.54	12.3791
sp|Q9Z1Z2|STRAP_MOUSE	Strap	Serine-threonine kinase receptor-associated protein OS=Mus musculus GN=Strap PE=1 SV=2	3	3		18.4612	18.1968	17.9177	18.1919	10.6931	11.4501	9.55291	10.5654	14.6279	13.3452
sp|Q3U1J4|DDB1_MOUSE	Ddb1	DNA damage-binding protein 1 OS=Mus musculus GN=Ddb1 PE=1 SV=2	9	10		10.2827	10.6327	9.30479	10.0734	15.8866	16.1858	16.6635	16.2453	13.8984	10.7228
sp|O88685|PRS6A_MOUSE	Psmc3	26S proteasome regulatory subunit 6A OS=Mus musculus GN=Psmc3 PE=1 SV=2	1	1		16.4408	15.9037	24.487	18.9438	16.8154	16.0467	16.4862	16.4494	14.7086	12.7975
sp|O08539|BIN1_MOUSE	Bin1	Myc box-dependent-interacting protein 1 OS=Mus musculus GN=Bin1 PE=1 SV=1	12	14		15.1029	15.1797	18.6861	16.3229	13.0047	12.6697	13.7436	13.1393	14.6425	12.4371
sp|P38647|GRP75_MOUSE	Hspa9	Stress-70 protein, mitochondrial OS=Mus musculus GN=Hspa9 PE=1 SV=3	2	4		15.327	11.3678	14.7309	13.8086	15.8624	16.5018	15.1417	15.8353	14.4342	12.0612
sp|P63017|HSP7C_MOUSE	Hspa8	Heat shock cognate 71 kDa protein OS=Mus musculus GN=Hspa8 PE=1 SV=1	20	28		15.7065	15.6125	16.4053	15.9081	12.1386	12.3293	12.4605	12.3095	14.8042	12.194
sp|P20029|GRP78_MOUSE	Hspa5	78 kDa glucose-regulated protein OS=Mus musculus GN=Hspa5 PE=1 SV=3	10	9		15.5501	14.8297	14.0867	14.8222	11.9032	11.9277	11.3476	11.7262	14.7085	11.0681
sp|Q99K51|PLST_MOUSE	Pls3	Plastin-3 OS=Mus musculus GN=Pls3 PE=1 SV=3	9	9		14.2987	14.5398	11.0922	13.3103	12.586	13.4457	12.3638	12.7985	14.5074	10.1785
sp|P32261|ANT3_MOUSE	Serpinc1	Antithrombin-III OS=Mus musculus GN=Serpinc1 PE=1 SV=1	9	13		10.8573	10.8509	10.452	10.7201	13.5893	12.4149	13.8537	13.286	14.2656	10.4676
sp|P06745|G6PI_MOUSE	Gpi	Glucose-6-phosphate isomerase OS=Mus musculus GN=Gpi PE=1 SV=4	16	18		8.58908	9.76847	7.73038	8.69598	14.5314	13.5547	15.6302	14.5721	13.8144	9.66116
sp|P07214|SPRC_MOUSE	Sparc	SPARC OS=Mus musculus GN=Sparc PE=1 SV=1	17	16		10.8095	10.526	9.53288	10.2895	14.2424	12.1036	13.1967	13.1809	14.8319	10.8909
sp|Q9WUB3|PYGM_MOUSE	Pygm	Glycogen phosphorylase, muscle form OS=Mus musculus GN=Pygm PE=1 SV=3	10	10		14.4838	14.3951	17.687	15.5219	15.1446	17.2397	15.5226	15.969	14.4332	13.1926
sp|P23927|CRYAB_MOUSE	Cryab	Alpha-crystallin B chain OS=Mus musculus GN=Cryab PE=1 SV=2	4	2		15.476	15.6014	20.1006	17.0593	17.3385	19.6954	18.186	18.4066	13.9516	14.3908
sp|Q62059|CSPG2_MOUSE	Vcan	Versican core protein OS=Mus musculus GN=Vcan PE=1 SV=2	2	3		12.0565	11.3512	18.1914	13.8664	19.2619	14.8693	17.0176	17.0496	13.7431	11.7454
sp|Q99KK7|DPP3_MOUSE	Dpp3	Dipeptidyl peptidase 3 OS=Mus musculus GN=Dpp3 PE=1 SV=2	4	2		10.41	10.7106	10.0939	10.4049	13.5612	13.3699	12.6022	13.1778	14.8387	11.0742
sp|P35441|TSP1_MOUSE	Thbs1	Thrombospondin-1 OS=Mus musculus GN=Thbs1 PE=1 SV=1	9	11		11.3216	11.1818	12.8884	11.7973	21.0245	26.7199	20.0782	22.6075	13.7444	12.8467
sp|P14602|HSPB1_MOUSE	Hspb1	Heat shock protein beta-1 OS=Mus musculus GN=Hspb1 PE=1 SV=3	7	5		21.4534	20.6735	22.8465	21.6578	8.2867	10.8102	8.79382	9.2969	14.9021	13.5811
sp|P62082|RS7_MOUSE	Rps7	40S ribosomal protein S7 OS=Mus musculus GN=Rps7 PE=2 SV=1	2	3		24.8981	23.7558	31.3773	26.6771	8.27841	9.93573	7.54794	8.58736	15.2569	14.8807
sp|Q9CZD3|GARS_MOUSE	Gars	Glycine--tRNA ligase OS=Mus musculus GN=Gars PE=1 SV=1	4	5		15.0465	15.2501	12.6277	14.3081	12.1988	13.7219	11.6661	12.5289	13.4823	10.6342
tr|E9PZF0|E9PZF0_MOUSE	Gm20390	Nucleoside diphosphate kinase OS=Mus musculus GN=Gm20390 PE=3 SV=1	8	9		9.7349	9.90322	10.6719	10.1033	14.3475	13.4646	15.3706	14.3942	14.2317	10.577
sp|O70251|EF1B_MOUSE	Eef1b	Elongation factor 1-beta OS=Mus musculus GN=Eef1b PE=1 SV=5	2	5		21.4473	20.7459	22.5684	21.5872	10.3644	12.9986	8.93339	10.7655	14.7209	13.873
tr|A0A0R4J1E2|A0A0R4J1E2_MOUSE	Eef1d	Elongation factor 1-delta OS=Mus musculus GN=Eef1d PE=1 SV=1	3	5		15.512	16.1043	26.7623	19.4595	13.7783	11.2694	17.2421	14.0966	14.125	13.8825
sp|Q99K85|SERC_MOUSE	Psat1	Phosphoserine aminotransferase OS=Mus musculus GN=Psat1 PE=1 SV=1	10	11		11.3088	11.8421	11.0684	11.4064	13.2908	12.4414	13.3424	13.0249	14.183	10.6929
sp|Q11136|PEPD_MOUSE	Pepd	Xaa-Pro dipeptidase OS=Mus musculus GN=Pepd PE=1 SV=3	2	1		12.0406	11.7553	11.2776	11.6912	12.0801	11.9206	12.8967	12.2991	13.4781	10.6551
sp|P28653|PGS1_MOUSE	Bgn	Biglycan OS=Mus musculus GN=Bgn PE=1 SV=1	6	6		14.3351	14.2937	17.4859	15.3716	16.4582	14.9126	15.4738	15.6149	13.7394	12.2609
sp|O88844|IDHC_MOUSE	Idh1	Isocitrate dehydrogenase [NADP] cytoplasmic OS=Mus musculus GN=Idh1 PE=1 SV=2	7	7		15.5418	15.5071	13.8154	14.9548	9.06362	8.04124	8.34606	8.48364	15.4778	11.3444
sp|P70195|PSB7_MOUSE	Psmb7	Proteasome subunit beta type-7 OS=Mus musculus GN=Psmb7 PE=1 SV=1	4	3		12.9382	13.1732	11.985	12.6988	13.8016	14.3298	12.4179	13.5165	14.6356	11.1953
sp|A2ASS6|TITIN_MOUSE	Ttn	Titin OS=Mus musculus GN=Ttn PE=1 SV=1	3	2		11.3154	10.8321	15.6972	12.6149	24.0767	24.661	23.883	24.2069	13.6801	13.2511
tr|A0A087WR50|A0A087WR50_MOUSE	Fn1	Fibronectin OS=Mus musculus GN=Fn1 PE=1 SV=1	69	77		9.81602	9.0348	11.9066	10.2525	25.9554	34.2207	25.8353	28.6705	13.4355	13.8228
sp|P0C0S6|H2AZ_MOUSE	H2afz	Histone H2A.Z OS=Mus musculus GN=H2afz PE=1 SV=2	2	1		25.6374	21.6673	25.3409	24.2152	7.25172	7.24857	6.73776	7.07935	14.9146	13.8353
sp|P27661|H2AX_MOUSE	H2afx	Histone H2AX OS=Mus musculus GN=H2afx PE=1 SV=2	2	4		15.0871	12.8095	17.8535	15.25	20.2971	23.6135	19.9147	21.2751	12.8544	12.6397
sp|P51150|RAB7A_MOUSE	Rab7a	Ras-related protein Rab-7a OS=Mus musculus GN=Rab7a PE=1 SV=2	1	1		17.5203	17.134	21.0973	18.5839	12.1427	12.9403	13.1165	12.7332	14.2241	13.1794
sp|P80313|TCPH_MOUSE	Cct7	T-complex protein 1 subunit eta OS=Mus musculus GN=Cct7 PE=1 SV=1	3	3		16.7178	21.3943	23.2245	20.4455	9.87362	17.0898	12.457	13.1401	10.9619	13.8035
sp|Q9JIF0|ANM1_MOUSE	Prmt1	Protein arginine N-methyltransferase 1 OS=Mus musculus GN=Prmt1 PE=1 SV=1	1	1		14.8748	13.918	14.9803	14.591	15.0595	15.8086	17.128	15.9987	13.2314	11.7197
sp|P60843|IF4A1_MOUSE	Eif4a1	Eukaryotic initiation factor 4A-I OS=Mus musculus GN=Eif4a1 PE=1 SV=1	2	3		14.3791	14.7241	16.3701	15.1577	14.2042	16.3749	19.6676	16.7489	13.4202	13.0902
sp|P10630|IF4A2_MOUSE	Eif4a2	Eukaryotic initiation factor 4A-II OS=Mus musculus GN=Eif4a2 PE=1 SV=2	6	8		16.6156	17.3727	16.6628	16.8837	12.786	15.145	13.7137	13.8816	14.3709	13.2999
sp|Q9Z1T2|TSP4_MOUSE	Thbs4	Thrombospondin-4 OS=Mus musculus GN=Thbs4 PE=1 SV=1	1	3		17.6502	17.5803	23.474	19.5682	11.2098	6.67098	11.1301	9.67032	15.0315	12.5617
sp|P19324|SERPH_MOUSE	Serpinh1	Serpin H1 OS=Mus musculus GN=Serpinh1 PE=1 SV=3	2	8		13.9172	13.195	18.468	15.1934	11.0998	8.39239	10.2575	9.91656	16.1944	12.2678
tr|Q5XJF6|Q5XJF6_MOUSE	Rpl10a	Ribosomal protein OS=Mus musculus GN=Rpl10a PE=1 SV=1	3	5		18.1103	17.975	21.7362	19.2739	13.0771	14.6046	13.582	13.7546	14.0557	13.1723
sp|P47911|RL6_MOUSE	Rpl6	60S ribosomal protein L6 OS=Mus musculus GN=Rpl6 PE=1 SV=3	1	1		21.0662	20.7794	25.4238	22.4231	11.9084	19.42	10.5173	13.9486	14.0151	12.4406
sp|Q03265|ATPA_MOUSE	Atp5a1	ATP synthase subunit alpha, mitochondrial OS=Mus musculus GN=Atp5a1 PE=1 SV=1	2	3		21.9366	18.4993	26.0278	22.1546	7.38371	7.4251	8.9821	7.9303	15.0779	13.149
sp|P40142|TKT_MOUSE	Tkt	Transketolase OS=Mus musculus GN=Tkt PE=1 SV=1	2	3		12.0497	11.9833	10.921	11.6513	12.5931	12.8105	12.5789	12.6608	14.7026	11.4355
sp|O70435|PSA3_MOUSE	Psma3	Proteasome subunit alpha type-3 OS=Mus musculus GN=Psma3 PE=1 SV=3	6	7		10.371	10.3491	10.2275	10.3159	16.2127	15.7015	16.3486	16.0876	13.9589	11.0664
sp|P13020|GELS_MOUSE	Gsn	Gelsolin OS=Mus musculus GN=Gsn PE=1 SV=3	11	10		13.7377	13.4623	17.2627	14.8209	14.7182	13.3053	16.5705	14.8647	13.9103	12.2707
sp|P12032|TIMP1_MOUSE	Timp1	Metalloproteinase inhibitor 1 OS=Mus musculus GN=Timp1 PE=1 SV=2	6	3		12.6609	11.6147	13.6247	12.6334	16.2417	18.3231	15.8579	16.8075	14.4089	12.5811
sp|Q76MZ3|2AAA_MOUSE	Ppp2r1a	Serine/threonine-protein phosphatase 2A 65 kDa regulatory subunit A alpha isoform OS=Mus musculus GN=Ppp2r1a PE=1 SV=3	3	5		16.6547	17.0644	18.996	17.5717	10.4036	8.36809	10.3318	9.70116	14.7326	12.4484
sp|Q9R0P5|DEST_MOUSE	Dstn	Destrin OS=Mus musculus GN=Dstn PE=1 SV=3	3	3		23.5751	22.3619	23.641	23.1927	10.1367	10.4355	9.34525	9.97247	13.706	13.873
sp|P45591|COF2_MOUSE	Cfl2	Cofilin-2 OS=Mus musculus GN=Cfl2 PE=1 SV=1	3	7		16.2199	16.0281	20.3629	17.537	15.3125	18.0856	15.9065	16.4349	14.4704	13.9182
sp|P18760|COF1_MOUSE	Cfl1	Cofilin-1 OS=Mus musculus GN=Cfl1 PE=1 SV=3	9	9		23.1843	23.4125	23.9641	23.5203	8.47468	10.7641	7.84434	9.02769	14.9089	13.5976
sp|P60764|RAC3_MOUSE	Rac3	Ras-related C3 botulinum toxin substrate 3 OS=Mus musculus GN=Rac3 PE=1 SV=1	3	2		14.3734	14.3384	12.5201	13.744	11.1697	11.4848	11.5698	11.4081	15.6012	12.3516
sp|Q9DCQ7|A1AT6_MOUSE	Serpina1f	Alpha-1-antitrypsin 1-6 OS=Mus musculus GN=Serpina1f PE=2 SV=1	2	3		9.35399	9.5445	9.58595	9.49481	14.7315	12.8739	14.6653	14.0902	13.5215	10.3915
sp|Q07079|IBP5_MOUSE	Igfbp5	Insulin-like growth factor-binding protein 5 OS=Mus musculus GN=Igfbp5 PE=1 SV=1	5	6		28.7083	28.7149	40.411	32.6114	5.96032	6.27157	5.07966	5.77051	15.1995	15.9805
sp|P30416|FKBP4_MOUSE	Fkbp4	Peptidyl-prolyl cis-trans isomerase FKBP4 OS=Mus musculus GN=Fkbp4 PE=1 SV=5	3	1		20.1171	21.423	16.0528	19.1976	6.70433	11.3508	5.63082	7.89531	15.3443	12.8345
sp|Q61508|ECM1_MOUSE	Ecm1	Extracellular matrix protein 1 OS=Mus musculus GN=Ecm1 PE=1 SV=2	6	10		16.7652	16.8425	13.9449	15.8509	11.8019	13.9468	11.9811	12.5766	14.4252	12.0503
tr|D3YV22|D3YV22_MOUSE	Ecm1	Extracellular matrix protein 1 (Fragment) OS=Mus musculus GN=Ecm1 PE=1 SV=1	1	1		12.891	11.3334	11.6475	11.9573	17.1219	17.1565	16.1375	16.8053	14.1669	12.1168
sp|Q62446|FKBP3_MOUSE	Fkbp3	Peptidyl-prolyl cis-trans isomerase FKBP3 OS=Mus musculus GN=Fkbp3 PE=1 SV=2	1	1		24.4623	23.0647	22.6115	23.3795	11.2165	27.3595	10.7133	16.4298	15.3692	12.1799
sp|Q9R0P3|ESTD_MOUSE	Esd	S-formylglutathione hydrolase OS=Mus musculus GN=Esd PE=1 SV=1	4	1		15.5813	15.0287	16.6112	15.7404	12.0519	10.0299	12.2916	11.4578	14.361	12.0383
sp|Q61598|GDIB_MOUSE	Gdi2	Rab GDP dissociation inhibitor beta OS=Mus musculus GN=Gdi2 PE=1 SV=1	6	5		13.9132	13.8478	12.846	13.5356	12.9395	12.1316	12.417	12.496	14.5476	11.8597
sp|P50396|GDIA_MOUSE	Gdi1	Rab GDP dissociation inhibitor alpha OS=Mus musculus GN=Gdi1 PE=1 SV=3	7	6		13.7107	14.1529	12.0111	13.2915	12.9095	12.5901	13.1795	12.8931	14.842	11.0706
sp|P80315|TCPD_MOUSE	Cct4	T-complex protein 1 subunit delta OS=Mus musculus GN=Cct4 PE=1 SV=3	2	1		24.8549	23.5142	19.8311	22.7334	7.95457	17.227	7.26278	10.8148	16.3149	13.2979
sp|P17918|PCNA_MOUSE	Pcna	Proliferating cell nuclear antigen OS=Mus musculus GN=Pcna PE=1 SV=2	3	2		19.9029	19.0635	13.2728	17.413	7.88862	9.09677	6.63174	7.87237	15.0168	11.5936
sp|Q9ES30|C1QT3_MOUSE	C1qtnf3	Complement C1q tumor necrosis factor-related protein 3 OS=Mus musculus GN=C1qtnf3 PE=2 SV=1	1	2		19.0906	20.0237	27.8073	22.3072	12.3148	8.65456	12.7066	11.2253	15.8169	19.5957
sp|Q6P1B1|XPP1_MOUSE	Xpnpep1	Xaa-Pro aminopeptidase 1 OS=Mus musculus GN=Xpnpep1 PE=1 SV=1	1	1		12.3405	13.2738	11.4655	12.3599	12.7129	9.8065	12.5905	11.7033	15.2676	13.5359
sp|Q8BK64|AHSA1_MOUSE	Ahsa1	Activator of 90 kDa heat shock protein ATPase homolog 1 OS=Mus musculus GN=Ahsa1 PE=1 SV=2	2	2		13.4546	14.4537	15.9795	14.6293	15.3223	15.7075	17.0744	16.0347	14.8679	12.5678
sp|Q99P72|RTN4_MOUSE	Rtn4	Reticulon-4 OS=Mus musculus GN=Rtn4 PE=1 SV=2	1	2		20.8617	21.111	15.333	19.1019	11.3913	18.8177	10.0474	13.4188	14.9259	15.1167
tr|D3YXF5|D3YXF5_MOUSE	C7	Complement component 7 OS=Mus musculus GN=C7 PE=1 SV=2	2	1		15.2461	15.2253	15.8562	15.4425	19.4695	19.3998	16.365	18.4114	13.379	13.0687
sp|O88342|WDR1_MOUSE	Wdr1	WD repeat-containing protein 1 OS=Mus musculus GN=Wdr1 PE=1 SV=3	10	9		12.0708	11.8925	13.8584	12.6072	14.6886	13.4771	13.7808	13.9822	14.3723	12.0355
sp|P29533|VCAM1_MOUSE	Vcam1	Vascular cell adhesion protein 1 OS=Mus musculus GN=Vcam1 PE=1 SV=1	4	2		10.0072	10.3367	9.17625	9.84004	18.1537	17.0017	16.2556	17.137	13.549	10.7092
sp|Q62356|FSTL1_MOUSE	Fstl1	Follistatin-related protein 1 OS=Mus musculus GN=Fstl1 PE=1 SV=2	5	5		17.0616	17.1363	16.9298	17.0426	8.78823	7.16316	8.05577	8.00239	15.3093	12.2054
sp|P10639|THIO_MOUSE	Txn	Thioredoxin OS=Mus musculus GN=Txn PE=1 SV=3	4	3		17.0366	16.6053	20.7727	18.1382	16.2208	13.2634	15.2579	14.914	14.4658	13.4735
sp|Q8CIE6|COPA_MOUSE	Copa	Coatomer subunit alpha OS=Mus musculus GN=Copa PE=1 SV=2	1	2		14.806	14.2678	13.8437	14.3058	15.7596	17.1065	15.2595	16.0419	14.3738	12.2125
sp|P10107|ANXA1_MOUSE	Anxa1	Annexin A1 OS=Mus musculus GN=Anxa1 PE=1 SV=2	3	4		18.7025	17.7013	24.4036	20.2692	15.9811	16.6357	16.6376	16.4181	13.9099	15.8696
sp|P12023|A4_MOUSE	App	Amyloid-beta A4 protein OS=Mus musculus GN=App PE=1 SV=3	7	9		8.30686	7.81975	13.3531	9.82656	19.7653	14.1908	19.6539	17.87	13.1807	11.768
sp|P62962|PROF1_MOUSE	Pfn1	Profilin-1 OS=Mus musculus GN=Pfn1 PE=1 SV=2	6	5		21.7891	22.3202	31.2304	25.1132	9.23389	14.0417	9.46085	10.9121	14.6492	13.9016
sp|P54728|RD23B_MOUSE	Rad23b	UV excision repair protein RAD23 homolog B OS=Mus musculus GN=Rad23b PE=1 SV=2	2	4		13.6487	14.2462	20.0332	15.976	20.93	32.7281	21.3986	25.0189	14.1352	15.1862
sp|P54726|RD23A_MOUSE	Rad23a	UV excision repair protein RAD23 homolog A OS=Mus musculus GN=Rad23a PE=1 SV=2	1	2		11.8933	11.7546	17.5744	13.7408	25.1391	34.7655	24.2579	28.0542	13.6708	14.5351
sp|Q9DBJ1|PGAM1_MOUSE	Pgam1	Phosphoglycerate mutase 1 OS=Mus musculus GN=Pgam1 PE=1 SV=3	10	11		12.6742	11.9784	11.8357	12.1627	12.4451	11.7388	13.1111	12.4317	14.7635	11.5834
sp|O70250|PGAM2_MOUSE	Pgam2	Phosphoglycerate mutase 2 OS=Mus musculus GN=Pgam2 PE=1 SV=3	1	2		11.2164	10.5154	11.9959	11.2425	15.7224	11.061	12.8006	13.1946	13.8482	10.9156
sp|O88207|CO5A1_MOUSE	Col5a1	Collagen alpha-1(V) chain OS=Mus musculus GN=Col5a1 PE=1 SV=2	3	6		10.8678	10.9771	12.8593	11.5681	16.2075	15.3235	16.8805	16.1372	14.0178	10.8877
sp|P27773|PDIA3_MOUSE	Pdia3	Protein disulfide-isomerase A3 OS=Mus musculus GN=Pdia3 PE=1 SV=2	5	8		14.7584	13.7335	13.536	14.0093	12.5638	11.9675	12.705	12.4121	14.5821	11.595
sp|P62806|H4_MOUSE	Hist1h4a	Histone H4 OS=Mus musculus GN=Hist1h4a PE=1 SV=2	2	4		21.5705	18.1179	24.4402	21.3762	11.8565	14.0648	11.7	12.5404	14.8219	14.9153
sp|P53996|CNBP_MOUSE	Cnbp	Cellular nucleic acid-binding protein OS=Mus musculus GN=Cnbp PE=1 SV=2	1	1		16.1205	15.498	16.6065	16.075	19.5804	22.1339	16.4942	19.4028	14.3177	13.3177
sp|P11983|TCPA_MOUSE	Tcp1	T-complex protein 1 subunit alpha OS=Mus musculus GN=Tcp1 PE=1 SV=3	4	2		16.9668	16.6495	15.1068	16.241	14.7324	15.839	15.4067	15.3261	14.4475	11.9635
sp|Q9CVB6|ARPC2_MOUSE	Arpc2	Actin-related protein 2/3 complex subunit 2 OS=Mus musculus GN=Arpc2 PE=1 SV=3	3	4		16.6298	16.739	18.7414	17.3701	15.1912	16.0142	15.364	15.5231	14.5772	14.2321
sp|O08709|PRDX6_MOUSE	Prdx6	Peroxiredoxin-6 OS=Mus musculus GN=Prdx6 PE=1 SV=3	2	5		11.7164	11.5977	12.1771	11.8304	14.8371	12.2653	14.3979	13.8335	14.4465	10.9945
sp|Q9CZ30|OLA1_MOUSE	Ola1	Obg-like ATPase 1 OS=Mus musculus GN=Ola1 PE=1 SV=1	3	3		20.999	21.9277	19.387	20.7712	6.36556	8.16721	5.54372	6.69216	14.9201	12.6747
sp|Q61937|NPM_MOUSE	Npm1	Nucleophosmin OS=Mus musculus GN=Npm1 PE=1 SV=1	4	3		15.9452	15.8626	14.3086	15.3721	16.0265	15.1033	15.549	15.5596	13.8592	11.2457
sp|P68040|RACK1_MOUSE	Rack1	Receptor of activated protein C kinase 1 OS=Mus musculus GN=Rack1 PE=1 SV=3	4	6		16.2783	16.7356	17.9759	16.9966	15.6071	17.8069	14.8574	16.0904	14.5435	13.9516
tr|A2AMW0|A2AMW0_MOUSE	Capzb	Capping protein (Actin filament) muscle Z-line, beta, isoform CRA_a OS=Mus musculus GN=Capzb PE=1 SV=1	5	6		14.6737	14.4149	14.3544	14.481	13.3623	11.6081	14.016	12.9955	14.434	11.0933
sp|P26638|SYSC_MOUSE	Sars	Serine--tRNA ligase, cytoplasmic OS=Mus musculus GN=Sars PE=1 SV=3	1	2		16.5464	18.0169	18.6969	17.7534	10.2841	9.64545	9.9425	9.95735	15.4208	13.0047
sp|Q62000|MIME_MOUSE	Ogn	Mimecan OS=Mus musculus GN=Ogn PE=1 SV=1	5	6		14.7257	15.1663	16.9131	15.6017	14.8852	16.1579	15.077	15.3734	14.4499	12.677
sp|Q02788|CO6A2_MOUSE	Col6a2	Collagen alpha-2(VI) chain OS=Mus musculus GN=Col6a2 PE=1 SV=3	4	2		13.4032	12.8497	12.792	13.015	20.9573	17.5097	20.1897	19.5522	13.5607	11.8012
sp|Q8CGC7|SYEP_MOUSE	Eprs	Bifunctional glutamate/proline--tRNA ligase OS=Mus musculus GN=Eprs PE=1 SV=4	1	2		16.0601	16.0318	9.68213	13.9247	16.5892	11.5202	16.5486	14.886	13.8947	11.9192
sp|P09671|SODM_MOUSE	Sod2	Superoxide dismutase [Mn], mitochondrial OS=Mus musculus GN=Sod2 PE=1 SV=3	1	3		6.33901	6.28285	4.71983	5.78057	20.5861	19.5336	20.3556	20.1584	13.6426	8.70378
sp|Q9Z1N5|DX39B_MOUSE	Ddx39b	Spliceosome RNA helicase Ddx39b OS=Mus musculus GN=Ddx39b PE=1 SV=1	4	4		15.5108	15.41	13.8656	14.9288	14.5795	15.2723	14.1976	14.6831	14.6555	11.9229
sp|Q9CPU0|LGUL_MOUSE	Glo1	Lactoylglutathione lyase OS=Mus musculus GN=Glo1 PE=1 SV=3	3	5		5.6738	7.10273	1.27855	4.68503	19.1142	26.0628	16.5613	20.5795	14.2929	10.0876
sp|P27612|PLAP_MOUSE	Plaa	Phospholipase A-2-activating protein OS=Mus musculus GN=Plaa PE=1 SV=4	2	1		16.6726	16.7605	17.9825	17.1385	14.3765	14.541	14.3085	14.4087	12.8338	12.4631
sp|O35887|CALU_MOUSE	Calu	Calumenin OS=Mus musculus GN=Calu PE=1 SV=1	3	6		13.182	13.5971	11.9524	12.9105	13.1686	11.996	11.6803	12.2816	14.3896	11.2226
tr|Q6XLQ8|Q6XLQ8_MOUSE	Calu	Calumenin OS=Mus musculus GN=Calu PE=1 SV=1	1	1		12.5106	13.4353	10.8141	12.2533	12.8603	10.5663	10.1773	11.2013	14.3645	9.8319
sp|Q8R016|BLMH_MOUSE	Blmh	Bleomycin hydrolase OS=Mus musculus GN=Blmh PE=1 SV=1	2	1		8.67877	7.23022	9.33199	8.41366	16.7282	12.8477	16.6976	15.4245	13.7275	9.65025
sp|P54923|ADPRH_MOUSE	Adprh	[Protein ADP-ribosylarginine] hydrolase OS=Mus musculus GN=Adprh PE=1 SV=1	1	1		12.6571	13.703	16.0707	14.1436	13.2817	9.35585	12.7656	11.801	14.6379	11.9802
sp|Q62009|POSTN_MOUSE	Postn	Periostin OS=Mus musculus GN=Postn PE=1 SV=2	4	5		9.46536	8.9988	9.6597	9.37462	18.863	20.3526	18.5347	19.2501	13.8603	11.2465
sp|P63028|TCTP_MOUSE	Tpt1	Translationally-controlled tumor protein OS=Mus musculus GN=Tpt1 PE=1 SV=1	5	6		11.4809	11.7842	13.7746	12.3466	16.3437	17.2897	17.6218	17.0851	13.4649	11.8654
sp|P50543|S10AB_MOUSE	S100a11	Protein S100-A11 OS=Mus musculus GN=S100a11 PE=1 SV=1	1	1		18.1243	18.0752	19.1673	18.4556	13.2191	13.8983	12.4585	13.192	14.4859	12.2928
sp|Q9WVA4|TAGL2_MOUSE	Tagln2	Transgelin-2 OS=Mus musculus GN=Tagln2 PE=1 SV=4	7	7		25.3261	24.5309	34.5483	28.1351	10.2835	12.7179	10.735	11.2455	14.8545	15.732
sp|P08228|SODC_MOUSE	Sod1	Superoxide dismutase [Cu-Zn] OS=Mus musculus GN=Sod1 PE=1 SV=2	1	1		11.4871	11.4989	10.9485	11.3115	15.8368	16.6583	15.9388	16.1446	14.1092	11.163
sp|P63038|CH60_MOUSE	Hspd1	60 kDa heat shock protein, mitochondrial OS=Mus musculus GN=Hspd1 PE=1 SV=1	1	3		17.0333	14.5339	18.6564	16.7412	9.87352	8.53458	9.45582	9.28797	13.8224	12.1643
sp|P01029|CO4B_MOUSE	C4b	Complement C4-B OS=Mus musculus GN=C4b PE=1 SV=3	3	5		12.2907	13.1	14.2857	13.2255	14.5552	18.2753	14.0678	15.6328	15.0393	13.1348
sp|P09103|PDIA1_MOUSE	P4hb	Protein disulfide-isomerase OS=Mus musculus GN=P4hb PE=1 SV=2	9	7		12.7843	11.8282	12.0759	12.2295	13.2053	12.151	13.4031	12.9198	14.6144	11.0426
sp|P70670|NACAM_MOUSE	Naca	Nascent polypeptide-associated complex subunit alpha, muscle-specific form OS=Mus musculus GN=Naca PE=1 SV=2	2	5		28.9792	29.4355	25.8672	28.094	5.21001	8.59171	3.80417	5.86863	15.7342	12.9106
sp|O08553|DPYL2_MOUSE	Dpysl2	Dihydropyrimidinase-related protein 2 OS=Mus musculus GN=Dpysl2 PE=1 SV=2	4	9		13.8873	14.0307	14.821	14.2463	14.1966	14.4011	14.6709	14.4229	13.6042	11.8392
sp|Q62188|DPYL3_MOUSE	Dpysl3	Dihydropyrimidinase-related protein 3 OS=Mus musculus GN=Dpysl3 PE=1 SV=1	5	4		16.7714	17.0725	16.7631	16.869	12.2609	13.2406	10.5232	12.0083	14.8244	12.3448
sp|P14873|MAP1B_MOUSE	Map1b	Microtubule-associated protein 1B OS=Mus musculus GN=Map1b PE=1 SV=2	1	1		33.1053	32.8637	26.2588	30.7426	2.39745	10.0441	1.68082	4.70746	15.1454	13.3366
sp|O35381|AN32A_MOUSE	Anp32a	Acidic leucine-rich nuclear phosphoprotein 32 family member A OS=Mus musculus GN=Anp32a PE=1 SV=1	2	1		13.6673	15.0731	17.1339	15.2914	9.26224	8.49872	11.0282	9.59638	14.8431	11.9042
sp|Q61768|KINH_MOUSE	Kif5b	Kinesin-1 heavy chain OS=Mus musculus GN=Kif5b PE=1 SV=3	3	3		7.83091	8.49771	16.7991	11.0426	21.6272	16.7459	21.1927	19.8553	11.0526	11.0811
tr|E9Q912|E9Q912_MOUSE	Rap1gds1	RAP1, GTP-GDP dissociation stimulator 1 OS=Mus musculus GN=Rap1gds1 PE=1 SV=1	1	1		11.1334	12.6484	11.6989	11.8269	11.8135	11.6251	13.4484	12.2957	13.0882	11.1122
sp|P07310|KCRM_MOUSE	Ckm	Creatine kinase M-type OS=Mus musculus GN=Ckm PE=1 SV=1	8	6		18.909	19.2818	19.8685	19.3531	9.98475	9.03341	9.72253	9.58023	15.1034	12.8137
sp|Q04447|KCRB_MOUSE	Ckb	Creatine kinase B-type OS=Mus musculus GN=Ckb PE=1 SV=1	1	6		12.9731	12.4486	13.9524	13.1247	15.0965	15.0746	14.7305	14.9672	14.0722	11.4213
sp|P17751|TPIS_MOUSE	Tpi1	Triosephosphate isomerase OS=Mus musculus GN=Tpi1 PE=1 SV=4	12	9		14.6086	14.2334	14.7284	14.5235	12.0905	10.5413	11.9166	11.5161	15.276	11.8064
sp|P56399|UBP5_MOUSE	Usp5	Ubiquitin carboxyl-terminal hydrolase 5 OS=Mus musculus GN=Usp5 PE=1 SV=1	2	5		14.6105	14.7481	15.6312	14.9966	10.3723	7.65101	9.97619	9.33318	14.5639	11.9983
sp|Q6GQT1|A2MG_MOUSE	A2m	Alpha-2-macroglobulin-P OS=Mus musculus GN=A2m PE=2 SV=2	6	8		9.71426	9.29756	10.6617	9.89118	15.7229	14.902	16.201	15.6086	14.7467	11.0269
sp|Q61838|PZP_MOUSE	Pzp	Pregnancy zone protein OS=Mus musculus GN=Pzp PE=1 SV=3	3	5		9.51567	9.57907	10.8309	9.97521	18.098	14.9848	17.1579	16.7469	14.8005	11.554
sp|Q921I1|TRFE_MOUSE	Tf	Serotransferrin OS=Mus musculus GN=Tf PE=1 SV=1	3	4		9.22472	9.64562	9.43199	9.43411	14.6265	12.8204	16.2136	14.5535	14.7134	10.5894
sp|P00493|HPRT_MOUSE	Hprt1	Hypoxanthine-guanine phosphoribosyltransferase OS=Mus musculus GN=Hprt1 PE=1 SV=3	5	4		11.6637	11.36	9.6839	10.9025	14.1692	12.476	13.3586	13.3346	14.3707	9.82044
sp|Q62261|SPTB2_MOUSE	Sptbn1	Spectrin beta chain, non-erythrocytic 1 OS=Mus musculus GN=Sptbn1 PE=1 SV=2	4	5		13.2471	13.5072	16.8999	14.5514	17.5803	23.4979	18.5057	19.8613	13.8593	12.8685
sp|P14211|CALR_MOUSE	Calr	Calreticulin OS=Mus musculus GN=Calr PE=1 SV=1	12	7		12.1599	10.8263	10.744	11.2434	13.1221	11.049	12.8756	12.3489	14.161	10.1502
sp|P08207|S10AA_MOUSE	S100a10	Protein S100-A10 OS=Mus musculus GN=S100a10 PE=1 SV=2	1	1		20.186	18.6054	22.8491	20.5468	12.7182	16.3643	13.5975	14.2267	13.5311	13.1952
sp|P06797|CATL1_MOUSE	Ctsl	Cathepsin L1 OS=Mus musculus GN=Ctsl PE=1 SV=2	2	6		13.8627	14.0137	13.6511	13.8425	14.7115	15.6034	14.8197	15.0449	14.3816	12.1709
sp|Q8JZQ9|EIF3B_MOUSE	Eif3b	Eukaryotic translation initiation factor 3 subunit B OS=Mus musculus GN=Eif3b PE=1 SV=1	2	3		15.7229	15.8227	16.965	16.1702	17.1608	23.1421	17.2817	19.1949	14.249	13.6533
sp|Q08879|FBLN1_MOUSE	Fbln1	Fibulin-1 OS=Mus musculus GN=Fbln1 PE=1 SV=2	4	3		11.7632	11.7309	14.4044	12.6328	22.1531	26.352	22.9029	23.8027	13.3711	13.517
sp|P16045|LEG1_MOUSE	Lgals1	Galectin-1 OS=Mus musculus GN=Lgals1 PE=1 SV=3	12	16		16.1638	16.1012	19.0082	17.0911	14.6453	16.417	13.9404	15.0009	14.6416	12.9473
sp|Q99020|ROAA_MOUSE	Hnrnpab	Heterogeneous nuclear ribonucleoprotein A/B OS=Mus musculus GN=Hnrnpab PE=1 SV=1	2	3		19.0811	19.6093	23.6427	20.7777	13.2564	16.2598	13.028	14.1814	14.817	13.5719
sp|Q60668|HNRPD_MOUSE	Hnrnpd	Heterogeneous nuclear ribonucleoprotein D0 OS=Mus musculus GN=Hnrnpd PE=1 SV=2	3	2		20.7301	20.296	20.3932	20.4731	11.7359	14.268	10.5751	12.193	14.7532	13.455
sp|Q9CXW3|CYBP_MOUSE	Cacybp	Calcyclin-binding protein OS=Mus musculus GN=Cacybp PE=1 SV=1	1	4		17.9312	18.5436	16.7327	17.7358	15.5494	26.2935	15.5502	19.131	14.807	15.1427
sp|P80316|TCPE_MOUSE	Cct5	T-complex protein 1 subunit epsilon OS=Mus musculus GN=Cct5 PE=1 SV=1	4	3		15.9694	15.9214	27.9196	19.9368	17.6763	15.3079	16.3682	16.4508	14.3108	15.0763
sp|O09061|PSB1_MOUSE	Psmb1	Proteasome subunit beta type-1 OS=Mus musculus GN=Psmb1 PE=1 SV=1	4	3		9.03391	10.6941	11.3382	10.3554	16.9024	17.2905	18.9724	17.7218	14.2186	12.3553
sp|P97352|S10AD_MOUSE	S100a13	Protein S100-A13 OS=Mus musculus GN=S100a13 PE=1 SV=1	2	3		9.41087	9.26847	9.49708	9.39214	19.1857	19.5361	19.7248	19.4822	14.0679	11.4163
sp|P15116|CADH2_MOUSE	Cdh2	Cadherin-2 OS=Mus musculus GN=Cdh2 PE=1 SV=2	3	2		10.2002	9.94688	9.57759	9.90822	15.8071	14.4042	15.7088	15.3067	14.0876	11.0366
sp|P63323|RS12_MOUSE	Rps12	40S ribosomal protein S12 OS=Mus musculus GN=Rps12 PE=1 SV=2	3	3		22.7473	22.6542	27.9456	24.449	10.9883	12.0924	10.3665	11.1491	14.9363	14.847
sp|Q9R0Q7|TEBP_MOUSE	Ptges3	Prostaglandin E synthase 3 OS=Mus musculus GN=Ptges3 PE=1 SV=1	2	3		23.6438	21.6376	23.1281	22.8032	8.32291	9.22332	7.84019	8.46214	14.6086	14.1956
sp|P09535|IGF2_MOUSE	Igf2	Insulin-like growth factor II OS=Mus musculus GN=Igf2 PE=1 SV=1	2	2		27.8025	28.541	27.9331	28.0922	4.45004	6.51326	4.24113	5.06814	14.8278	13.5472
sp|P07141|CSF1_MOUSE	Csf1	Macrophage colony-stimulating factor 1 OS=Mus musculus GN=Csf1 PE=1 SV=2	1	1		8.96178	10.8087	7.73752	9.16933	15.0784	13.8901	13.7232	14.2305	13.4527	10.3247
sp|P06151|LDHA_MOUSE	Ldha	L-lactate dehydrogenase A chain OS=Mus musculus GN=Ldha PE=1 SV=3	11	13		13.3335	13.4369	12.474	13.0815	12.132	10.5317	11.5341	11.3993	15.2128	11.3362
sp|P16125|LDHB_MOUSE	Ldhb	L-lactate dehydrogenase B chain OS=Mus musculus GN=Ldhb PE=1 SV=2	2	2		12.7542	12.4093	10.9363	12.0333	14.3062	11.648	12.5712	12.8418	14.371	11.2269
sp|Q99JY9|ARP3_MOUSE	Actr3	Actin-related protein 3 OS=Mus musculus GN=Actr3 PE=1 SV=3	2	5		19.2786	19.6413	19.7982	19.5727	12.5589	15.6038	11.9034	13.3554	14.3816	12.8214
sp|Q01149|CO1A2_MOUSE	Col1a2	Collagen alpha-2(I) chain OS=Mus musculus GN=Col1a2 PE=1 SV=2	10	5		18.6564	18.9742	12.7868	16.8058	10.2809	15.0755	8.69106	11.3492	14.8427	12.2373
sp|O88569|ROA2_MOUSE	Hnrnpa2b1	Heterogeneous nuclear ribonucleoproteins A2/B1 OS=Mus musculus GN=Hnrnpa2b1 PE=1 SV=2	5	5		19.6943	20.7008	24.9315	21.7755	16.1072	24.7612	16.0288	18.9657	14.5431	15.0262
sp|P49312|ROA1_MOUSE	Hnrnpa1	Heterogeneous nuclear ribonucleoprotein A1 OS=Mus musculus GN=Hnrnpa1 PE=1 SV=2	1	2		22.0233	20.7916	31.6679	24.8276	14.0949	19.2283	14.2624	15.8619	14.3943	15.8174
sp|P10126|EF1A1_MOUSE	Eef1a1	Elongation factor 1-alpha 1 OS=Mus musculus GN=Eef1a1 PE=1 SV=3	18	15		19.8724	20.9216	21.826	20.8733	9.87889	14.8496	12.687	12.4718	14.3083	13.2778
sp|Q7TMK9|HNRPQ_MOUSE	Syncrip	Heterogeneous nuclear ribonucleoprotein Q OS=Mus musculus GN=Syncrip PE=1 SV=2	3	7		17.5605	17.5821	10.7861	15.3096	11.8195	19.3812	11.7031	14.3013	14.9394	11.9013
sp|Q9JJU8|SH3L1_MOUSE	Sh3bgrl	SH3 domain-binding glutamic acid-rich-like protein OS=Mus musculus GN=Sh3bgrl PE=1 SV=1	1	2		15.744	16.4672	19.6848	17.2987	15.8699	19.9906	16.415	17.4252	13.8709	12.7935
sp|P63005|LIS1_MOUSE	Pafah1b1	Platelet-activating factor acetylhydrolase IB subunit alpha OS=Mus musculus GN=Pafah1b1 PE=1 SV=2	2	4		12.5648	12.7262	14.2604	13.1838	17.1965	17.4864	17.3652	17.3494	13.5725	12.6748
sp|Q3THE2|ML12B_MOUSE	Myl12b	Myosin regulatory light chain 12B OS=Mus musculus GN=Myl12b PE=1 SV=2	5	3		17.8482	17.9226	18.5187	18.0965	14.5911	17.6535	13.8213	15.3553	13.993	13.097
sp|Q61024|ASNS_MOUSE	Asns	Asparagine synthetase [glutamine-hydrolyzing] OS=Mus musculus GN=Asns PE=1 SV=3	2	1		12.4282	11.8615	5.1139	9.8012	17.2801	21.923	15.6138	18.2723	14.4146	10.3682
sp|P0DP26|CALM1_MOUSE	Calm1	Calmodulin-1 OS=Mus musculus GN=Calm1 PE=1 SV=1	1	1		7.52261	8.60086	12.3783	9.5006	18.2203	17.8025	14.9775	17.0001	9.2812	11.7922
sp|P97457|MLRS_MOUSE	Mylpf	Myosin regulatory light chain 2, skeletal muscle isoform OS=Mus musculus GN=Mylpf PE=1 SV=3	2	3		22.5315	21.8485	27.7558	24.0452	12.0687	12.9534	10.9218	11.9813	15.0057	14.6922
sp|Q9WV55|VAPA_MOUSE	Vapa	Vesicle-associated membrane protein-associated protein A OS=Mus musculus GN=Vapa PE=1 SV=2	1	2		9.70715	9.62166	25.2985	14.8758	16.8661	11.1355	14.1209	14.0408	13.3973	14.4895
sp|O09131|GSTO1_MOUSE	Gsto1	Glutathione S-transferase omega-1 OS=Mus musculus GN=Gsto1 PE=1 SV=2	2	3		10.4427	11.4403	10.5926	10.8252	15.048	12.7471	15.4285	14.4079	14.2545	10.5365
sp|Q9CZ44|NSF1C_MOUSE	Nsfl1c	NSFL1 cofactor p47 OS=Mus musculus GN=Nsfl1c PE=1 SV=1	1	2		13.3104	12.9699	18.6343	14.9715	26.2763	36.394	26.164	29.6114	13.1496	15.8007
sp|Q04857|CO6A1_MOUSE	Col6a1	Collagen alpha-1(VI) chain OS=Mus musculus GN=Col6a1 PE=1 SV=1	5	6		12.9042	12.2668	12.143	12.438	16.471	16.6856	15.7647	16.3071	13.9749	12.3846
sp|P80314|TCPB_MOUSE	Cct2	T-complex protein 1 subunit beta OS=Mus musculus GN=Cct2 PE=1 SV=4	2	4		14.9244	14.2872	25.467	18.2262	16.7668	16.1727	16.3092	16.4162	14.3142	14.1413
sp|P10148|CCL2_MOUSE	Ccl2	C-C motif chemokine 2 OS=Mus musculus GN=Ccl2 PE=1 SV=1	2	3		18.6122	18.0166	23.8091	20.146	16.9205	20.2508	16.982	18.0511	14.3604	14.9954
sp|Q8BND5|QSOX1_MOUSE	Qsox1	Sulfhydryl oxidase 1 OS=Mus musculus GN=Qsox1 PE=1 SV=1	6	3		11.2287	11.2792	11.2208	11.2429	14.8056	13.6923	15.7003	14.7327	14.3469	11.4597
sp|P62960|YBOX1_MOUSE	Ybx1	Nuclease-sensitive element-binding protein 1 OS=Mus musculus GN=Ybx1 PE=1 SV=3	3	3		18.687	18.7343	20.9876	19.4696	10.0581	9.82728	10.08	9.98845	14.7858	13.1526
sp|P63242|IF5A1_MOUSE	Eif5a	Eukaryotic translation initiation factor 5A-1 OS=Mus musculus GN=Eif5a PE=1 SV=2	4	3		18.7228	18.4789	23.36	20.1872	11.0431	9.90774	10.3297	10.4269	11.7478	13.5196
sp|P70168|IMB1_MOUSE	Kpnb1	Importin subunit beta-1 OS=Mus musculus GN=Kpnb1 PE=1 SV=2	2	4		15.2998	14.7814	18.9267	16.336	12.0194	8.85839	12.8111	11.2296	13.9861	12.7723
sp|A2AUC9|KLH41_MOUSE	Klhl41	Kelch-like protein 41 OS=Mus musculus GN=Klhl41 PE=1 SV=1	10	8		15.1129	15.2868	12.9208	14.4402	12.1335	11.1607	12.7481	12.0141	14.3675	10.252
sp|Q9EQU5|SET_MOUSE	Set	Protein SET OS=Mus musculus GN=Set PE=1 SV=1	5	4		10.6908	10.441	10.0494	10.3937	12.909	10.8571	12.809	12.1917	14.7059	11.03
sp|P29341|PABP1_MOUSE	Pabpc1	Polyadenylate-binding protein 1 OS=Mus musculus GN=Pabpc1 PE=1 SV=2	2	2		15.3258	15.5164	18.0537	16.2987	15.1692	15.1399	15.7341	15.3477	14.1213	12.4372
sp|Q9CR16|PPID_MOUSE	Ppid	Peptidyl-prolyl cis-trans isomerase D OS=Mus musculus GN=Ppid PE=1 SV=3	2	1		20.162	18.6886	18.1937	19.0148	9.03034	10.0624	8.87042	9.32106	15.1846	12.3146
sp|P50580|PA2G4_MOUSE	Pa2g4	Proliferation-associated protein 2G4 OS=Mus musculus GN=Pa2g4 PE=1 SV=3	3	1		20.6299	21.8152	22.66	21.7017	5.32074	8.84899	6.17857	6.78277	16.196	13.3089
sp|Q9R1P0|PSA4_MOUSE	Psma4	Proteasome subunit alpha type-4 OS=Mus musculus GN=Psma4 PE=1 SV=1	7	6		10.466	10.1908	11.042	10.5663	16.6155	16.093	17.194	16.6342	14.4642	11.1298
sp|P0CG50|UBC_MOUSE	Ubc	Polyubiquitin-C OS=Mus musculus GN=Ubc PE=1 SV=2	5	4		13.4062	14.2929	22.6633	16.7875	25.1566	38.6207	26.3601	30.0458	12.9953	15.9059
sp|Q9EPL2|CSTN1_MOUSE	Clstn1	Calsyntenin-1 OS=Mus musculus GN=Clstn1 PE=1 SV=1	2	1		9.74783	10.8747	8.93308	9.85186	14.9533	13.3465	14.2895	14.1964	15.0868	8.89066
sp|P70333|HNRH2_MOUSE	Hnrnph2	Heterogeneous nuclear ribonucleoprotein H2 OS=Mus musculus GN=Hnrnph2 PE=1 SV=1	1	1		16.6887	16.9601	17.5068	17.0519	10.8804	12.1116	9.0514	10.6812	14.2901	11.6376
sp|P59279|RAB2B_MOUSE	Rab2b	Ras-related protein Rab-2B OS=Mus musculus GN=Rab2b PE=1 SV=1	1	2		12.1058	12.0149	11.5649	11.8952	16.8746	16.483	14.9523	16.1033	13.9	11.7658
sp|P84244|H33_MOUSE	H3f3a	Histone H3.3 OS=Mus musculus GN=H3f3a PE=1 SV=2	2	1		23.5968	18.9874	28.6549	23.7464	13.6056	15.4793	13.4238	14.1696	13.5645	15.7325
sp|P35979|RL12_MOUSE	Rpl12	60S ribosomal protein L12 OS=Mus musculus GN=Rpl12 PE=1 SV=2	5	6		12.3222	12.5753	12.1555	12.351	14.6725	14.658	15.5894	14.9733	14.0412	11.8007
sp|P10605|CATB_MOUSE	Ctsb	Cathepsin B OS=Mus musculus GN=Ctsb PE=1 SV=2	4	3		9.12682	8.80823	10.6287	9.52126	20.1257	15.541	19.6269	18.4312	13.1517	11.2568
sp|Q8CGP2|H2B1P_MOUSE	Hist1h2bp	Histone H2B type 1-P OS=Mus musculus GN=Hist1h2bp PE=1 SV=3	6	10		15.2232	13.0294	16.5386	14.9304	19.5654	22.2396	19.7713	20.5254	13.1885	12.6224
sp|Q920E5|FPPS_MOUSE	Fdps	Farnesyl pyrophosphate synthase OS=Mus musculus GN=Fdps PE=1 SV=1	2	1		15.1302	15.1642	14.0348	14.7764	11.5941	10.6103	11.5589	11.2544	14.6763	11.5535
sp|Q9JLV1|BAG3_MOUSE	Bag3	BAG family molecular chaperone regulator 3 OS=Mus musculus GN=Bag3 PE=1 SV=2	1	1		11.0495	11.3791	9.9506	10.7931	17.0761	18.8663	18.2002	18.0475	13.7533	11.5791
##sp|Q8C3S2|TNG6_MOUSE	##Tango6	####Transport and Golgi organization protein 6 homolog OS=Mus musculus GN=Tango6 PE=1 SV=1	1	1		0.59138	0.454506	0.61387	0.553252	31.0097	31.3677	30.247	30.8748	11.7166	11.2885
sp|P07091|S10A4_MOUSE	S100a4	Protein S100-A4 OS=Mus musculus GN=S100a4 PE=1 SV=1	3	4		18.051	17.5484	18.1539	17.9178	13.141	12.7236	12.0969	12.6538	14.1263	13.0267
sp|P14069|S10A6_MOUSE	S100a6	Protein S100-A6 OS=Mus musculus GN=S100a6 PE=1 SV=3	3	2		8.74216	11.642	9.45921	9.94778	17.4655	15.1845	14.6733	15.7744	14.4475	9.71045
sp|P14152|MDHC_MOUSE	Mdh1	Malate dehydrogenase, cytoplasmic OS=Mus musculus GN=Mdh1 PE=1 SV=3	8	7		9.78854	9.68	9.75199	9.74018	14.7139	12.7528	14.6748	14.0471	14.1895	10.6397
sp|P47962|RL5_MOUSE	Rpl5	60S ribosomal protein L5 OS=Mus musculus GN=Rpl5 PE=1 SV=3	3	2		16.4359	15.9467	18.6636	17.0154	12.1561	10.8714	11.6939	11.5738	14.9715	12.7223
sp|Q8BP47|SYNC_MOUSE	Nars	Asparagine--tRNA ligase, cytoplasmic OS=Mus musculus GN=Nars PE=1 SV=2	1	1		17.1389	19.6331	19.7238	18.8319	16.2809	20.4292	15.8615	17.5239	14.6815	12.131
sp|Q9Z1Z0|USO1_MOUSE	Uso1	General vesicular transport factor p115 OS=Mus musculus GN=Uso1 PE=1 SV=2	1	2		15.0094	16.7327	21.6103	17.7841	12.8375	19.5375	13.4928	15.2893	15.4698	11.8856
sp|Q61398|PCOC1_MOUSE	Pcolce	Procollagen C-endopeptidase enhancer 1 OS=Mus musculus GN=Pcolce PE=1 SV=2	6	7		11.9493	11.338	13.8354	12.3743	17.3997	19.8807	18.17	18.4834	13.5646	12.215
sp|P33434|MMP2_MOUSE	Mmp2	72 kDa type IV collagenase OS=Mus musculus GN=Mmp2 PE=1 SV=1	7	7		7.93657	7.44814	12.6064	9.33038	22.1166	26.3573	21.7599	23.4113	13.4203	12.6277
sp|Q9CQQ8|LSM7_MOUSE	Lsm7	U6 snRNA-associated Sm-like protein LSm7 OS=Mus musculus GN=Lsm7 PE=1 SV=1	1	1		11.2429	11.4486	7.30761	9.9997	15.3772	13.2035	13.9747	14.1851	12.8571	9.99247
sp|P63330|PP2AA_MOUSE	Ppp2ca	Serine/threonine-protein phosphatase 2A catalytic subunit alpha isoform OS=Mus musculus GN=Ppp2ca PE=1 SV=1	2	2		15.1183	14.8156	15.4412	15.125	13.9326	13.2001	13.0039	13.3789	14.2579	12.1318
sp|P62869|ELOB_MOUSE	Elob	Elongin-B OS=Mus musculus GN=Elob PE=1 SV=1	1	2		19.6996	18.736	16.6528	18.3628	9.6869	10.9452	9.08858	9.9069	15.5046	12.4456
sp|Q9R1P4|PSA1_MOUSE	Psma1	Proteasome subunit alpha type-1 OS=Mus musculus GN=Psma1 PE=1 SV=1	4	6		10.9959	10.9858	10.5497	10.8438	14.8967	13.8973	15.5538	14.7826	14.0434	10.7664
sp|P25785|TIMP2_MOUSE	Timp2	Metalloproteinase inhibitor 2 OS=Mus musculus GN=Timp2 PE=1 SV=2	3	4		14.6332	14.2471	17.5044	15.4616	17.5564	19.8555	16.108	17.84	14.1256	12.5856
sp|A7E3W2|LG3BP_BOVIN_contaminant	LGALS3BP	Galectin-3-binding protein OS=Bos taurus GN=LGALS3BP PE=1 SV=1	3	2		13.8462	14.2446	12.3136	13.4681	16.2955	13.4457	16.4334	15.3915	14.092	10.1424
sp|P45376|ALDR_MOUSE	Akr1b1	Aldose reductase OS=Mus musculus GN=Akr1b1 PE=1 SV=3	7	7		20.9242	20.3791	20.6157	20.6397	7.69623	6.38596	7.07982	7.054	15.2759	13.0197
sp|Q9Z0J0|NPC2_MOUSE	Npc2	Epididymal secretory protein E1 OS=Mus musculus GN=Npc2 PE=1 SV=1	2	5		14.9051	14.3583	14.7967	14.6867	18.553	20.8935	16.5215	18.656	13.6198	11.8348
sp|Q61553|FSCN1_MOUSE	Fscn1	Fascin OS=Mus musculus GN=Fscn1 PE=1 SV=4	5	5		15.5554	15.7731	13.1327	14.8204	10.7845	8.77802	9.72172	9.76142	14.9905	11.2687
sp|Q61704|ITIH3_MOUSE	Itih3	Inter-alpha-trypsin inhibitor heavy chain H3 OS=Mus musculus GN=Itih3 PE=1 SV=3	4	2		12.4758	12.6254	13.6671	12.9227	13.8426	12.6958	14.9335	13.824	14.5576	11.4068
sp|P26350|PTMA_MOUSE	Ptma	Prothymosin alpha OS=Mus musculus GN=Ptma PE=1 SV=2	1	1		20.0875	20.0872	19.7884	19.9877	9.19886	9.4398	7.84	8.82622	15.7793	13.896
sp|P26231|CTNA1_MOUSE	Ctnna1	Catenin alpha-1 OS=Mus musculus GN=Ctnna1 PE=1 SV=1	1	2		12.4924	12.9252	13.1366	12.8514	15.6809	16.3813	16.031	16.031	14.8777	12.3185
sp|P62900|RL31_MOUSE	Rpl31	60S ribosomal protein L31 OS=Mus musculus GN=Rpl31 PE=1 SV=1	2	1		20.2912	23.9418	28.1853	24.1394	11.9857	11.7358	10.9298	11.5504	13.3532	14.5133
sp|Q9CWZ3|RBM8A_MOUSE	Rbm8a	RNA-binding protein 8A OS=Mus musculus GN=Rbm8a PE=1 SV=4	1	3		12.9597	12.6912	12.8592	12.8367	16.1607	16.748	15.3592	16.0893	14.4857	11.8045
sp|P34022|RANG_MOUSE	Ranbp1	Ran-specific GTPase-activating protein OS=Mus musculus GN=Ranbp1 PE=1 SV=2	2	3		24.7347	24.3887	20.2546	23.126	3.36968	6.56169	2.7202	4.21719	15.5654	12.4538
sp|P08003|PDIA4_MOUSE	Pdia4	Protein disulfide-isomerase A4 OS=Mus musculus GN=Pdia4 PE=1 SV=3	2	1		12.1501	11.5294	9.72763	11.1357	14.9203	16.3614	16.7427	16.0081	14.6778	11.332
sp|Q9R0E2|PLOD1_MOUSE	Plod1	Procollagen-lysine,2-oxoglutarate 5-dioxygenase 1 OS=Mus musculus GN=Plod1 PE=1 SV=1	1	2		13.3975	12.8852	15.5196	13.9341	20.2769	24.7218	20.1668	21.7218	13.2206	13.3375
sp|Q61166|MARE1_MOUSE	Mapre1	Microtubule-associated protein RP/EB family member 1 OS=Mus musculus GN=Mapre1 PE=1 SV=3	1	2		17.9444	17.5645	21.9712	19.16	14.6816	16.7762	15.3038	15.5872	15.3112	14.1518
sp|Q9R1P1|PSB3_MOUSE	Psmb3	Proteasome subunit beta type-3 OS=Mus musculus GN=Psmb3 PE=1 SV=1	2	2		10.2466	10.2903	13.2519	11.2629	17.4523	13.7684	16.4066	15.8758	13.1482	10.3908
sp|Q4KML4|ABRAL_MOUSE	Abracl	Costars family protein ABRACL OS=Mus musculus GN=Abracl PE=1 SV=1	1	1		17.847	17.1652	23.7175	19.5766	19.2118	29.3852	19.7604	22.7858	11.7217	16.196
sp|Q8BHG1|NRDC_MOUSE	Nrdc	Nardilysin OS=Mus musculus GN=Nrdc PE=1 SV=1	1	1		11.1003	9.87092	10.1507	10.374	13.5208	13.0654	15.5627	14.0496	13.6227	10.7584
sp|P22777|PAI1_MOUSE	Serpine1	Plasminogen activator inhibitor 1 OS=Mus musculus GN=Serpine1 PE=1 SV=1	2	1		8.09418	7.8437	10.9245	8.95413	20.6309	16.981	22.1771	19.9297	12.3611	11.2064
sp|A6X935|ITIH4_MOUSE	Itih4	Inter alpha-trypsin inhibitor, heavy chain 4 OS=Mus musculus GN=Itih4 PE=1 SV=2	1	3		11.9576	16.0376	10.0768	12.6907	10.7761	13.3233	16.6179	13.5724	13.5813	11.0969
sp|P04186|CFAB_MOUSE	Cfb	Complement factor B OS=Mus musculus GN=Cfb PE=1 SV=2	2	3		12.9906	12.3445	11.0767	12.1372	13.135	12.2358	12.6783	12.6831	14.8396	11.673
sp|O35215|DOPD_MOUSE	Ddt	D-dopachrome decarboxylase OS=Mus musculus GN=Ddt PE=1 SV=3	1	1		11.9123	9.57875	9.52619	10.3391	16.9436	14.5272	14.5162	15.329	14.0153	10.4663
sp|P16110|LEG3_MOUSE	Lgals3	Galectin-3 OS=Mus musculus GN=Lgals3 PE=1 SV=3	7	9		9.69777	9.82613	10.3083	9.94406	18.5201	17.6171	18.9255	18.3542	13.707	11.2226
sp|Q9WUU7|CATZ_MOUSE	Ctsz	Cathepsin Z OS=Mus musculus GN=Ctsz PE=1 SV=1	3	2		11.8044	12.378	8.96203	11.0481	15.0724	19.8729	12.8498	15.9317	14.9782	8.57444
sp|P62827|RAN_MOUSE	Ran	GTP-binding nuclear protein Ran OS=Mus musculus GN=Ran PE=1 SV=3	4	5		17.0302	16.3386	16.0087	16.4591	14.8314	15.5455	13.5984	14.6585	14.7513	12.7812
sp|P49182|HEP2_MOUSE	Serpind1	Heparin cofactor 2 OS=Mus musculus GN=Serpind1 PE=1 SV=1	1	2		9.96872	12.0897	12.8394	11.6326	13.4065	11.6139	13.7631	12.9278	16.3494	11.138
sp|P39061|COIA1_MOUSE	Col18a1	Collagen alpha-1(XVIII) chain OS=Mus musculus GN=Col18a1 PE=1 SV=4	3	4		8.83701	10.0229	14.994	11.2847	23.3846	28.4935	25.1725	25.6835	12.0534	14.1155
sp|P99026|PSB4_MOUSE	Psmb4	Proteasome subunit beta type-4 OS=Mus musculus GN=Psmb4 PE=1 SV=1	2	2		10.6891	10.8584	11.3867	10.9781	14.8758	14.9137	15.9009	15.2301	14.0838	10.8823
sp|P24527|LKHA4_MOUSE	Lta4h	Leukotriene A-4 hydrolase OS=Mus musculus GN=Lta4h PE=1 SV=4	4	4		11.979	14.0868	10.6092	12.225	12.2545	13.6552	14.7679	13.5592	13.654	9.87513
sp|P56480|ATPB_MOUSE	Atp5b	ATP synthase subunit beta, mitochondrial OS=Mus musculus GN=Atp5b PE=1 SV=2	5	5		12.4736	11.4018	11.8112	11.8955	12.8277	11.9028	12.7773	12.5026	14.1478	11.641
sp|P08121|CO3A1_MOUSE	Col3a1	Collagen alpha-1(III) chain OS=Mus musculus GN=Col3a1 PE=1 SV=4	11	13		8.90041	8.83084	8.12837	8.61987	17.0728	15.7345	16.9117	16.573	13.7275	10.4828
sp|Q8BKC5|IPO5_MOUSE	Ipo5	Importin-5 OS=Mus musculus GN=Ipo5 PE=1 SV=3	1	1		17.0652	17.7327	15.5477	16.7819	9.2943	15.2808	9.57802	11.3844	16.5651	12.9011
sp|Q61703|ITIH2_MOUSE	Itih2	Inter-alpha-trypsin inhibitor heavy chain H2 OS=Mus musculus GN=Itih2 PE=1 SV=1	7	10		11.5145	11.4936	11.182	11.3967	13.7366	11.9858	13.7372	13.1532	14.5309	10.9839
sp|O55023|IMPA1_MOUSE	Impa1	Inositol monophosphatase 1 OS=Mus musculus GN=Impa1 PE=1 SV=1	4	2		8.50452	9.03541	8.96322	8.83439	16.2571	14.2207	15.4876	15.3218	14.2313	10.4977
tr|Q91XX1|Q91XX1_MOUSE	Pcdhgc3	Protocadherin gamma C3 OS=Mus musculus GN=Pcdhgc3 PE=1 SV=1	1	1		13.6092	12.8112	20.8953	15.7719	12.1783	0.883992	12.3657	8.47601	14.7147	13.2844
sp|Q8R429|AT2A1_MOUSE	Atp2a1	Sarcoplasmic/endoplasmic reticulum calcium ATPase 1 OS=Mus musculus GN=Atp2a1 PE=1 SV=1	3	3		20.5536	17.2922	18.7552	18.867	10.3632	11.4925	9.44964	10.4351	15.1845	12.1954
sp|Q1XH17|TRI72_MOUSE	Trim72	Tripartite motif-containing protein 72 OS=Mus musculus GN=Trim72 PE=1 SV=1	4	5		17.9994	18.9314	21.2591	19.3966	12.2824	14.0604	13.2699	13.2042	13.6699	13.3089
sp|P16015|CAH3_MOUSE	Ca3	Carbonic anhydrase 3 OS=Mus musculus GN=Ca3 PE=1 SV=3	2	2		13.3642	14.5304	14.9888	14.2945	15.0549	14.1801	14.6016	14.6122	14.111	11.9102
sp|Q60972|RBBP4_MOUSE	Rbbp4	Histone-binding protein RBBP4 OS=Mus musculus GN=Rbbp4 PE=1 SV=5	1	2		11.9981	13.4972	11.9232	12.4728	13.4902	13.5295	10.9242	12.648	14.5294	12.7053
sp|P63158|HMGB1_MOUSE	Hmgb1	High mobility group protein B1 OS=Mus musculus GN=Hmgb1 PE=1 SV=2	1	3		17.1343	16.5282	12.3853	15.3493	13.5227	15.2851	13.3058	14.0379	14.2176	12.8592
##sp|Q3U0K8|OGFD1_MOUSE	##Ogfod1	####Prolyl 3-hydroxylase OGFOD1 OS=Mus musculus GN=Ogfod1 PE=1 SV=1	2	2		11.3173	9.49228	6.84808	9.21923	15.6497	11.3076	12.0977	13.0183	14.4421	10.429
sp|Q9JMH6|TRXR1_MOUSE	Txnrd1	Thioredoxin reductase 1, cytoplasmic OS=Mus musculus GN=Txnrd1 PE=1 SV=3	4	2		10.5857	11.0143	11.27	10.9567	13.2705	11.9283	14.817	13.3386	14.8246	11.7388
sp|Q9Z1Q5|CLIC1_MOUSE	Clic1	Chloride intracellular channel protein 1 OS=Mus musculus GN=Clic1 PE=1 SV=3	5	3		17.0085	17.1583	17.5273	17.2314	11.0915	10.2084	11.1335	10.8111	14.5553	12.3525
sp|P80317|TCPZ_MOUSE	Cct6a	T-complex protein 1 subunit zeta OS=Mus musculus GN=Cct6a PE=1 SV=3	1	1		14.6953	15.2933	18.772	16.2535	15.0499	12.5139	12.9564	13.5067	16.297	12.4614
sp|Q64433|CH10_MOUSE	Hspe1	10 kDa heat shock protein, mitochondrial OS=Mus musculus GN=Hspe1 PE=1 SV=2	1	5		14.0669	12.5231	14.9606	13.8502	12.452	12.605	12.3006	12.4525	15.9249	12.0082
sp|Q91ZJ5|UGPA_MOUSE	Ugp2	UTP--glucose-1-phosphate uridylyltransferase OS=Mus musculus GN=Ugp2 PE=1 SV=3	4	3		10.737	11.1066	10.564	10.8026	15.9826	18.7406	16.4972	17.0735	14.6703	11.8182
sp|Q61702|ITIH1_MOUSE	Itih1	Inter-alpha-trypsin inhibitor heavy chain H1 OS=Mus musculus GN=Itih1 PE=1 SV=2	3	1		12.1276	11.2739	11.6853	11.6956	14.7024	13.4641	13.5041	13.8902	15.0307	11.5102
sp|P32921|SYWC_MOUSE	Wars	Tryptophan--tRNA ligase, cytoplasmic OS=Mus musculus GN=Wars PE=1 SV=2	1	1		15.9881	16.5558	15.4466	15.9968	14.9952	14.3089	16.5795	15.2945	13.6036	13.8817
sp|Q9CPY7|AMPL_MOUSE	Lap3	Cytosol aminopeptidase OS=Mus musculus GN=Lap3 PE=1 SV=3	3	2		11.1033	10.5665	10.7081	10.7926	13.6325	12.3567	13.8088	13.266	14.9681	10.6037
sp|P51855|GSHB_MOUSE	Gss	Glutathione synthetase OS=Mus musculus GN=Gss PE=1 SV=1	3	3		7.92716	8.08561	7.41277	7.80852	17.991	15.9758	17.0499	17.0056	13.5476	10.4315
sp|Q61171|PRDX2_MOUSE	Prdx2	Peroxiredoxin-2 OS=Mus musculus GN=Prdx2 PE=1 SV=3	8	9		11.4303	10.5307	10.2865	10.7492	16.9979	16.1207	16.6746	16.5977	14.4677	11.0927
sp|Q9WUZ5|TNNI1_MOUSE	Tnni1	Troponin I, slow skeletal muscle OS=Mus musculus GN=Tnni1 PE=1 SV=3	1	1		12.4153	13.2481	16.8626	14.1753	16.4058	15.3515	16.7151	16.1575	13.3514	10.4815
sp|P62301|RS13_MOUSE	Rps13	40S ribosomal protein S13 OS=Mus musculus GN=Rps13 PE=1 SV=2	1	1		13.63	13.032	16.6163	14.4261	16.6474	13.2087	16.624	15.4934	13.6062	12.3497
sp|P62774|MTPN_MOUSE	Mtpn	Myotrophin OS=Mus musculus GN=Mtpn PE=1 SV=2	2	4		23.0255	22.7515	26.7796	24.1855	9.43316	9.21587	8.85642	9.16849	14.8744	14.0721
sp|P04247|MYG_MOUSE	Mb	Myoglobin OS=Mus musculus GN=Mb PE=1 SV=3	2	2		13.03	12.1797	17.4073	14.2057	22.8572	26.4536	22.6436	23.9848	13.8284	14.2431
sp|O35685|NUDC_MOUSE	Nudc	Nuclear migration protein nudC OS=Mus musculus GN=Nudc PE=1 SV=1	4	6		12.3142	13.0731	14.5543	13.3139	17.8153	27.9731	18.2226	21.337	15.7043	12.4623
sp|P62830|RL23_MOUSE	Rpl23	60S ribosomal protein L23 OS=Mus musculus GN=Rpl23 PE=1 SV=1	2	1		19.0919	17.8923	25.2022	20.7288	13.7852	13.2646	14.1877	13.7459	13.3143	13.3377
sp|P29416|HEXA_MOUSE	Hexa	Beta-hexosaminidase subunit alpha OS=Mus musculus GN=Hexa PE=1 SV=2	1	1		12.126	11.824	12.8055	12.2519	15.0555	12.3406	14.4425	13.9462	16.6584	11.0165
sp|Q61646|HPT_MOUSE	Hp	Haptoglobin OS=Mus musculus GN=Hp PE=1 SV=1	5	6		10.9831	10.5865	9.27432	10.2813	12.9603	12.617	12.0582	12.5452	14.4931	10.9014
sp|Q922R8|PDIA6_MOUSE	Pdia6	Protein disulfide-isomerase A6 OS=Mus musculus GN=Pdia6 PE=1 SV=3	1	1		11.5663	10.216	13.6222	11.8015	19.8059	20.3395	20.0839	20.0764	13.0766	12.4404
##tr|A2A9S6|A2A9S6_MOUSE	##Agbl4	####Cytosolic carboxypeptidase 6 OS=Mus musculus GN=Agbl4 PE=4 SV=1	2	3		8.01199	7.40875	10.1809	8.53386	20.162	17.3944	21.2671	19.6078	13.3607	11.1777
sp|Q3U962|CO5A2_MOUSE	Col5a2	Collagen alpha-2(V) chain OS=Mus musculus GN=Col5a2 PE=1 SV=1	3	6		11.635	11.0794	12.2674	11.6606	20.5766	23.9285	19.8212	21.4421	13.1411	12.0773
sp|P20108|PRDX3_MOUSE	Prdx3	Thioredoxin-dependent peroxide reductase, mitochondrial OS=Mus musculus GN=Prdx3 PE=1 SV=1	2	1		6.59697	5.08293	4.77103	5.48364	21.3306	22.1171	21.9991	21.8156	13.0495	10.6556
sp|P12367|KAP2_MOUSE	Prkar2a	cAMP-dependent protein kinase type II-alpha regulatory subunit OS=Mus musculus GN=Prkar2a PE=1 SV=2	1	1		10.6324	10.8672	13.4542	11.6512	15.708	14.4137	14.9462	15.0226	14.7874	11.591
sp|Q62165|DAG1_MOUSE	Dag1	Dystroglycan OS=Mus musculus GN=Dag1 PE=1 SV=4	5	6		14.4374	14.1053	14.829	14.4573	14.1492	13.2629	13.7372	13.7164	14.343	11.6728
sp|Q9DCT8|CRIP2_MOUSE	Crip2	Cysteine-rich protein 2 OS=Mus musculus GN=Crip2 PE=1 SV=1	1	2		33.4168	32.5653	58.0954	41.3592	6.13011	4.3192	4.65469	5.03467	14.9686	20.1522
sp|Q9QUI0|RHOA_MOUSE	Rhoa	Transforming protein RhoA OS=Mus musculus GN=Rhoa PE=1 SV=1	2	2		13.8971	13.7201	12.1058	13.241	13.5867	11.6761	12.945	12.7359	12.8102	9.40568
sp|Q91YR9|PTGR1_MOUSE	Ptgr1	Prostaglandin reductase 1 OS=Mus musculus GN=Ptgr1 PE=1 SV=2	1	1		10.6106	12.2987	12.906	11.9384	13.8136	11.1591	12.6118	12.5282	13.8771	12.0107
sp|P05201|AATC_MOUSE	Got1	Aspartate aminotransferase, cytoplasmic OS=Mus musculus GN=Got1 PE=1 SV=3	5	4		8.94509	8.68699	8.51391	8.71533	15.8442	13.5582	14.7388	14.7137	14.4177	10.8207
sp|Q8BKG3|PTK7_MOUSE	Ptk7	Inactive tyrosine-protein kinase 7 OS=Mus musculus GN=Ptk7 PE=1 SV=1	1	2		10.108	9.89486	9.18312	9.72865	14.5563	16.3885	17.2545	16.0664	12.782	9.85698
sp|P84084|ARF5_MOUSE	Arf5	ADP-ribosylation factor 5 OS=Mus musculus GN=Arf5 PE=1 SV=2	1	1		14.6982	14.6756	17.0182	15.464	16.3154	18.7323	17.4161	17.4879	14.8939	12.7533
sp|O35295|PURB_MOUSE	Purb	Transcriptional activator protein Pur-beta OS=Mus musculus GN=Purb PE=1 SV=3	2	1		15.031	14.993	16.0781	15.3674	12.7058	14.2643	13.1389	13.3697	14.6723	11.6677
sp|P63163|RSMN_MOUSE	Snrpn	Small nuclear ribonucleoprotein-associated protein N OS=Mus musculus GN=Snrpn PE=1 SV=1	2	2		9.26988	9.88245	10.9648	10.0391	19.845	20.5343	19.7348	20.038	12.3433	11.2014
sp|Q6ZWN5|RS9_MOUSE	Rps9	40S ribosomal protein S9 OS=Mus musculus GN=Rps9 PE=1 SV=3	2	3		12.4215	13.0593	16.9272	14.136	16.851	25.2843	15.6744	19.2699	13.3265	14.466
sp|Q9R0Y5|KAD1_MOUSE	Ak1	Adenylate kinase isoenzyme 1 OS=Mus musculus GN=Ak1 PE=1 SV=1	1	5		21.8284	22.6819	12.9849	19.1651	7.68019	16.4628	7.5346	10.5592	14.8997	11.9819
sp|P50247|SAHH_MOUSE	Ahcy	Adenosylhomocysteinase OS=Mus musculus GN=Ahcy PE=1 SV=3	2	5		18.8571	19.8736	11.9854	16.9054	8.53265	18.2849	8.32588	11.7145	14.9919	12.373
sp|P00761|TRYP_PIG_contaminant		Trypsin OS=Sus scrofa PE=1 SV=1	10	11		10.408	10.1244	6.71006	9.08084	14.1867	12.6462	12.5047	13.1125	14.6333	8.60674
sp|P99027|RLA2_MOUSE	Rplp2	60S acidic ribosomal protein P2 OS=Mus musculus GN=Rplp2 PE=1 SV=3	5	6		15.7527	16.4289	18.1503	16.7773	11.5905	9.98766	11.0456	10.8746	13.9615	12.2306
sp|P61161|ARP2_MOUSE	Actr2	Actin-related protein 2 OS=Mus musculus GN=Actr2 PE=1 SV=1	1	1		16.2432	16.9034	22.2277	18.4581	10.4925	14.9735	15.8136	13.7599	12.8735	14.2569
sp|Q9WTR5|CAD13_MOUSE	Cdh13	Cadherin-13 OS=Mus musculus GN=Cdh13 PE=1 SV=2	3	1		9.98817	7.84743	11.3723	9.73597	18.7957	20.0143	19.7562	19.5221	13.1048	11.4148
sp|P80318|TCPG_MOUSE	Cct3	T-complex protein 1 subunit gamma OS=Mus musculus GN=Cct3 PE=1 SV=1	2	1		20.5034	21.2163	25.5959	22.4385	14.971	17.631	13.7163	15.4395	13.9497	14.7253
sp|Q9WU28|PFD5_MOUSE	Pfdn5	Prefoldin subunit 5 OS=Mus musculus GN=Pfdn5 PE=1 SV=1	1	1		10.1452	9.78912	11.5167	10.4837	16.2038	15.4677	18.5455	16.739	13.9889	10.717
sp|P51885|LUM_MOUSE	Lum	Lumican OS=Mus musculus GN=Lum PE=1 SV=2	1	3		12.2254	12.2836	12.5937	12.3676	12.7071	11.3103	12.3961	12.1378	14.7508	10.9378
sp|Q99MN1|SYK_MOUSE	Kars	Lysine--tRNA ligase OS=Mus musculus GN=Kars PE=1 SV=1	1	3		11.8169	11.7134	12.2782	11.9362	15.1486	18.3475	17.3331	16.9431	14.87	11.8758
sp|Q9Z0N1|IF2G_MOUSE	Eif2s3x	Eukaryotic translation initiation factor 2 subunit 3, X-linked OS=Mus musculus GN=Eif2s3x PE=1 SV=2	4	4		19.384	18.2401	20.4525	19.3589	13.7854	13.9445	12.3226	13.3508	14.1356	13.6504
sp|Q99KI0|ACON_MOUSE	Aco2	Aconitate hydratase, mitochondrial OS=Mus musculus GN=Aco2 PE=1 SV=1	2	2		17.1817	16.9091	18.211	17.434	7.9618	8.38429	8.16327	8.16979	14.7725	12.417
sp|P40124|CAP1_MOUSE	Cap1	Adenylyl cyclase-associated protein 1 OS=Mus musculus GN=Cap1 PE=1 SV=4	2	1		12.3576	12.3296	16.4055	13.6975	19.5699	11.7443	14.653	15.3224	14.0157	11.7508
sp|O09167|RL21_MOUSE	Rpl21	60S ribosomal protein L21 OS=Mus musculus GN=Rpl21 PE=1 SV=3	1	1		20.3933	18.7134	19.6201	19.5756	13.6293	14.1884	13.2886	13.7021	13.7627	12.8777
sp|Q99PL5|RRBP1_MOUSE	Rrbp1	Ribosome-binding protein 1 OS=Mus musculus GN=Rrbp1 PE=1 SV=2	1	2		35.2225	33.0075	43.8255	37.3519	2.97563	3.18096	3.89682	3.35114	14.8025	17.5506
sp|P35527|K1C9_HUMAN_contaminant	KRT9	Keratin, type I cytoskeletal 9 OS=Homo sapiens GN=KRT9 PE=1 SV=3	3	3		12.4191	6.71815	7.58337	8.90687	16.1418	19.9044	19.7852	18.6104	11.666	14.4187
sp|P23198|CBX3_MOUSE	Cbx3	Chromobox protein homolog 3 OS=Mus musculus GN=Cbx3 PE=1 SV=2	1	1		22.0756	20.8568	29.0609	23.9978	12.4088	13.6589	13.091	13.0529	14.1251	14.883
sp|P05132|KAPCA_MOUSE	Prkaca	cAMP-dependent protein kinase catalytic subunit alpha OS=Mus musculus GN=Prkaca PE=1 SV=3	1	6		16.3776	17.2396	19.202	17.6064	12.715	12.2143	12.1184	12.3492	14.4024	12.4037
sp|O88456|CPNS1_MOUSE	Capns1	Calpain small subunit 1 OS=Mus musculus GN=Capns1 PE=1 SV=1	2	3		12.9437	12.0358	13.2343	12.7379	16.0576	14.9292	16.1857	15.7242	13.8781	11.6365
sp|O35350|CAN1_MOUSE	Capn1	Calpain-1 catalytic subunit OS=Mus musculus GN=Capn1 PE=1 SV=1	2	3		9.92677	9.1576	10.488	9.85744	17.1877	19.9492	16.472	17.8696	14.7019	11.4304
sp|P70677|CASP3_MOUSE	Casp3	Caspase-3 OS=Mus musculus GN=Casp3 PE=1 SV=1	1	1		14.0146	15.2916	13.9246	14.4103	8.97104	10.8394	14.3663	11.3922	14.1387	10.8851
sp|Q9CYT6|CAP2_MOUSE	Cap2	Adenylyl cyclase-associated protein 2 OS=Mus musculus GN=Cap2 PE=1 SV=1	1	4		11.7257	11.2895	10.5805	11.1986	17.2895	15.5941	14.8992	15.9276	14.448	10.5984
tr|Q9QUK9|Q9QUK9_MOUSE	Try5	MCG15083 OS=Mus musculus GN=Try5 PE=1 SV=1	5	5		9.78094	9.83674	7.43958	9.01909	13.9331	11.5424	12.0961	12.5239	14.8403	9.65986
sp|P60867|RS20_MOUSE	Rps20	40S ribosomal protein S20 OS=Mus musculus GN=Rps20 PE=1 SV=1	1	2		14.4594	13.5021	13.4519	13.8045	13.6696	9.94163	14.3834	12.6649	13.7313	8.20109
sp|P24452|CAPG_MOUSE	Capg	Macrophage-capping protein OS=Mus musculus GN=Capg PE=1 SV=2	2	3		18.9944	17.6163	20.6102	19.0736	16.6699	16.8328	16.8209	16.7745	12.5037	12.4117
sp|Q9WV06|ANKR2_MOUSE	Ankrd2	Ankyrin repeat domain-containing protein 2 OS=Mus musculus GN=Ankrd2 PE=1 SV=3	1	2		18.3038	17.7765	17.3007	17.7937	11.3433	12.6013	11.1776	11.7074	13.178	12.3135
sp|P62821|RAB1A_MOUSE	Rab1A	Ras-related protein Rab-1A OS=Mus musculus GN=Rab1A PE=1 SV=3	2	5		10.0883	10.1927	13.3382	11.2064	15.0887	16.0431	18.2827	16.4715	14.5394	12.2905
tr|Q9Z1A1|Q9Z1A1_MOUSE	Tfg	TFG protein OS=Mus musculus GN=Tfg PE=1 SV=1	1	1		10.4026	9.81028	10.1408	10.1179	15.8297	13.8748	15.5655	15.09	13.6213	9.42771
sp|Q9CQ60|6PGL_MOUSE	Pgls	6-phosphogluconolactonase OS=Mus musculus GN=Pgls PE=1 SV=1	1	1		15.7613	16.0011	17.1104	16.291	12.5774	11.7594	12.1224	12.1531	14.5975	12.2795
sp|Q9Z175|LOXL3_MOUSE	Loxl3	Lysyl oxidase homolog 3 OS=Mus musculus GN=Loxl3 PE=1 SV=2	1	1		11.1191	11.577	12.1503	11.6155	16.2049	21.0435	21.5608	19.6031	14.8503	12.532
tr|O08797|O08797_MOUSE	Serpinb9	SPI6 OS=Mus musculus GN=Serpinb9 PE=1 SV=1	1	1		13.5052	12.5501	13.5677	13.2077	12.8915	12.6692	13.4997	13.0201	13.8772	12.2162
sp|P61971|NTF2_MOUSE	Nutf2	Nuclear transport factor 2 OS=Mus musculus GN=Nutf2 PE=1 SV=1	2	2		12.8154	12.1387	10.7042	11.8861	14.4854	13.127	15.194	14.2688	14.6216	12.0549
sp|Q6ZWY3|RS27L_MOUSE	Rps27l	40S ribosomal protein S27-like OS=Mus musculus GN=Rps27l PE=1 SV=3	1	2		14.8495	12.6111	12.7625	13.4077	14.1068	13.4926	13.6725	13.7573	15.0693	11.357
sp|P19221|THRB_MOUSE	F2	Prothrombin OS=Mus musculus GN=F2 PE=1 SV=1	5	5		13.2345	13.3893	15.9661	14.1966	15.4284	14.0203	16.8471	15.4319	14.5221	12.25
sp|Q61207|SAP_MOUSE	Psap	Prosaposin OS=Mus musculus GN=Psap PE=1 SV=2	2	2		16.2415	16.9543	15.3003	16.1653	11.4146	10.5316	10.6501	10.8654	14.7507	9.81226
sp|P62835|RAP1A_MOUSE	Rap1a	Ras-related protein Rap-1A OS=Mus musculus GN=Rap1a PE=1 SV=1	1	1		16.0643	14.3207	15.9207	15.4352	14.9658	16.3882	14.6454	15.3331	14.694	12.3037
sp|P70296|PEBP1_MOUSE	Pebp1	Phosphatidylethanolamine-binding protein 1 OS=Mus musculus GN=Pebp1 PE=1 SV=3	4	3		19.369	18.551	18.5531	18.8244	11.1395	13.8321	10.777	11.9162	16.0098	12.8346
sp|Q8R121|ZPI_MOUSE	Serpina10	Protein Z-dependent protease inhibitor OS=Mus musculus GN=Serpina10 PE=1 SV=1	1	2		10.307	10.5037	10.1066	10.3058	14.8019	12.1364	15.8248	14.2544	13.9509	10.8324
sp|P62245|RS15A_MOUSE	Rps15a	40S ribosomal protein S15a OS=Mus musculus GN=Rps15a PE=1 SV=2	1	1		12.6071	12.2211	14.3016	13.0432	17.6771	18.3741	17.8334	17.9615	13.373	10.7118
sp|Q9WTX8|MD1L1_MOUSE	Mad1l1	Mitotic spindle assembly checkpoint protein MAD1 OS=Mus musculus GN=Mad1l1 PE=1 SV=1	2	3		12.0808	13.1117	11.1048	12.0991	9.78397	11.8796	10.7322	10.7986	15.0782	10.5301
sp|Q91V12|BACH_MOUSE	Acot7	Cytosolic acyl coenzyme A thioester hydrolase OS=Mus musculus GN=Acot7 PE=1 SV=2	2	1		11.7449	13.5956	16.9347	14.0917	15.2186	11.4623	15.8939	14.1916	12.917	12.6561
sp|Q9Z0K8|VNN1_MOUSE	Vnn1	Pantetheinase OS=Mus musculus GN=Vnn1 PE=1 SV=3	1	1		9.64724	11.6955	8.06535	9.8027	12.2774	13.5296	12.3848	12.7306	14.8718	9.86945
sp|P63168|DYL1_MOUSE	Dynll1	Dynein light chain 1, cytoplasmic OS=Mus musculus GN=Dynll1 PE=1 SV=1	2	1		17.6325	17.1296	22.7629	19.175	16.3218	17.8912	16.6484	16.9538	12.7212	13.2842
sp|P06684|CO5_MOUSE	C5	Complement C5 OS=Mus musculus GN=C5 PE=1 SV=2	2	2		13.7974	14.0002	19.5511	15.7829	18.3842	21.8804	19.1433	19.8026	13.7321	14.8156
sp|P61087|UBE2K_MOUSE	Ube2k	Ubiquitin-conjugating enzyme E2 K OS=Mus musculus GN=Ube2k PE=1 SV=3	1	1		12.7293	12.4881	10.9891	12.0689	11.1559	13.9088	11.1381	12.0676	15.3147	12.0051
sp|P11404|FABPH_MOUSE	Fabp3	Fatty acid-binding protein, heart OS=Mus musculus GN=Fabp3 PE=1 SV=5	4	6		9.1415	8.07164	11.8028	9.67198	25.2229	31.4206	26.2713	27.6382	13.2805	14.1166
sp|P62855|RS26_MOUSE	Rps26	40S ribosomal protein S26 OS=Mus musculus GN=Rps26 PE=1 SV=3	1	1		18.8736	17.7881	23.3291	19.9969	12.7997	15.7579	13.1907	13.9161	16.2891	13.969
sp|P20918|PLMN_MOUSE	Plg	Plasminogen OS=Mus musculus GN=Plg PE=1 SV=3	2	2		13.4799	12.6051	12.6032	12.896	18.9483	19.9928	17.1394	18.6935	14.1698	12.4325
sp|P47857|PFKAM_MOUSE	Pfkm	ATP-dependent 6-phosphofructokinase, muscle type OS=Mus musculus GN=Pfkm PE=1 SV=3	1	1		17.2972	15.7184	21.1929	18.0695	15.8849	21.3131	17.2169	18.1383	13.7546	13.303
sp|Q9JLM8|DCLK1_MOUSE	Dclk1	Serine/threonine-protein kinase DCLK1 OS=Mus musculus GN=Dclk1 PE=1 SV=1	2	2		25.9192	26.5667	27.1761	26.554	9.71996	23.3045	9.83138	14.2853	14.7968	15.8433
sp|O89020|AFAM_MOUSE	Afm	Afamin OS=Mus musculus GN=Afm PE=1 SV=2	1	1		11.2506	11.0081	10.095	10.7846	13.8517	12.1119	13.4783	13.1473	13.7594	10.6042
sp|Q8CG19|LTBP1_MOUSE	Ltbp1	Latent-transforming growth factor beta-binding protein 1 OS=Mus musculus GN=Ltbp1 PE=1 SV=2	1	1		18.1608	19.0341	21.4654	19.5534	14.7205	17.668	13.1991	15.1959	14.8451	13.5874
sp|Q9CZM2|RL15_MOUSE	Rpl15	60S ribosomal protein L15 OS=Mus musculus GN=Rpl15 PE=2 SV=4	1	5		16.746	16.3239	12.3856	15.1518	13.6364	12.5116	13.8775	13.3419	14.9315	11.6755
sp|P04925|PRIO_MOUSE	Prnp	Major prion protein OS=Mus musculus GN=Prnp PE=1 SV=2	1	1		14.2455	14.0668	18.905	15.7391	20.7065	28.3642	23.5664	24.2124	13.4586	14.1944
sp|P18242|CATD_MOUSE	Ctsd	Cathepsin D OS=Mus musculus GN=Ctsd PE=1 SV=1	4	4		13.6617	13.945	14.376	13.9942	11.1204	10.6284	12.2911	11.3466	14.416	11.5381
sp|Q62426|CYTB_MOUSE	Cstb	Cystatin-B OS=Mus musculus GN=Cstb PE=1 SV=1	1	1		19.0559	19.2608	16.1591	18.1586	18.4818	18.6141	17.7569	18.2843	12.8785	12.1644
sp|Q60692|PSB6_MOUSE	Psmb6	Proteasome subunit beta type-6 OS=Mus musculus GN=Psmb6 PE=1 SV=3	2	1		7.89746	7.59949	4.15191	6.54962	17.3959	11.8979	17.4708	15.5882	14.0075	8.58015
sp|O08677|KNG1_MOUSE	Kng1	Kininogen-1 OS=Mus musculus GN=Kng1 PE=1 SV=1	1	1		21.0367	20.9846	18.0715	20.0309	3.24136	1.68833	2.14763	2.3591	16.0624	11.9682
##tr|Q9EQY5|Q9EQY5_MOUSE	##Fcrls	####Fc receptor-like S, scavenger receptor OS=Mus musculus GN=Fcrls PE=1 SV=1	4	1		11.3384	12.1053	8.68043	10.708	13.673	11.1043	9.26198	11.3464	13.3163	11.6584
sp|Q9EPL8|IPO7_MOUSE	Ipo7	Importin-7 OS=Mus musculus GN=Ipo7 PE=1 SV=2	1	1		14.3007	17.0526	14.6683	15.3405	11.1388	7.45466	13.5655	10.7197	14.6585	12.8959
sp|Q9ERK4|XPO2_MOUSE	Cse1l	Exportin-2 OS=Mus musculus GN=Cse1l PE=1 SV=1	1	1		14.8253	15.1012	17.1133	15.6799	12.7929	9.79061	13.8924	12.1586	14.676	12.3713
sp|Q99KP6|PRP19_MOUSE	Prpf19	Pre-mRNA-processing factor 19 OS=Mus musculus GN=Prpf19 PE=1 SV=1	1	1		16.5186	16.8316	7.34766	13.566	16.2132	16.3229	16.7699	16.4354	13.671	9.17611
sp|P62897|CYC_MOUSE	Cycs	Cytochrome c, somatic OS=Mus musculus GN=Cycs PE=1 SV=2	1	4		12.984	12.1209	15.681	13.5953	19.428	22.2202	20.2246	20.6243	14.5185	12.4162
sp|P01887|B2MG_MOUSE	B2m	Beta-2-microglobulin OS=Mus musculus GN=B2m PE=1 SV=2	1	3		15.914	16.0614	15.4483	15.8079	18.557	17.9301	18.2812	18.2561	13.9671	17.5124
sp|Q9R098|HGFA_MOUSE	Hgfac	Hepatocyte growth factor activator OS=Mus musculus GN=Hgfac PE=1 SV=1	3	1		10.2909	10.402	10.2734	10.3221	15.3052	13.8839	15.3758	14.855	13.5646	11.0726
sp|Q9JKK7|TMOD2_MOUSE	Tmod2	Tropomodulin-2 OS=Mus musculus GN=Tmod2 PE=1 SV=2	1	1		15.7247	15.0569	14.3133	15.0316	13.7704	11.759	13.1563	12.8952	13.2201	10.182
sp|Q9Z172|SUMO3_MOUSE	Sumo3	Small ubiquitin-related modifier 3 OS=Mus musculus GN=Sumo3 PE=1 SV=1	1	1		29.859	28.9036	41.8644	33.5423	7.47664	11.4072	6.78519	8.55634	15.5288	17.3243
sp|Q61112|CAB45_MOUSE	Sdf4	45 kDa calcium-binding protein OS=Mus musculus GN=Sdf4 PE=1 SV=1	1	1		13.2241	13.6071	7.4307	11.4206	10.8228	13.481	13.1815	12.4951	14.1906	9.00322
sp|Q9CXY6|ILF2_MOUSE	Ilf2	Interleukin enhancer-binding factor 2 OS=Mus musculus GN=Ilf2 PE=1 SV=1	1	1		12.5138	13.8303	19.8109	15.385	14.0469	6.76892	13.704	11.5066	14.4377	11.8249
sp|Q6ZWV7|RL35_MOUSE	Rpl35	60S ribosomal protein L35 OS=Mus musculus GN=Rpl35 PE=1 SV=1	1	1		19.322	17.6415	16.6732	17.8789	9.34927	10.4718	8.61771	9.47959	15.3468	12.3118
sp|P62702|RS4X_MOUSE	Rps4x	40S ribosomal protein S4, X isoform OS=Mus musculus GN=Rps4x PE=1 SV=2	1	1		17.7315	16.7473	22.4509	18.9766	17.0672	21.9204	16.989	18.6588	14.1161	14.6769
sp|Q00623|APOA1_MOUSE	Apoa1	Apolipoprotein A-I OS=Mus musculus GN=Apoa1 PE=1 SV=2	1	2		13.1307	12.1117	12.6841	12.6422	13.9003	11.0805	13.0458	12.6755	14.9478	11.7607
sp|Q9DBC7|KAP0_MOUSE	Prkar1a	cAMP-dependent protein kinase type I-alpha regulatory subunit OS=Mus musculus GN=Prkar1a PE=1 SV=3	1	1		16.6123	16.03	14.9666	15.8696	13.6659	12.3777	13.094	13.0459	14.5756	11.9402
sp|E9Q414|APOB_MOUSE	Apob	Apolipoprotein B-100 OS=Mus musculus GN=Apob PE=1 SV=1	1	1		10.7765	11.4261	9.8171	10.6732	19.1897	14.3312	14.5416	16.0208	13.6505	11.504
sp|P19253|RL13A_MOUSE	Rpl13a	60S ribosomal protein L13a OS=Mus musculus GN=Rpl13a PE=1 SV=4	1	1		23.0916	21.2901	27.1443	23.842	11.9307	13.6381	10.0816	11.8835	14.1979	15.2365

## Sheet: Nor. Scal sum signal_Analysis
Protein.ID	Gene.Symbol	MW	Description	p2.Peptides	p1.Peptides		10kd Unstim	10kd Stim	10kd Stim/Unstim
##sp|Q8C3S2|TNG6_MOUSE	##Tango6	120kd	####Transport and Golgi organization protein 6 homolog OS=Mus musculus GN=Tango6 PE=1 SV=1	1	1		0.553252	30.8748	55.806		0.829824	26.7404	32.2242
[truncated: 502 more rows]
